# Supplementary material for: Rapid Adaptation of Cyanobacteria to Environmental Perturbations Is Achieved Through Structural Remodeling of the Proteome
Source: Mol Cell Proteomics. 2025 Nov 3;25(7):101443. doi: 10.1016/j.mcpro.2025.101443 (PMC13424402; doi:10.1016/j.mcpro.2025.101443)
Supplement: Supplemental tables [file mmc2.xlsx]

## Sheet: ToC
Supplementary Tables
Rapid adaptation of cyanobacteria to environmental perturbations is achieved through structural remodeling of the proteome
Snigdha Sarkar1,#, Elise M. Van Fossen1,#, Xiaolu Li1, Tong Zhang1, Song Feng1, Victoria Prozapas1, Ivo Díaz Ludovico1, Abdullah D. Shouaib2, Chelsea M. Hutchinson-Bunch1, Natalie Sadler1, Isaac K. Attah1, Wei-Jun Qian1, Margaret S. Cheung3,4, Pavlo Bohutskyi1,5,*, John T. Melchior1, 6, 7*
1Biological Sciences Division, Earth and Biological Sciences Directorate, Pacific Northwest National Laboratory, Richland, WA, USA.
2Nuclear Chem Bio Technologies, National Security Directorate, Pacific Northwest National Laboratory, Richland, WA, USA.
3Environmental Molecular Sciences Laboratory, Earth and Biological Sciences Directorate, Pacific Northwest National Laboratory, Richland, WA, USA.
4Department of Physics, University of Washington, Seattle, WA, USA
5Department of Biological Systems Engineering, Washington State University, Pullman, WA, USA
6Department of Pathology and Laboratory Medicine, University of Cincinnati, Cincinnati, OH 45237
7Department of Neurology, Oregon Health and Science University, Portland, Oregon 97239 USA
# Authors contributed equally
* To whom correspondence should be addressed:
Pavlo Bohutskyi: E-mail: pavlo.bohutskyi@pnnl.gov
John Melchior: E-mail: john.melchior@pnnl.gov
Supporting Table S1 - TMT Plex labelling schemes
Supporting Table S2 - Database search summary of global proteomics and LiP-MS datasets prior to processing.
Supporting Table S3 - Protein-level changes in abundance
Supporting Table S4- Peptide-level and protein-level solvent accessibility changes, and ion-level identification information from LiP-MS datasets
Supporting Table S5- Protein-level thermal stability changes measured by TPP-MS datasets
Supporting Table S6- Residue-level oxidation changes neasured by Redox Proteomics datasets
Supporting Table S7- Functional enrichment anslysis results showing significant processes associated with light intensification and light reduction
Supporting Table S8- Uniprot terms and values that correspond to heatmaps

## Sheet: Supporting Table S1
Supporting Table S1. TMT Plex labelling schemes
Labelling scheme for TPP experimements							Labelling scheme for Redox experimements
Temperature	Sample	TMT channel	Plex	TMT label			Sample	TMT channel	Plex	TMT label
37	Dark_Diluted	1	1	126			Light_Dense	1	1	126
42	Dark_Diluted	2	1	127N			Light_Dense	2	1	127N
47	Dark_Diluted	3	1	127C			Light_Dense	3	1	127C
52	Dark_Diluted	4	1	128N			Light_Diluted	4	1	128N
57	Dark_Diluted	5	1	128C			Light_Diluted	5	1	128C
62	Dark_Diluted	6	1	129N			Light_Diluted	6	1	129N
67	Dark_Diluted	7	1	129C			Dark_Dense	7	1	129C
72	Dark_Diluted	8	1	130N			Dark_Dense	8	1	130N
77	Dark_Diluted	9	1	130C			Dark_Dense	9	1	130C
82	Dark_Diluted	10	1	131N			Dark_Diluted	10	1	131N
37	Dark_Diluted	1	2	126			Dark_Diluted	11	1	131C
42	Dark_Diluted	2	2	127N			Dark_Diluted	12	1	132N
47	Dark_Diluted	3	2	127C			BLANK		1	132C
52	Dark_Diluted	4	2	128N			BLANK		1	133N
57	Dark_Diluted	5	2	128C			Dense_Pooled	13	1	133C
62	Dark_Diluted	6	2	129N			Dilute_Pooled	14	1	134N
67	Dark_Diluted	7	2	129C
72	Dark_Diluted	8	2	130N
77	Dark_Diluted	9	2	130C
82	Dark_Diluted	10	2	131N
37	Dark_Diluted	1	3	126
42	Dark_Diluted	2	3	127N
47	Dark_Diluted	3	3	127C
52	Dark_Diluted	4	3	128N
57	Dark_Diluted	5	3	128C
62	Dark_Diluted	6	3	129N
67	Dark_Diluted	7	3	129C
72	Dark_Diluted	8	3	130N
77	Dark_Diluted	9	3	130C
82	Dark_Diluted	10	3	131N
37	Dark_Diluted	1	4	126
42	Dark_Diluted	2	4	127N
47	Dark_Diluted	3	4	127C
52	Dark_Diluted	4	4	128N
57	Dark_Diluted	5	4	128C
62	Dark_Diluted	6	4	129N
67	Dark_Diluted	7	4	129C
72	Dark_Diluted	8	4	130N
77	Dark_Diluted	9	4	130C
82	Dark_Diluted	10	4	131N
37	Dark_Diluted	1	5	126
42	Dark_Diluted	2	5	127N
47	Dark_Diluted	3	5	127C
52	Dark_Diluted	4	5	128N
57	Dark_Diluted	5	5	128C
62	Dark_Diluted	6	5	129N
67	Dark_Diluted	7	5	129C
72	Dark_Diluted	8	5	130N
77	Dark_Diluted	9	5	130C
82	Dark_Diluted	10	5	131N
37	Light_Diluted	1	6	126
42	Light_Diluted	2	6	127N
47	Light_Diluted	3	6	127C
52	Light_Diluted	4	6	128N
57	Light_Diluted	5	6	128C
62	Light_Diluted	6	6	129N
67	Light_Diluted	7	6	129C
72	Light_Diluted	8	6	130N
77	Light_Diluted	9	6	130C
82	Light_Diluted	10	6	131N
37	Light_Diluted	1	7	126
42	Light_Diluted	2	7	127N
47	Light_Diluted	3	7	127C
52	Light_Diluted	4	7	128N
57	Light_Diluted	5	7	128C
62	Light_Diluted	6	7	129N
67	Light_Diluted	7	7	129C
72	Light_Diluted	8	7	130N
77	Light_Diluted	9	7	130C
82	Light_Diluted	10	7	131N
37	Light_Diluted	1	8	126
42	Light_Diluted	2	8	127N
47	Light_Diluted	3	8	127C
52	Light_Diluted	4	8	128N
57	Light_Diluted	5	8	128C
62	Light_Diluted	6	8	129N
67	Light_Diluted	7	8	129C
72	Light_Diluted	8	8	130N
77	Light_Diluted	9	8	130C
82	Light_Diluted	10	8	131N
37	Light_Diluted	1	9	126
42	Light_Diluted	2	9	127N
47	Light_Diluted	3	9	127C
52	Light_Diluted	4	9	128N
57	Light_Diluted	5	9	128C
62	Light_Diluted	6	9	129N
67	Light_Diluted	7	9	129C
72	Light_Diluted	8	9	130N
77	Light_Diluted	9	9	130C
82	Light_Diluted	10	9	131N
37	Light_Diluted	1	10	126
42	Light_Diluted	2	10	127N
47	Light_Diluted	3	10	127C
52	Light_Diluted	4	10	128N
57	Light_Diluted	5	10	128C
62	Light_Diluted	6	10	129N
67	Light_Diluted	7	10	129C
72	Light_Diluted	8	10	130N
77	Light_Diluted	9	10	130C
82	Light_Diluted	10	10	131N
37	Dark_Dense	1	11	126
42	Dark_Dense	2	11	127N
47	Dark_Dense	3	11	127C
52	Dark_Dense	4	11	128N
57	Dark_Dense	5	11	128C
62	Dark_Dense	6	11	129N
67	Dark_Dense	7	11	129C
72	Dark_Dense	8	11	130N
77	Dark_Dense	9	11	130C
82	Dark_Dense	10	11	131N
37	Dark_Dense	1	12	126
42	Dark_Dense	2	12	127N
47	Dark_Dense	3	12	127C
52	Dark_Dense	4	12	128N
57	Dark_Dense	5	12	128C
62	Dark_Dense	6	12	129N
67	Dark_Dense	7	12	129C
72	Dark_Dense	8	12	130N
77	Dark_Dense	9	12	130C
82	Dark_Dense	10	12	131N
37	Dark_Dense	1	13	126
42	Dark_Dense	2	13	127N
47	Dark_Dense	3	13	127C
52	Dark_Dense	4	13	128N
57	Dark_Dense	5	13	128C
62	Dark_Dense	6	13	129N
67	Dark_Dense	7	13	129C
72	Dark_Dense	8	13	130N
77	Dark_Dense	9	13	130C
82	Dark_Dense	10	13	131N
37	Dark_Dense	1	14	126
42	Dark_Dense	2	14	127N
47	Dark_Dense	3	14	127C
52	Dark_Dense	4	14	128N
57	Dark_Dense	5	14	128C
62	Dark_Dense	6	14	129N
67	Dark_Dense	7	14	129C
72	Dark_Dense	8	14	130N
77	Dark_Dense	9	14	130C
82	Dark_Dense	10	14	131N
37	Dark_Dense	1	15	126
42	Dark_Dense	2	15	127N
47	Dark_Dense	3	15	127C
52	Dark_Dense	4	15	128N
57	Dark_Dense	5	15	128C
62	Dark_Dense	6	15	129N
67	Dark_Dense	7	15	129C
72	Dark_Dense	8	15	130N
77	Dark_Dense	9	15	130C
82	Dark_Dense	10	15	131N
37	Light_Dense	1	16	126
42	Light_Dense	2	16	127N
47	Light_Dense	3	16	127C
52	Light_Dense	4	16	128N
57	Light_Dense	5	16	128C
62	Light_Dense	6	16	129N
67	Light_Dense	7	16	129C
72	Light_Dense	8	16	130N
77	Light_Dense	9	16	130C
82	Light_Dense	10	16	131N
37	Light_Dense	1	17	126
42	Light_Dense	2	17	127N
47	Light_Dense	3	17	127C
52	Light_Dense	4	17	128N
57	Light_Dense	5	17	128C
62	Light_Dense	6	17	129N
67	Light_Dense	7	17	129C
72	Light_Dense	8	17	130N
77	Light_Dense	9	17	130C
82	Light_Dense	10	17	131N
37	Light_Dense	1	18	126
42	Light_Dense	2	18	127N
47	Light_Dense	3	18	127C
52	Light_Dense	4	18	128N
57	Light_Dense	5	18	128C
62	Light_Dense	6	18	129N
67	Light_Dense	7	18	129C
72	Light_Dense	8	18	130N
77	Light_Dense	9	18	130C
82	Light_Dense	10	18	131N
37	Light_Dense	1	19	126
42	Light_Dense	2	19	127N
47	Light_Dense	3	19	127C
52	Light_Dense	4	19	128N
57	Light_Dense	5	19	128C
62	Light_Dense	6	19	129N
67	Light_Dense	7	19	129C
72	Light_Dense	8	19	130N
77	Light_Dense	9	19	130C
82	Light_Dense	10	19	131N
37	Light_Dense	1	20	126
42	Light_Dense	2	20	127N
47	Light_Dense	3	20	127C
52	Light_Dense	4	20	128N
57	Light_Dense	5	20	128C
62	Light_Dense	6	20	129N
67	Light_Dense	7	20	129C
72	Light_Dense	8	20	130N
77	Light_Dense	9	20	130C
82	Light_Dense	10	20	131N

## Sheet: Supporting Table S2
Supporting Table S2 - Database search summary of global proteomics and LiP-MS datasets prior to processing.
Summary of global proteomics datasets																																	Summary of LiP-MS datasets
Protein.ID	Coverage_Dense_Light_T1	Coverage_Dense_Light_T2	Coverage_Dense_Light_T3	Coverage_Dense_Light_T4	Coverage_Dense_Light_T5	Coverage_Dilute_Light_T1	Coverage_Dilute_Light_T2	Coverage_Dilute_Light_T3	Coverage_Dilute_Light_T4	Coverage_Dilute_Light_T5	Coverage_Dense_Dark_T1	Coverage_Dense_Dark_T2	Coverage_Dense_Dark_T3	Coverage_Dense_Dark_T4	Coverage_Dense_Dark_T5	Unique.Peptides_Dense_Light_T1	Unique.Peptides_Dense_Light_T2	Unique.Peptides_Dense_Light_T3	Unique.Peptides_Dense_Light_T4	Unique.Peptides_Dense_Light_T5	Unique.Peptides_Dilute_Light_T1	Unique.Peptides_Dilute_Light_T2	Unique.Peptides_Dilute_Light_T3	Unique.Peptides_Dilute_Light_T4	Unique.Peptides_Dilute_Light_T5	Unique.Peptides_Dense_Dark_T1	Unique.Peptides_Dense_Dark_T2	Unique.Peptides_Dense_Dark_T3	Unique.Peptides_Dense_Dark_T4	Unique.Peptides_Dense_Dark_T5			Protein.ID	Coverage_Dense_Light_DD1	Coverage_Dense_Light_DD2	Coverage_Dense_Light_DD3	Coverage_Dense_Light_DD4	Coverage_Dense_Light_DD5	Coverage_Dilute_Light_DD1	Coverage_Dilute_Light_DD2	Coverage_Dilute_Light_DD3	Coverage_Dilute_Light_DD4	Coverage_Dilute_Light_DD5	Coverage_Dense_Dark_DD1	Coverage_Dense_Dark_DD2	Coverage_Dense_Dark_DD3	Coverage_Dense_Dark_DD4	Coverage_Dense_Dark_DD5	Unique.Peptides_Dense_Light_DD1
O05161	37.5	37.5	21.43	8.93	49.11	76.79	41.96	82.14	82.14	82.14	49.11	21.43	8.93	21.43	8.93	3	3	3	2	5	9	7	8	7	9	5	3	2	2	2			O05161	82.14	91.96	60.71	72.32	61.61	68.75	91.96	68.75	86.61	76.79	71.43	87.5	91.96	82.14	74.11	18
O06865	72.22	68.31	70.37	72.02	72.22	73.66	77.57	71.6	75.72	78.81	84.57	78.4	72.22	72.63	73.46	58	56	50	52	57	54	50	58	50	53	62	57	51	56	50			O06865	80.86	84.16	86.01	86.83	87.86	86.01	87.65	87.24	86.83	84.16	84.16	85.8	84.16	87.24	83.13	125
O06866	15.46	4.64	5.15	9.79	NA	9.79	9.79	4.64	NA	9.79	5.15	9.79	9.79	10.82	9.79	3	1	1	2	NA	2	2	2	NA	2	2	2	3	3	2			O07345	2.66	2.66	2.66	1.48	4.28	NA	1.33	1.18	NA	2.81	2.66	1.48	6.65	5.32	1.48	4
O07345	14.18	9.16	8.86	13	6.5	10.49	5.02	7.53	2.51	5.17	10.34	13.88	13.15	13	15.21	9	7	6	9	4	6	3	4	2	3	7	10	11	9	8			O32463	37.15	49.23	50.77	38.7	41.49	55.42	57.59	39.94	43.34	39.32	43.34	43.65	44.58	39.01	41.49	19
O32463	45.51	60.99	56.66	56.66	56.66	63.16	42.72	62.85	57.89	55.73	60.68	41.49	43.96	63.16	56.66	25	24	25	23	25	28	25	26	20	26	32	20	23	26	25			O33698	67.46	69.83	84.07	73.22	79.66	76.61	73.22	73.9	73.56	75.59	76.95	75.93	73.9	76.95	76.27	43
O33698	81.69	88.47	78.98	64.41	68.47	83.05	75.25	80.34	80.34	78.31	72.2	77.29	73.9	86.1	76.61	26	30	27	26	26	25	25	25	24	25	28	26	27	27	25			O33701	14.98	24.1	12.7	20.52	9.77	20.85	39.09	24.43	14.66	15.64	28.66	18.24	46.91	23.45	11.73	9
O33701	52.44	49.19	53.75	49.19	32.9	34.2	48.21	39.09	35.18	43	49.19	33.22	49.19	50.49	49.19	13	12	13	12	11	10	12	13	11	10	12	10	13	15	12			O34125	61.67	61.67	62.5	52.5	56.25	61.25	55	56.67	52.92	54.17	58.33	56.25	53.33	62.5	65	33
O34125	47.08	47.08	45.83	48.33	48.33	48.33	48.33	48.33	47.92	48.33	53.33	49.58	48.33	49.58	47.08	9	8	7	10	9	11	11	12	9	14	13	10	11	11	9			O34126	2	2	NA	5.12	NA	NA	NA	NA	NA	NA	4.01	NA	2	2	2	1
O34126	18.04	20.04	14.92	21.6	NA	2.9	8.02	4.01	4.9	4.01	6.9	21.38	14.7	9.8	7.8	9	8	6	9	NA	1	3	2	2	2	5	9	5	8	3			O34209	24.13	19.22	17.65	19.55	12.29	23.91	20.78	15.87	23.02	21.45	21.23	17.99	23.46	26.93	15.42	18
O34209	44.25	40	28.6	39.66	22.23	41.79	38.1	37.32	31.51	32.07	37.32	40.67	41.68	32.63	36.65	38	36	27	34	17	28	28	29	25	28	34	38	36	30	29			P00366	1.25	1.25	1.25	1.25	1.25	1.25	3.23	7.53	1.25	1.25	1.25	1.25	3.05	1.25	1.25	0
O77727	6.62	10.82	6.62	6.62	8.17	10.38	6.18	7.28	6.18	10.82	9.27	8.17	11.04	6.62	6.62	1	2	0	0	1	2	1	2	0	2	3	2	2	1	0			P00551	25.09	15.87	17.34	21.77	7.75	28.04	24.35	24.35	24.35	24.35	46.86	30.63	19.93	25.83	18.45	9
P00366	1.25	1.25	2.69	1.25	10.75	1.25	1.25	2.69	1.25	1.25	1.25	1.25	1.25	1.25	1.25	0	0	1	0	5	0	0	1	0	0	0	0	0	0	0			P00760	15.85	12.6	28.46	32.52	33.74	3.25	25.2	3.25	3.25	20.33	42.28	45.93	11.79	12.6	15.85	3
P00551	32.47	25.83	35.79	30.63	15.87	32.47	20.66	16.24	20.66	20.3	26.94	33.95	31.37	20.66	25.83	9	9	7	7	4	6	5	5	5	6	8	9	7	8	5			P00761	47.19	69.7	67.53	73.59	68.4	32.47	38.1	34.2	28.57	33.77	46.32	68.4	54.11	64.94	73.59	31
P00760	11.79	14.63	11.79	11.79	40.65	3.25	7.72	3.25	3.25	20.73	20.33	32.52	11.79	18.7	11.79	2	2	2	2	6	0	1	0	0	1	3	5	3	2	3			P02534	1.7	NA	NA	1.94	3.64	1.7	NA	21.12	1.7	NA	NA	1.7	NA	NA	1.7	0
P00761	61.04	64.07	71.43	60.61	61.9	32.03	38.96	28.57	33.77	32.03	65.8	57.58	62.77	63.64	54.11	31	33	31	28	35	16	16	14	21	20	33	28	31	36	35			P04264	20.96	19.88	23.45	51.71	32.76	45.19	50.47	36.96	30.59	36.49	17.7	23.29	12.42	37.11	33.39	18
P04264	36.18	49.69	44.1	37.58	53.57	43.01	33.85	48.45	36.49	55.28	36.65	34.01	27.17	39.6	29.04	29	37	31	34	40	41	27	38	27	44	31	29	23	30	23			P04996	20.83	17.5	23.33	20.56	18.06	14.72	17.78	15.56	15	12.5	11.94	9.44	22.22	16.94	11.39	1
P04996	23.61	18.33	18.33	23.61	18.33	15.83	15.28	18.33	21.39	18.33	18.33	18.33	18.33	18.33	18.33	2	1	2	2	1	0	1	2	3	1	2	2	2	2	1			P06539	100	100	100	100	100	100	98.27	94.8	99.42	98.84	100	100	100	100	100	284
P06539	100	100	100	100	100	96.53	99.42	98.84	98.84	99.42	100	100	100	100	100	188	183	199	193	217	172	191	204	203	211	206	171	186	214	215			P0A2Z8	67.15	54.01	74.45	84.67	67.15	92.7	67.15	74.45	85.4	84.67	65.69	67.15	64.96	67.15	67.15	10
P0A2Z8	62.77	62.77	62.77	62.77	55.47	70.07	70.07	70.07	62.77	70.07	74.45	62.77	62.77	62.77	62.77	11	11	10	9	7	12	10	10	8	10	10	9	8	9	10			P0A3D2	89.9	98.99	98.99	98.99	98.99	65.66	87.88	88.89	79.8	64.65	88.89	100	88.89	88.89	98.99	49
P0A3D2	75.76	88.89	98.99	42.42	98.99	40.4	38.38	53.54	32.32	56.57	88.89	98.99	98.99	98.99	89.9	16	20	21	15	25	9	6	13	9	9	23	17	17	30	24			P0A3F4	100	100	100	100	98.21	92.86	93.75	82.14	90.18	91.07	100	100	100	100	100	59
P0A3F4	100	100	100	100	100	91.96	91.96	93.75	93.75	93.75	100	100	93.75	100	100	36	34	36	40	36	34	37	38	35	39	45	32	34	44	35			P0A4H0	2.73	5.47	5.47	7.74	7.29	NA	NA	4.33	5.01	4.33	7.29	5.47	5.47	2.73	5.47	1
P0A4H0	8.43	7.06	7.06	7.06	7.06	4.1	4.56	6.61	4.56	6.83	4.56	7.06	7.06	7.06	8.66	5	4	4	4	4	3	2	5	2	5	3	4	4	4	5			P10340	38.24	42.94	41.18	42.94	42.94	42.94	35.29	39.41	57.06	51.76	41.18	37.06	41.18	37.06	41.18	8
P10340	35.88	35.88	19.41	25.88	20.59	50	51.76	50	20.59	50	14.12	35.88	34.12	27.65	20.59	7	6	4	4	5	6	7	6	6	8	3	5	4	4	4			P11004	20.17	19.31	18.44	31.24	32.75	26.46	25.81	16.27	30.59	34.06	29.72	20.17	29.5	30.59	20.82	27
P11004	31.89	27.98	27.98	31.89	25.16	20.39	28.2	37.31	30.37	31.89	27.11	27.98	27.98	27.98	31.89	19	18	19	21	18	14	15	19	18	18	17	17	16	17	20			P11005	19.6	19.6	19.6	19.6	19.6	15.34	18.47	18.47	18.47	18.47	18.47	16.76	19.6	19.6	19.6	18
P11005	19.6	19.6	19.6	19.6	18.47	18.47	15.34	18.47	18.47	15.34	19.6	19.6	19.6	19.6	19.6	10	12	10	9	8	9	10	11	8	11	10	12	11	11	11			P11472	76.53	77.62	76.17	76.53	73.29	68.23	72.56	71.48	77.26	76.17	76.17	63.54	75.09	71.84	76.53	60
P11472	72.92	70.76	70.4	72.56	82.31	76.17	79.06	68.59	71.12	82.31	64.62	61.37	53.79	72.2	71.48	37	37	37	39	50	40	42	43	44	47	37	33	34	38	45			P12243	89.72	99.07	99.07	99.07	99.07	90.65	89.72	89.72	89.72	81.31	89.72	99.07	89.72	99.07	99.07	52
P12243	84.11	66.36	66.36	66.36	66.36	77.57	78.5	78.5	79.44	77.57	66.36	66.36	77.57	66.36	66.36	33	36	31	36	35	31	38	38	39	33	37	32	34	38	31			P13530	98.16	100	100	100	99.39	98.77	99.39	99.39	98.77	98.77	99.39	100	99.39	100	100	250
P13530	100	100	100	100	100	99.39	98.77	99.39	100	100	100	100	100	100	100	130	138	142	144	153	155	162	179	167	178	159	122	131	168	160			P13645	28.08	20.03	28.94	42.98	28.77	45.03	40.58	33.73	32.36	36.64	32.71	26.88	12.5	40.07	46.92	16
P13645	39.21	33.39	36.99	38.87	41.61	48.46	42.64	44.69	43.84	42.47	34.59	39.04	35.27	33.39	30.14	24	24	24	27	27	34	25	28	25	28	21	26	22	22	17			P15241	1.63	NA	1.63	1.63	2.04	NA	1.43	14.87	NA	NA	NA	1.63	1.63	1.63	8.96	0
P14788	11.05	11.34	5.23	11.34	6.1	NA	9.59	NA	7.85	NA	5.23	16.28	3.49	5.23	NA	2	4	2	3	2	NA	2	NA	2	NA	1	4	1	1	NA			P16891	50.56	57.63	60.45	55.93	50	57.34	65.82	40.11	56.5	55.93	53.39	54.24	57.34	49.44	59.32	29
P16891	51.69	46.61	57.34	52.82	50.85	53.95	52.54	58.47	51.13	53.95	51.98	51.69	50.56	50	60.17	24	22	28	25	23	21	22	25	21	22	27	23	21	27	23			P16954	30.23	38.63	29.97	32.04	27.13	32.43	37.34	35.66	32.69	32.04	35.27	33.72	31.01	27.78	32.95	35
P16954	41.09	37.86	35.66	42.12	35.66	33.07	31.4	33.72	33.2	34.75	39.02	37.73	34.63	37.21	35.66	28	29	25	28	25	26	25	25	23	25	27	29	25	26	27			P18655	99.5	100	99.5	99.5	96.02	98.51	100	97.01	98.51	98.51	99.5	96.02	99.5	99.5	99.5	119
P18655	91.54	70.15	84.08	91.54	92.54	100	92.04	100	100	100	91.54	99.5	73.13	91.54	99.5	20	20	17	24	30	38	35	36	34	37	35	22	17	28	28			P21577	89.38	93.21	97.24	96.39	97.24	79.41	86.2	84.29	83.01	84.71	94.9	92.57	97.24	92.78	97.03	182
P21577	91.08	91.08	85.77	87.05	87.05	77.28	83.86	83.86	75.58	79.62	91.08	91.08	91.08	85.77	87.05	67	71	68	75	76	52	65	58	53	54	95	71	70	84	72			P22879	99.82	99.82	97.79	99.82	99.82	98.16	99.45	96.69	98.35	96.88	99.82	99.82	99.82	99.82	99.82	421
P22879	99.82	99.82	99.82	99.82	99.82	97.43	95.77	95.77	98.35	96.14	99.82	99.82	99.82	99.82	99.82	189	214	212	213	214	137	171	168	169	181	229	186	191	219	228			P22880	99.03	99.03	99.03	99.03	99.03	99.03	99.03	99.03	99.03	99.03	99.03	99.03	99.03	99.03	99.03	96
P22880	99.03	99.03	99.03	99.03	99.03	99.03	99.03	99.03	99.03	99.03	99.03	99.03	99.03	99.03	99.03	76	73	66	69	76	61	72	68	60	68	74	67	55	68	69			P25935	58.56	58.56	58.56	58.56	58.56	58.56	58.56	58.56	58.56	58.56	58.56	58.56	58.56	58.56	58.56	30
P25935	58.56	58.56	58.56	58.56	58.56	58.56	81.08	58.56	81.08	58.56	58.56	58.56	58.56	58.56	58.56	15	15	14	12	14	14	15	17	14	13	17	8	13	18	16			P26294	9.49	NA	NA	NA	NA	16.24	16.46	18.57	17.51	19.41	NA	NA	6.96	2.53	NA	3
P26294	23.63	22.57	15.61	11.6	16.88	26.79	19.83	23.63	27.22	20.46	16.03	16.88	17.09	10.76	10.76	9	11	6	9	5	15	12	15	15	12	7	5	6	7	8			P27366	29.43	26.29	28.57	27.14	33.43	30.57	41.14	41.14	39.43	42	28.29	21.14	31.14	24	24	8
P27134	3.68	3.68	3.68	NA	NA	3.68	3.68	3.68	9.56	3.68	3.68	3.68	5.88	NA	3.68	1	1	2	NA	NA	1	1	1	3	1	1	1	2	NA	1			P29283	8.56	8.56	8.56	8.56	NA	NA	7.21	8.56	8.56	8.56	8.56	8.56	25.68	NA	NA	1
P27366	26.57	30.29	32.57	27.14	29.43	29.71	36	38.86	33.43	38	27.43	32	38.86	31.71	32	10	8	9	10	9	10	11	11	8	11	8	11	11	9	9			P29686	87.67	94.32	94.13	93.54	89.24	86.3	84.54	83.17	80.43	79.84	93.15	92.95	92.37	92.56	93.54	133
P29283	33.78	8.56	8.56	8.56	8.56	7.21	8.56	15.77	8.56	8.56	15.77	22.07	14.86	8.56	15.77	5	2	2	2	1	1	1	2	1	1	3	3	3	1	2			P29820	79.31	99.31	99.31	87.59	99.31	80.69	75.86	75.17	80.69	93.79	84.83	99.31	87.59	99.31	99.31	57
P29686	90.22	91.39	95.11	91	90.8	82.58	77.3	86.69	86.11	86.3	94.32	92.17	85.91	92.17	90.8	77	80	77	82	75	64	61	67	57	60	95	79	76	84	73			P30008	40.71	44.07	48.88	40.54	35.26	24.84	18.11	12.18	11.22	17.79	48.56	47.44	42.63	49.68	41.03	33
P29820	99.31	100	99.31	97.93	83.45	48.28	47.59	79.31	61.38	47.59	83.45	68.28	100	99.31	68.97	33	33	29	30	30	22	22	21	22	21	36	32	30	37	33			P31094	30.12	37.01	33.46	38.78	37.4	38.58	37.8	32.28	38.78	38.78	27.76	24.41	40.75	39.17	39.37	36
P30008	49.68	55.13	56.09	45.35	48.08	36.54	34.13	30.93	24.2	29.33	65.22	55.29	46.15	50.64	47.44	44	43	37	41	33	23	21	18	13	16	48	41	41	37	33			P31160	69.39	70.75	68.71	79.59	62.59	65.31	61.22	63.95	63.95	62.59	79.59	68.71	81.63	68.03	71.43	24
P31094	33.86	40.35	38.19	41.73	34.65	37.99	38.98	38.98	36.81	38.98	31.69	40.16	40.35	38.19	40.94	32	34	34	36	32	27	29	29	26	32	26	31	30	30	36			P32084	50.88	92.98	50	68.42	92.98	51.75	64.91	57.02	71.05	58.77	86.84	64.91	92.98	79.82	79.82	8
P31160	55.78	55.78	64.63	55.78	65.31	61.9	57.82	58.5	59.18	57.82	73.47	56.46	55.1	55.1	60.54	16	15	17	19	20	14	13	13	14	13	20	17	16	18	14			P33171	96.82	96.09	95.6	96.33	95.84	93.64	93.15	91.2	93.64	93.64	96.33	96.33	96.33	96.33	96.33	222
P32084	35.09	50	71.05	56.14	50	67.54	56.14	56.14	78.07	56.14	71.05	50	59.65	71.05	50	5	6	8	7	6	6	5	6	6	5	7	5	7	7	6			P34185	37.15	29.33	25.48	28.77	35.45	7.59	9.29	6.57	11.33	6.23	23.1	22.76	17.67	27.07	22.42	38
P33171	89.49	91.69	91.69	91.69	91.69	89.98	88.51	90.95	93.15	90.95	91.69	91.69	91.69	92.67	91.69	94	93	102	101	96	87	90	89	82	105	125	98	100	117	108			P35086	15.67	NA	NA	15.67	15.67	29.85	29.85	29.85	29.85	29.85	NA	NA	NA	14.18	15.67	1
P34185	44.05	54.25	52.21	49.94	51.08	19.25	18.8	24.35	18.35	25.37	40.09	50.51	47.23	43.71	49.04	45	49	47	46	43	18	21	26	20	24	38	44	37	45	44			P35088	10.47	10.47	10.47	10.47	20.42	23.56	13.61	13.61	23.56	13.61	20.42	20.42	10.47	6.28	10.47	2
P35086	29.85	29.85	29.85	29.85	29.85	15.67	29.85	29.85	29.85	29.85	29.85	29.85	29.85	29.85	29.85	2	2	2	2	2	3	2	3	2	2	2	2	2	2	2			P35527	35.63	34.35	33.87	49.44	32.91	43.82	46.71	27.13	31.14	42.05	29.7	22.95	13.8	37.24	34.19	15
P35088	28.8	25.13	13.61	13.61	13.61	13.61	25.13	25.13	25.13	13.61	25.13	13.61	13.61	13.61	13.61	4	3	3	2	2	3	3	4	3	2	4	4	3	3	3			P35908	23.63	10.64	9.08	26.6	20.03	42.25	28.79	28.01	19.09	30.36	22.22	13.62	7.2	22.38	26.76	9
P35527	48.8	52.81	49.44	52.01	54.74	49.6	42.86	47.19	46.39	50.4	49.12	54.74	43.34	54.74	42.38	29	36	25	35	36	24	22	29	19	37	32	30	24	32	22			P38023	32.08	24.81	28.07	14.04	28.07	8.27	8.52	2.51	8.52	15.54	20.8	35.59	22.06	19.8	21.8	12
P35908	29.58	35.05	41.47	38.97	51.17	46.79	39.12	53.36	34.59	49.14	42.72	37.09	19.87	39.28	21.44	13	16	20	18	21	22	20	33	17	29	18	17	12	18	10			P38043	26.19	25.28	40.18	40.41	23.48	44.24	50.79	35.89	52.14	56.88	19.86	5.19	27.09	25.51	21.67	16
P37269	8.12	7.79	4.87	8.12	NA	NA	2.27	NA	3.25	NA	2.27	5.19	2.27	2.27	NA	3	3	2	2	NA	NA	1	NA	1	NA	1	3	2	1	NA			P38045	1.21	2.43	5.16	NA	NA	2.43	NA	6.83	1.37	NA	4.1	NA	7.28	7.59	NA	0
P37278	1.08	2.59	1.62	4.43	NA	NA	NA	1.08	1.08	NA	NA	0.97	1.08	NA	1.08	3	2	2	5	NA	NA	NA	1	1	NA	NA	2	1	NA	2			P39458	1.37	1.65	1.65	1.65	NA	2.74	1.37	2.74	1.37	2.74	NA	NA	1.65	NA	NA	1
P37279	8.43	6.69	1.34	3.61	1.34	NA	NA	1.34	4.02	NA	3.61	6.02	4.82	1.34	2.54	6	5	2	3	3	NA	NA	1	2	NA	3	4	4	3	2			P39660	78.44	78	76.89	78	62	76.89	77.56	66	74.67	75.56	78	78	78	76.89	75.11	84
P38023	28.32	35.84	24.81	29.32	28.07	12.78	17.04	18.8	13.78	12.28	35.09	33.08	35.34	26.57	36.59	15	15	16	13	11	6	6	10	5	4	15	15	12	13	13			P39661	40.04	41.21	41.41	33.4	57.62	67.38	52.54	32.23	52.15	55.47	45.31	38.67	29.88	41.41	55.08	18
P38043	58.01	58.01	46.95	60.05	51.69	39.05	56.43	60.72	57.56	46.73	43.79	50.11	66.14	44.92	58.01	30	32	28	31	30	17	24	24	23	22	27	29	31	29	29			P39665	23.74	17.51	25.82	24.33	22.26	27.3	8.9	23.44	28.19	29.97	18.4	15.73	22.26	27	10.68	17
P38045	9.1	9.1	9.71	5.92	10.17	2.12	10.62	6.53	3.34	2.43	2.12	9.1	11.08	4.86	6.07	6	5	5	6	4	2	5	5	2	3	3	5	8	4	4			P42079	62.98	72.6	70.83	66.67	71.63	59.13	59.29	56.25	54.01	51.44	65.87	72.28	65.22	69.55	70.19	131
P38046	4.38	NA	3.65	NA	NA	10.95	10.95	8.03	3.65	4.38	NA	NA	4.38	NA	7.3	1	NA	1	NA	NA	3	3	3	1	1	NA	NA	1	NA	2			P42451	16.87	33.74	17.7	16.87	28.4	19.75	23.87	19.34	23.87	19.75	22.22	34.16	25.51	31.69	33.74	6
P39458	3.98	2.61	5.49	4.8	6.17	7.54	6.17	5.35	4.39	7.13	2.33	3.02	3.98	2.61	2.61	3	4	3	4	4	5	4	5	3	4	3	2	3	3	3			P42452	20.08	22.73	30.68	12.88	9.47	31.82	7.95	17.42	19.32	17.42	10.61	31.82	15.15	26.14	21.97	7
P39660	80	75.78	75.33	76.22	73.56	74.44	72.67	64.67	75.78	62.44	81.33	75.78	80.89	75.78	75.78	77	74	62	68	46	50	52	44	42	39	82	66	58	64	49			P42460	13.65	24.81	20.84	23.33	9.68	23.08	26.3	20.35	12.41	20.35	39.45	24.07	33	27.05	20.1	7
P39661	47.27	51.17	44.34	44.73	58.01	65.62	59.57	68.75	57.42	59.96	50.2	51.56	52.93	51.37	61.52	22	24	21	22	26	30	25	24	22	24	21	20	20	21	25			P43087	63.19	79.75	67.48	73.62	69.63	65.34	63.8	63.19	63.19	67.18	67.48	70.55	65.03	69.63	70.55	42
P39663	8.95	NA	NA	NA	NA	NA	NA	2.72	NA	NA	NA	NA	NA	NA	NA	2	NA	NA	NA	NA	NA	NA	1	NA	NA	NA	NA	NA	NA	NA			P46205	26.09	36.23	30.43	27.54	38.04	36.23	22.1	26.09	26.09	28.62	30.07	23.55	32.25	30.07	22.1	7
P39665	40.95	43.92	38.28	45.1	30.27	40.06	37.39	36.2	41.54	35.01	30.27	40.36	40.65	29.97	34.42	18	18	16	19	18	16	14	15	14	14	17	17	16	17	15			P50020	23.36	25.5	28.09	32.82	25.65	24.73	24.12	28.24	27.02	24.58	33.13	32.06	38.78	30.84	25.34	23
P42079	70.03	67.63	74.2	72.92	63.94	55.13	48.08	50.16	50.64	55.29	76.6	66.19	62.82	68.43	60.26	72	76	77	78	74	46	49	49	44	44	79	70	69	83	67			P50021	81.86	82.97	82.97	82.65	84.23	86.75	86.59	81.39	84.86	87.7	81.55	80.76	83.12	83.75	83.12	232
P42451	13.17	32.1	35.39	33.74	28.81	23.87	23.87	33.33	20.99	25.1	29.63	24.28	41.56	35.8	21.4	6	8	8	9	7	6	5	8	5	6	7	5	8	8	6			P50022	19.36	22.16	18.16	19.36	12.95	10.01	10.68	13.35	9.48	12.02	19.89	17.89	24.43	18.96	19.36	17
P42452	24.62	29.55	29.55	28.79	21.59	19.32	25	22.35	22.35	22.35	21.59	34.47	32.2	21.59	23.86	6	6	6	5	4	5	5	5	4	4	6	7	7	5	5			P50590	83.22	72.48	82.55	82.55	76.51	87.92	73.83	78.52	77.85	79.19	87.92	87.92	82.55	73.15	90.6	38
P42460	39.45	32.75	37.97	32.75	22.08	38.46	37.22	41.69	18.61	33.5	36.48	44.67	30.02	37.97	32.75	11	10	12	10	9	14	11	13	7	11	13	13	11	12	10			P52023	60.27	61.33	61.33	59.47	61.87	68.53	66.93	56.53	56.27	65.33	63.2	61.6	63.2	59.73	57.6	51
P43087	59.51	59.51	64.42	59.51	59.2	60.12	60.74	60.74	56.75	55.83	61.96	59.82	59.51	67.18	53.68	24	23	19	24	23	24	21	20	24	24	26	21	21	23	26			P53533	21.28	21.85	25.51	24.49	23.68	27.69	28.72	23.23	30.66	34.9	35.01	22.65	33.52	32.38	25.17	23
P46205	46.74	71.38	46.01	52.17	46.01	43.12	42.75	45.65	32.97	34.06	34.06	59.42	74.64	57.97	49.28	11	14	10	12	10	10	10	10	8	10	10	12	15	14	11			P54415	66.5	63.96	67.01	65.99	66.5	62.94	65.48	66.5	69.54	66.5	62.94	67.01	66.5	67.01	64.97	45
P50020	48.4	44.89	41.37	37.4	31.6	29.47	30.38	30.23	25.95	35.42	43.66	46.26	46.26	50.08	34.05	29	27	23	25	19	21	20	18	18	23	26	28	30	29	23			P55020	68	69.6	69.6	68	68	65.6	65.6	56	63.2	64	68	68	69.6	68	69.6	27
P50021	65.77	67.19	65.77	65.77	68.3	67.51	67.98	69.72	66.88	68.3	79.34	65.77	65.14	65.14	76.97	93	96	93	100	97	93	87	93	96	96	108	90	94	107	111			P63200	58.87	81.45	80.65	81.45	79.84	60.48	69.35	58.06	59.68	57.26	66.94	78.23	69.35	72.58	82.26	32
P50022	38.99	37.78	27.64	38.99	22.83	19.23	17.76	19.89	20.56	9.48	32.44	37.52	38.58	36.85	30.71	34	33	25	32	23	14	15	17	14	10	28	35	35	34	28			P68871	6.8	NA	6.8	6.8	6.8	NA	8.84	21.77	9.52	NA	NA	NA	NA	NA	NA	1
P50590	63.09	51.01	69.13	62.42	62.42	67.11	62.42	55.7	62.42	62.42	63.09	62.42	62.42	62.42	62.42	29	27	32	34	31	29	31	34	32	32	31	30	30	34	29			P69905	10.56	NA	16.9	16.9	16.9	16.9	21.83	31.69	16.9	16.9	NA	6.34	NA	NA	NA	1
P52023	70.93	56.53	54.93	60.8	62.13	72.8	74.4	63.73	59.47	71.47	62.93	64.53	65.07	65.87	76.53	23	22	23	23	20	24	22	23	19	23	26	25	22	24	25			P74764	50.62	51.11	51.11	55.68	49.38	40.62	39.38	28.52	39.01	37.41	57.28	51.73	47.9	47.04	50.49	62
P53533	36.38	44.05	40.05	44.05	36.5	45.65	41.88	38.67	47.25	48.05	42.68	47.48	40.85	42.22	42.56	38	36	31	40	27	37	33	37	36	38	35	42	40	43	42			P95822	28.31	28.31	29.52	29.52	29.52	28.31	28.31	28.31	28.31	28.31	28.31	28.31	29.52	28.31	29.52	13
P54415	64.47	67.01	59.9	62.44	63.45	60.41	56.85	56.85	60.41	60.41	67.01	63.45	67.51	62.94	69.04	22	23	22	22	21	17	18	21	20	23	30	19	21	27	25			P95836	2.3	NA	2.72	2.3	NA	2.3	2.3	NA	2.09	NA	2.3	NA	NA	NA	NA	1
P55020	68	68	68	68	68	45.6	49.6	48	45.6	45.6	68	68	68	53.6	68	5	5	5	4	6	4	6	6	4	5	7	4	4	7	5			Q03511	99.02	99.02	99.02	99.02	99.02	97.06	97.06	97.06	97.06	97.06	99.02	99.02	99.02	99.02	99.02	38
P63200	79.84	79.84	86.29	83.87	79.84	73.39	70.97	65.32	75.81	70.97	83.87	79.84	79.84	83.87	79.84	30	30	28	28	29	21	23	19	18	21	31	28	27	33	27			Q03512	27.27	50.51	27.27	27.27	27.27	40.4	37.37	27.27	27.27	37.37	27.27	27.27	27.27	50.51	50.51	4
P69905	15.49	NA	16.9	25.35	16.9	6.34	NA	16.9	16.9	10.56	NA	16.9	NA	13.38	NA	2	NA	3	4	3	1	NA	3	3	2	NA	2	NA	2	NA			Q03513	45.45	59.74	55.47	54.55	54.92	31.73	32.65	25.05	36.92	32.28	52.13	58.44	61.41	60.67	53.99	56
P74764	53.7	55.06	50.37	52.35	47.04	40	36.17	42.96	39.51	43.95	49.63	49.63	53.83	55.06	42.35	44	45	45	49	42	29	30	33	31	35	49	44	44	50	37			Q06830	3.52	3.52	3.52	3.52	14.57	4.52	17.59	21.61	4.52	8.04	8.54	3.52	8.54	8.54	8.54	0
P95822	28.31	28.31	28.31	28.31	28.31	32.53	28.31	28.31	28.31	28.31	28.31	28.31	32.53	28.31	28.31	7	5	5	5	5	7	6	6	4	7	6	5	6	5	6			Q06904	6.2	2.33	NA	2.33	NA	4.39	6.2	2.33	4.39	2.33	11.37	4.39	9.56	4.91	NA	4
P95836	15.27	12.55	15.27	10.04	NA	14.02	15.27	7.53	4.39	13.18	4.39	15.27	7.11	8.58	7.95	5	4	5	4	NA	7	5	3	2	4	2	5	4	4	2			Q14525	1.73	NA	NA	NA	NA	4.46	NA	7.92	4.46	2.72	NA	1.73	NA	NA	1.73	0
P95837	9.63	9.63	6.98	9.63	2.99	5.32	7.64	NA	NA	NA	2.99	9.63	14.62	2.99	NA	3	3	2	3	1	2	1	NA	NA	NA	1	3	3	2	NA			Q31JY3	39.74	36.09	36.42	29.64	22.85	10.26	10.76	7.62	11.26	15.73	37.42	39.4	38.41	38.91	36.26	27
Q03511	99.02	99.02	99.02	99.02	99.02	97.06	98.04	97.06	98.04	97.06	99.02	99.02	99.02	99.02	99.02	22	23	24	20	19	22	23	21	25	24	27	21	19	25	20			Q31K19	22.39	7.71	20.65	25.62	7.71	7.71	15.92	9.95	12.94	13.68	20.65	14.43	25.87	21.89	7.71	7
Q03512	50.51	27.27	27.27	27.27	50.51	27.27	27.27	27.27	27.27	27.27	27.27	27.27	50.51	27.27	27.27	6	4	5	4	6	3	3	3	3	3	5	5	5	4	5			Q31K20	36.67	47.5	44.17	47.5	49.17	47.08	24.58	29.17	35.83	39.17	22.5	47.5	27.08	36.25	55.42	10
Q03513	67.9	63.27	63.64	64.01	64.94	45.08	46.2	50.46	51.39	51.39	60.67	62.34	63.45	62.34	62.89	47	50	44	50	51	29	28	34	34	33	53	48	47	49	52			Q31K30	87.5	87.5	87.5	87.5	87.5	81.58	84.87	80.26	81.58	80.92	84.87	87.5	87.5	87.5	84.87	88
Q06830	3.52	4.52	20.1	9.55	18.59	3.52	3.52	14.57	3.52	9.55	3.52	8.04	8.04	14.07	3.52	0	1	3	1	3	0	0	2	0	1	1	1	2	2	0			Q31K48	90	85.83	92.5	92.5	92.5	89.17	90	90	83.33	89.17	83.33	93.33	92.5	92.5	92.5	41
Q06904	12.92	12.92	9.04	11.89	6.46	10.85	9.56	9.04	9.04	10.08	6.98	18.09	17.31	18.35	6.46	6	5	4	9	4	5	5	5	4	4	5	9	7	6	4			Q31K58	84.62	94.12	97.74	99.55	93.67	69.23	66.06	68.33	69.23	65.16	94.12	94.12	87.33	94.12	94.12	70
Q31JY3	36.42	33.11	37.42	36.26	26.32	19.21	19.21	20.36	21.69	21.69	41.06	39.74	38.91	38.58	35.1	27	29	25	29	21	11	12	14	11	11	31	30	30	28	27			Q31K59	85.26	94.82	93.23	94.42	96.02	82.07	75.7	67.33	74.1	82.47	94.42	93.63	93.23	97.61	96.41	67
Q31K19	35.32	43.78	33.08	41.79	29.85	28.86	29.1	27.36	18.41	27.61	38.81	39.55	41.79	33.33	35.32	15	15	13	14	9	10	9	9	7	10	16	16	16	16	12			Q31KC5	20.26	21.98	23.71	20.69	32.33	21.98	8.62	21.55	25.43	21.12	22.41	22.41	14.66	16.81	28.45	5
Q31K20	32.5	24.58	33.75	24.58	28.33	30.83	20.83	30.83	35.83	27.08	32.5	32.5	28.33	20	10.83	4	3	5	4	4	6	3	5	4	4	4	5	5	8	4			Q31KC6	59.23	63.31	60.67	54.92	51.08	63.55	55.4	49.88	62.35	55.4	51.08	48.68	58.75	58.03	54.92	33
Q31K30	87.5	87.5	88.82	87.5	87.5	80.92	83.55	83.55	83.55	83.55	88.82	87.5	87.5	87.5	87.5	35	33	34	38	32	23	28	26	26	26	41	35	34	37	37			Q31KD2	25.68	43.15	44.18	41.78	26.37	42.47	35.62	26.03	31.51	29.45	47.6	37.33	44.52	33.9	48.97	12
Q31K48	90	84.17	92.5	90	82.5	72.5	75	71.67	82.5	82.5	90	85	91.67	82.5	81.67	18	20	21	24	22	14	15	13	14	16	27	20	20	24	19			Q31KE8	25.38	39.77	40.15	39.77	26.89	35.61	35.61	20.45	35.61	30.3	35.61	29.92	40.15	37.88	28.79	8
Q31K58	99.55	99.55	87.33	99.55	92.31	71.49	72.85	75.11	73.76	75.11	99.55	99.55	92.31	99.55	80.09	55	56	50	50	46	28	31	28	29	28	51	51	56	57	49			Q31KE9	81.42	84.5	78.07	82.82	82.54	80.17	83.52	71.37	77.09	75.28	85.47	81.28	86.31	79.19	86.17	184
Q31K59	98.01	97.61	86.06	96.81	96.81	76.89	77.69	78.09	72.51	74.1	85.66	98.01	84.86	86.06	98.01	59	61	57	58	55	37	35	40	32	37	60	58	52	61	53			Q31KG6	2.68	NA	NA	2.68	NA	NA	NA	NA	1.57	1.57	2.68	NA	1.1	3.78	1.1	2
Q31KC5	25	22.41	26.72	26.72	22.41	21.98	21.12	20.26	21.55	20.69	22.41	21.98	32.76	22.41	32.76	8	6	8	7	8	8	8	10	5	5	7	6	8	8	9			Q31KH4	41.87	50.2	49.4	48.81	57.14	57.94	54.76	44.25	49.01	50.79	55.95	53.97	58.13	55.16	54.17	42
Q31KC6	64.51	49.4	63.79	64.75	50.12	47.24	46.28	51.32	42.93	52.52	63.07	65.95	58.03	57.07	68.82	27	25	23	26	21	18	20	18	20	19	29	25	20	24	26			Q31KI0	66.44	85.14	79.73	74.1	82.66	59.01	55.41	57.21	59.68	60.59	69.82	78.15	78.38	76.13	82.66	61
Q31KC7	1.88	1.88	1.88	9.15	NA	2.11	NA	1.88	4.46	5.16	3.99	3.99	1.88	4.23	3.99	1	1	1	3	NA	1	NA	2	2	2	2	2	1	2	2			Q31KK8	18.66	16.04	19.03	13.43	19.03	35.07	11.57	24.25	29.85	29.85	16.04	31.34	16.04	14.18	18.66	6
Q31KD2	41.78	32.53	41.78	30.14	32.53	34.59	36.3	38.7	39.38	32.88	38.7	41.78	32.53	46.23	32.53	12	12	13	13	11	10	11	12	13	10	13	12	11	14	12			Q31KL4	39.19	40.92	37.18	29.39	41.5	56.2	36.6	31.12	35.45	36.31	45.24	36.31	35.45	35.73	22.48	19
Q31KE8	51.52	44.7	47.73	47.73	51.14	30.3	30.3	35.61	35.61	35.61	37.12	46.59	61.36	44.7	47.73	14	11	12	11	12	6	6	6	6	7	8	11	12	11	11			Q31KL5	5.31	4.2	NA	NA	NA	6.19	4.2	2.65	1.55	2.65	8.41	NA	NA	NA	NA	1
Q31KE9	76.12	74.58	74.3	78.07	72.07	75.42	69.97	75.84	71.93	76.26	82.12	74.16	78.21	75.42	71.51	88	88	89	91	85	80	80	91	72	80	111	75	84	97	81			Q31KM4	3.96	6.29	2.52	15.65	NA	4.5	NA	1.8	2.16	1.62	10.97	12.77	9.53	14.21	10.97	5
Q31KG6	6.46	8.66	5.35	2.83	2.68	4.09	4.09	5.67	2.68	2.52	6.3	13.86	9.13	5.83	11.34	6	8	4	6	3	3	6	4	2	4	4	9	6	9	8			Q31KN8	23.38	23.38	25.37	29.1	17.91	19.15	10.45	15.92	13.68	11.69	23.38	24.38	25.37	27.11	17.16	9
Q31KH4	43.65	47.82	48.61	50.99	46.03	52.18	42.86	54.96	45.44	41.67	54.37	54.37	48.41	59.13	55.95	38	36	36	35	35	31	26	31	29	29	41	35	35	38	40			Q31KP1	2.79	11.7	2.79	5.29	5.29	14.21	18.66	7.24	12.53	16.99	8.91	7.24	7.24	11.7	2.79	2
Q31KI0	76.13	73.65	76.13	73.65	72.97	59.23	51.8	56.98	56.98	59.23	75.45	69.37	73.65	63.06	73.65	34	37	38	36	37	29	33	29	28	32	39	34	40	36	35			Q31KP9	4.42	4.42	5.08	4.42	NA	NA	NA	NA	NA	NA	6.84	2.43	2.43	6.84	NA	1
Q31KK8	17.16	23.51	17.91	23.51	23.51	24.25	35.82	33.21	31.72	25	34.33	23.51	22.76	36.94	36.94	8	5	4	6	6	5	7	7	7	6	7	6	7	8	7			Q31KR8	35.84	17.34	27.17	12.14	12.14	41.04	44.51	38.15	27.17	27.17	12.14	17.34	12.14	12.14	12.14	5
Q31KL4	34.58	33.43	24.5	27.67	19.31	31.99	26.51	31.12	22.77	29.68	24.5	33.43	26.8	26.8	25.07	15	12	11	14	13	14	12	14	12	15	11	13	13	12	13			Q31KS4	85.33	89.88	95.25	91.32	93.18	90.5	87.6	90.5	90.29	90.7	88.84	92.98	89.67	87.6	86.98	79
Q31KL5	8.41	12.83	15.04	11.5	6.19	16.37	12.83	15.49	11.5	11.28	16.37	13.05	2.65	7.08	9.51	5	5	7	5	4	7	6	5	3	5	5	5	1	3	3			Q31KT1	13.71	21.24	16.67	6.72	6.72	10.22	5.38	5.65	5.65	5.65	13.71	5.65	17.2	9.14	6.72	7
Q31KM4	16.91	19.42	16.01	16.73	13.85	10.25	3.6	6.12	5.4	9.17	15.47	17.99	23.02	18.17	18.71	10	13	10	13	7	5	2	5	3	5	10	12	13	14	15			Q31KU0	69.66	76.4	67.42	69.66	70.79	62.92	65.17	56.18	61.8	61.8	70.79	70.79	71.91	69.66	76.4	32
Q31KN8	32.84	28.86	24.63	26.62	22.39	26.12	29.1	25.12	16.17	23.63	30.6	29.1	27.11	22.39	28.11	14	14	11	13	12	10	11	11	8	11	13	13	12	13	12			Q31KU9	13.93	23.36	20.08	18.85	23.36	33.2	17.21	25	39.75	14.34	27.05	34.43	20.49	23.77	29.51	10
Q31KP1	29.81	13.09	23.96	19.22	18.66	36.77	29.53	21.45	38.44	20.61	20.61	19.5	24.23	22.28	18.66	9	6	6	7	4	11	8	7	10	6	6	7	7	6	4			Q31KV0	56.34	57.75	55.28	59.15	62.68	53.17	47.89	32.39	47.54	37.68	52.82	55.99	75	41.55	55.28	23
Q31KP9	23.4	22.52	20.31	22.96	8.61	8.61	13.91	11.04	12.8	9.93	14.35	27.15	22.52	10.15	8.17	12	13	10	13	4	4	6	5	5	4	9	14	12	7	4			Q31KX4	21.81	18.79	22.74	25.52	16.71	30.16	29.47	24.83	29.93	28.77	26.45	17.87	20.65	29.93	12.76	11
Q31KR8	41.04	17.34	45.09	45.09	38.73	46.82	42.77	46.82	46.82	36.42	42.77	46.82	49.13	28.32	36.42	6	5	6	6	5	7	5	6	6	6	6	6	7	6	5			Q31KX6	23.91	35.4	24.6	20.69	12.18	18.62	23.68	18.16	23.22	8.74	36.55	39.54	30.11	35.17	20.23	12
Q31KS4	80.58	84.92	83.26	78.93	84.5	76.86	82.02	81.4	78.72	78.72	90.5	78.93	84.5	85.33	90.7	53	51	56	50	49	45	52	53	45	51	55	51	50	48	55			Q31KY0	13.19	13.19	13.19	13.19	13.19	37.91	31.32	24.18	25.82	23.63	18.68	13.19	18.68	13.19	13.19	5
Q31KS7	1.96	11.76	1.96	1.96	1.96	1.96	1.96	6.16	NA	1.96	5.6	9.8	11.2	5.6	NA	1	4	1	2	1	1	1	2	NA	1	2	3	3	3	NA			Q31KZ5	60.77	75.69	80.66	72.38	86.74	77.9	65.75	80.11	62.43	76.24	78.45	81.77	82.87	66.3	66.3	22
Q31KT1	24.73	21.77	29.84	24.73	14.78	14.78	10.22	10.22	10.22	10.22	26.08	25.54	24.19	17.74	17.2	10	11	11	11	6	6	5	4	4	4	13	12	11	10	7			Q31L04	27.23	15.74	14.04	11.06	11.06	14.04	NA	4.26	4.26	NA	10.21	14.04	10.21	10.21	NA	9
Q31KU0	75.28	74.16	80.9	80.9	80.9	70.79	76.4	65.17	69.66	70.79	75.28	77.53	80.9	75.28	71.91	20	18	20	24	22	12	15	14	12	13	24	21	18	23	19			Q31L05	27.85	27.85	41.77	33.54	41.77	46.84	39.87	38.61	36.08	39.87	41.77	33.54	41.77	33.54	27.85	7
Q31KU9	40.16	35.25	17.62	29.1	45.9	39.34	30.33	30.74	38.93	34.02	39.34	25	17.62	39.34	18.44	12	11	9	13	13	11	8	10	10	10	13	9	10	13	9			Q31L07	84.51	92.02	95.31	92.02	97.18	86.38	86.38	85.45	85.45	86.85	87.32	92.02	87.32	92.02	90.14	72
Q31KV0	57.04	58.45	45.42	59.51	55.28	53.17	53.17	45.77	50	55.63	54.58	59.51	65.14	57.04	45.42	22	24	21	24	22	19	19	19	16	19	22	22	23	25	24			Q31L08	79.05	74.76	83.81	73.81	80.95	70	71.9	73.33	74.76	77.14	75.71	83.81	75.71	83.33	82.38	61
Q31KX4	25.75	21.11	33.18	18.1	18.1	26.22	30.16	26.22	33.41	30.16	27.15	24.13	29.23	32.25	35.27	11	8	10	8	7	11	12	12	12	11	9	9	10	10	12			Q31L09	72	85	73	75	75	72	83	72	74	75	75	84	87	87	89	27
Q31KX6	58.85	42.76	41.15	44.6	28.97	44.14	41.61	39.77	36.32	38.16	52.87	48.51	48.28	46.67	42.99	23	20	18	21	8	16	14	15	10	12	22	24	22	20	18			Q31L10	79.44	83.62	81.88	82.23	85.02	75.61	74.91	75.96	76.31	76.31	81.53	82.23	82.23	83.97	82.23	74
Q31KY0	29.67	29.67	23.63	32.42	29.67	23.63	34.07	23.63	23.63	23.63	29.67	29.67	23.63	23.63	29.67	11	9	8	9	8	6	8	7	6	6	10	8	8	9	7			Q31L11	81.32	87.91	81.32	79.12	85.71	84.62	83.52	78.02	85.71	85.71	85.71	81.32	83.52	79.12	85.71	32
Q31KZ5	70.72	84.53	76.8	66.85	74.59	80.11	64.09	55.8	78.45	76.24	82.87	72.93	84.53	72.93	84.53	13	14	15	13	14	10	11	10	10	10	14	14	13	14	14			Q31L12	80.34	84.62	77.78	79.49	77.78	70.94	62.39	65.81	70.94	70.94	78.63	75.21	72.65	77.78	84.62	33
Q31L04	22.98	17.87	22.98	18.3	18.3	17.02	17.02	17.02	8.94	8.51	28.51	22.98	22.13	22.98	9.36	5	3	5	5	5	2	2	2	2	1	6	5	4	5	2			Q31L13	93.44	93.44	93.44	93.44	93.44	89.34	89.34	90.57	90.57	89.34	90.57	93.44	93.44	93.44	93.44	113
Q31L05	58.23	58.23	48.1	59.49	41.77	55.7	54.43	46.84	71.52	55.7	41.77	56.33	41.77	41.77	27.85	10	9	7	11	6	8	8	7	8	7	7	8	6	7	6			Q31L14	66.2	80.99	79.58	77.46	85.21	62.68	59.86	53.52	67.61	62.68	73.94	80.28	78.17	79.58	85.21	31
Q31L07	97.18	97.18	97.18	88.73	97.18	81.69	86.85	86.85	81.69	78.87	88.73	97.18	97.18	97.18	89.2	38	33	32	34	34	34	31	31	27	30	38	35	35	36	33			Q31L15	90.62	98.44	93.75	89.06	93.75	81.25	89.06	87.5	81.25	84.38	98.44	90.62	90.62	100	93.75	38
Q31L08	85.24	85.24	92.86	86.19	90.95	67.62	75.71	71.9	71.9	65.71	90	90.95	97.14	90	84.29	37	38	39	35	38	30	25	24	23	24	49	38	38	45	39			Q31L16	65.85	62.2	69.51	85.37	79.27	81.71	81.71	67.07	68.29	68.29	64.63	59.76	64.63	68.29	64.63	25
Q31L09	88	86	88	88	87	57	87	60	75	60	94	88	88	88	84	20	21	20	21	19	11	15	14	15	13	24	20	19	20	19			Q31L17	82.64	82.64	87.6	82.64	82.64	80.17	80.99	81.82	85.95	76.03	80.99	82.64	82.64	80.99	82.64	46
Q31L10	85.37	83.62	85.37	85.02	86.06	66.9	70.03	66.9	67.6	72.13	86.06	82.23	83.62	85.37	85.02	52	51	51	52	55	39	38	35	36	35	58	48	45	57	43			Q31L18	83.19	96.46	88.5	68.14	68.14	77.88	87.61	69.91	73.45	68.14	84.96	68.14	84.96	92.92	77.88	35
Q31L11	87.91	85.71	92.31	92.31	92.31	82.42	85.71	85.71	82.42	85.71	92.31	92.31	87.91	92.31	85.71	21	15	20	18	20	20	20	19	15	15	20	17	20	21	17			Q31L19	92.18	96.65	93.3	96.65	93.3	96.65	96.65	89.94	91.06	95.53	93.3	97.77	97.77	94.41	96.65	77
Q31L12	79.49	82.05	82.05	82.91	85.47	64.96	70.94	70.94	70.94	64.96	82.05	84.62	72.65	82.91	82.91	20	18	18	20	21	12	15	14	15	14	28	20	18	26	21			Q31L20	91.73	90.98	90.98	90.98	90.98	81.2	81.2	73.68	80.45	79.7	90.23	96.99	89.47	90.98	90.23	48
Q31L13	90.16	92.62	90.57	90.57	90.57	88.93	87.3	88.93	87.3	87.3	91.8	84.43	90.57	91.8	82.38	72	68	68	70	68	50	55	57	54	54	79	69	65	77	69			Q31L21	69.27	81.56	75.98	77.09	81.56	72.63	80.45	68.72	72.07	72.07	81.56	74.3	77.09	80.45	81.56	54
Q31L14	56.34	77.46	68.31	61.27	71.83	54.93	59.86	59.15	59.86	71.83	70.42	71.83	68.31	77.46	73.94	18	18	18	17	19	13	14	17	14	16	21	19	16	22	17			Q31L22	80.83	82.5	81.67	82.5	80.83	75	75	75	78.33	74.17	82.5	80.83	81.67	81.67	80.83	50
Q31L15	98.44	93.75	98.44	98.44	93.75	84.38	90.62	89.06	84.38	90.62	98.44	93.75	98.44	98.44	93.75	26	24	26	27	25	22	23	25	23	24	25	25	24	25	25			Q31L23	82.22	79.44	82.78	82.22	81.67	74.44	76.67	66.11	75.56	71.11	82.22	82.22	82.22	78.89	78.89	61
Q31L16	86.59	86.59	86.59	86.59	86.59	81.71	68.29	81.71	81.71	68.29	86.59	89.02	86.59	86.59	86.59	23	21	20	22	21	17	15	16	15	16	22	22	19	25	21			Q31L26	74.73	83.33	68.82	63.44	59.68	95.7	87.63	66.67	71.51	78.49	89.25	69.35	81.72	66.13	69.89	28
Q31L17	80.17	80.99	81.82	81.82	80.99	80.99	80.99	80.99	85.95	80.99	80.99	80.99	85.95	80.99	80.99	22	24	24	23	24	19	21	19	21	21	28	23	23	27	23			Q31L27	29.73	29.73	29.73	29.73	29.73	24.32	24.32	24.32	24.32	24.32	29.73	29.73	29.73	29.73	29.73	2
Q31L18	90.27	78.76	96.46	96.46	90.27	75.22	86.73	80.53	82.3	86.73	96.46	90.27	94.69	92.92	77.88	22	23	25	25	23	17	21	18	20	17	29	24	22	27	24			Q31L28	78.4	80	80	78.4	80	74.4	74.4	74.4	74.4	76.8	74.4	80	76	80	76	71
Q31L19	97.77	99.44	99.44	89.94	89.94	96.65	97.77	91.62	98.32	97.77	99.44	89.94	99.44	99.44	97.77	51	47	49	47	46	35	37	35	34	35	55	46	47	53	43			Q31L29	74.62	75.38	86.15	75.38	75.38	74.62	75.38	74.62	74.62	74.62	75.38	75.38	74.62	75.38	75.38	62
Q31L20	96.99	94.74	96.99	96.99	96.99	72.18	78.2	72.18	85.71	72.18	96.99	96.99	96.99	96.99	93.23	31	30	34	29	28	15	18	18	20	15	34	29	27	34	26			Q31L30	90.94	90.94	90.94	92.88	90.94	89	87.38	84.14	86.08	87.38	90.94	90.94	90.94	85.11	90.94	113
Q31L21	65.92	67.6	71.51	65.92	65.92	58.1	60.89	64.25	60.89	67.04	68.16	67.6	67.6	69.83	67.04	34	37	37	34	34	23	25	26	27	22	43	36	35	38	35			Q31L31	70.69	89.66	89.66	82.76	87.93	78.45	80.17	73.28	81.03	78.45	82.76	84.48	84.48	76.72	88.79	51
Q31L22	81.67	81.67	81.67	81.67	81.67	74.17	81.67	77.5	81.67	74.17	81.67	81.67	81.67	81.67	81.67	24	24	21	24	27	16	21	17	20	15	40	20	22	29	25			Q31L33	93.38	88.74	93.38	89.4	88.74	66.89	81.46	71.52	73.51	73.51	88.74	88.74	93.38	86.09	90.07	50
Q31L23	89.44	83.89	90.56	90	90.56	76.11	78.89	78.89	82.22	78.89	84.44	90	87.78	92.22	82.22	43	42	48	44	39	30	32	30	31	33	51	41	45	48	36			Q31L35	98.7	98.7	98.7	98.7	98.7	84.42	85.71	71.43	83.12	85.71	98.7	98.7	98.7	98.7	98.7	28
Q31L26	89.25	89.25	81.72	89.25	94.09	86.56	89.25	90.32	94.62	89.25	89.25	70.97	76.88	76.88	76.88	23	22	17	22	20	21	19	21	19	23	25	20	17	20	20			Q31L36	38.59	36.96	41.03	47.01	33.7	51.9	55.16	47.01	50.27	56.25	40.76	38.86	50.54	52.72	43.48	22
Q31L27	35.14	35.14	35.14	29.73	35.14	29.73	29.73	29.73	24.32	24.32	35.14	35.14	35.14	35.14	29.73	3	3	4	3	3	2	2	2	1	1	3	3	3	3	2			Q31L42	8.99	8.99	5.99	8.99	3.81	5.18	2.72	2.72	5.18	2.72	16.08	12.26	6.27	8.99	8.99	4
Q31L28	80	80	80.8	80.8	80	72.8	72.8	72.8	66.4	72.8	80	78.4	80	80	72.8	38	42	40	40	43	31	35	31	32	34	46	39	38	40	39			Q31L64	14.57	17.09	22.69	23.25	19.61	NA	5.04	NA	10.64	6.16	27.73	8.68	31.93	20.73	24.93	6
Q31L29	85.38	85.38	86.92	85.38	74.62	74.62	72.31	74.62	74.62	72.31	74.62	85.38	86.92	86.92	85.38	19	20	22	24	19	12	11	15	13	11	25	18	23	26	22			Q31LA3	42.49	44.32	48.72	53.85	43.22	41.03	44.69	28.21	32.6	59.71	44.32	45.05	47.62	47.99	45.42	21
Q31L30	73.14	77.99	73.46	73.46	75.73	75.4	72.17	75.4	69.9	61.49	82.2	77.99	75.4	77.99	79.94	41	45	44	44	46	37	32	36	32	32	53	43	41	51	56			Q31LB6	24.71	27.01	19.83	29.89	21.84	30.75	13.79	22.99	40.23	32.47	29.6	18.97	22.99	18.97	18.39	10
Q31L31	87.07	87.07	82.76	70.69	81.03	66.38	68.1	63.79	65.52	68.1	70.69	87.07	87.07	87.93	69.83	27	29	30	31	26	18	17	18	17	20	31	27	28	30	29			Q31LB7	42.46	39.13	41.69	43.22	43.73	36.32	37.6	33.5	38.11	42.97	47.06	43.48	34.78	37.6	43.99	18
Q31L33	93.38	78.15	96.69	96.69	68.87	58.94	70.2	68.87	76.16	70.2	93.38	93.38	68.87	93.38	74.83	27	28	30	29	23	17	20	20	20	20	36	27	26	33	26			Q31LC2	62.42	62.21	65.76	53.03	56.37	51.57	47.18	34.03	34.86	53.24	58.87	55.95	59.5	58.66	58.04	43
Q31L35	98.7	98.7	98.7	98.7	98.7	49.35	49.35	49.35	49.35	50.65	98.7	98.7	98.7	98.7	98.7	15	17	16	16	17	10	11	11	11	12	17	17	15	18	18			Q31LC9	35.78	54.74	60.24	50.15	46.48	62.69	57.8	51.99	63.3	57.8	60.86	50.15	35.47	59.02	54.13	16
Q31L36	70.11	67.66	69.84	61.41	58.42	55.16	54.89	48.37	54.62	63.32	65.22	68.21	60.6	64.67	66.03	32	28	29	29	24	23	25	24	22	24	35	33	25	32	28			Q31LF9	53.64	62.81	60.55	57.04	56.53	58.67	57.66	43.72	48.87	59.67	58.79	53.14	58.67	57.54	63.57	59
Q31L42	34.06	31.88	25.07	24.25	20.98	3.81	14.99	9.54	8.72	12.26	28.07	31.88	30.52	29.97	27.52	12	10	8	11	8	3	6	5	3	5	10	10	11	10	9			Q31LH6	39.15	48.84	45.74	37.6	58.53	40.7	37.6	19.38	46.9	21.32	50	45.74	45.74	50	45.74	17
Q31L64	47.34	39.78	39.78	36.41	35.29	13.73	14.01	21.57	19.05	25.49	37.25	35.29	35.29	42.02	47.06	16	14	17	18	13	5	7	8	7	10	15	15	15	18	19			Q31LJ0	7.6	12.06	11.27	9.44	11.27	9.44	8.78	6.55	9.83	10.62	8.78	10.22	10.22	12.06	13.37	12
Q31LA3	62.27	51.65	54.95	62.27	56.04	56.78	57.14	52.38	55.31	58.61	61.54	56.04	51.65	61.54	51.65	16	15	16	16	13	13	13	11	11	13	16	16	15	16	13			Q31LJ1	2.59	2.59	3.41	3.81	5.18	2.59	1.63	3.13	2.59	6.4	3.41	2.59	3.81	5.59	5.18	5
Q31LA7	1.69	NA	NA	1.91	1.91	1.48	NA	3.81	1.48	1.91	1.91	1.91	2.33	4.24	7.63	1	NA	NA	2	2	1	NA	2	1	1	2	2	2	3	4			Q31LJ3	42.64	44.19	42.64	51.94	42.64	51.16	51.16	51.16	43.41	59.69	34.88	44.19	63.57	44.19	51.94	18
Q31LB6	24.71	24.71	29.31	35.34	26.72	40.8	23.85	33.05	19.25	32.47	30.46	27.87	30.46	26.72	26.72	10	9	10	11	8	12	10	13	7	12	10	9	8	11	10			Q31LJ9	17.8	12.71	16.53	16.53	12.71	17.8	16.53	21.19	21.19	13.14	12.71	9.32	16.53	12.71	16.53	4
Q31LB7	28.64	28.64	26.6	16.62	28.39	24.55	25.83	26.6	23.79	25.83	30.95	28.64	28.64	27.11	28.39	11	11	10	10	9	8	7	9	7	7	12	11	10	12	10			Q31LL0	72.54	76.33	75.38	77.84	70.83	80.3	78.41	75.57	77.84	80.11	72.73	74.81	70.45	76.89	76.52	80
Q31LC2	63.88	73.9	64.72	66.18	50.94	44.68	38.62	48.23	48.23	42.17	68.48	55.74	58.04	58.46	53.03	31	30	30	33	26	21	20	21	21	20	32	27	29	29	24			Q31LL6	28.76	30.07	30.07	30.07	30.07	27.45	16.99	21.57	16.99	27.45	30.07	19.61	19.61	30.07	30.07	6
Q31LC9	48.62	45.57	41.59	37	46.18	49.85	49.85	45.26	49.85	40.67	44.95	45.57	41.59	37.31	40.37	14	14	12	14	15	15	15	17	15	17	12	12	10	14	11			Q31LL9	27.77	28.06	23.88	27.38	26.7	27.48	30.78	25.05	28.35	29.61	31.36	27.57	27.57	30.39	25.05	35
Q31LF9	57.16	60.43	60.8	57.16	53.52	53.27	55.65	49.12	57.04	57.91	56.28	52.64	52.64	55.53	46.48	52	54	57	52	55	49	55	52	50	54	61	56	48	54	49			Q31LM9	73.05	73.05	73.05	73.05	74.85	73.05	73.05	73.05	73.05	73.05	73.05	73.05	73.05	73.05	73.05	68
Q31LH6	45.74	45.74	66.28	46.9	46.9	37.6	37.6	37.6	28.68	37.6	66.28	53.49	52.33	66.28	46.9	11	10	12	11	10	10	8	8	7	7	12	11	10	13	11			Q31LP5	25.63	7.56	15.97	22.27	9.66	44.12	39.5	15.13	34.45	13.45	15.97	26.47	12.61	25.21	11.34	9
Q31LI0	6.81	8.9	NA	NA	42.93	6.81	6.81	NA	6.81	13.61	6.81	NA	6.81	6.81	26.18	1	2	NA	NA	5	2	1	NA	1	2	1	NA	1	1	2			Q31LP7	28.45	17.24	16.09	4.6	22.99	35.92	33.91	26.44	30.17	36.49	29.31	20.4	5.17	15.8	19.25	8
Q31LJ0	10.62	11.27	10.09	11.8	11.66	11.4	10.62	11.01	9.83	11.01	10.35	14.68	11.27	11.14	15.86	13	14	14	14	14	11	11	12	9	11	14	16	13	13	13			Q31LP8	18.05	25.56	11.28	32.33	17.29	6.77	18.05	18.05	11.28	18.05	24.06	24.06	24.06	32.33	18.05	4
Q31LJ1	4.5	4.22	5.72	2.59	4.36	3.13	1.77	1.77	3.41	3.13	2.59	5.72	5.59	6.27	5.99	7	6	6	6	5	3	2	2	3	3	4	6	6	7	7			Q31LQ7	71.82	71.82	71.82	79.09	71.82	58.18	46.36	58.18	58.18	70	79.09	79.09	78.18	79.09	71.82	12
Q31LJ3	51.16	51.16	33.33	51.16	51.16	51.16	51.16	51.16	33.33	51.16	51.16	51.16	33.33	33.33	51.16	4	6	3	5	4	5	5	6	4	5	7	5	4	5	5			Q31LT0	55	57.67	59.67	50.17	57.67	53.83	58.33	46.67	53.67	48.83	56	54.67	60.67	54.33	50	60
Q31LJ9	11.44	21.61	21.61	16.53	21.61	32.63	20.34	24.15	13.56	24.15	21.61	16.53	7.2	13.14	12.29	5	7	6	5	5	8	6	6	3	7	5	5	3	5	3			Q31LW2	70	76.79	85.36	73.93	69.29	64.29	63.93	52.14	62.86	60.71	75.71	75.36	70	75.71	83.57	36
Q31LL0	65.72	67.61	65.91	65.72	65.91	73.48	74.43	77.27	75.76	71.21	73.48	65.72	64.02	68.94	65.53	35	35	35	32	37	44	38	43	41	41	44	35	35	41	38			Q31LW9	52.49	53.41	48.09	54.68	52.6	50.17	51.68	42.43	50.75	51.79	51.21	53.41	44.51	53.29	51.21	62
Q31LL6	39.22	31.37	33.33	33.33	31.37	16.99	27.45	27.45	27.45	27.45	35.95	39.22	35.95	35.95	35.95	8	7	7	7	6	5	5	4	4	5	7	8	7	7	7			Q31LY2	3.35	3.35	NA	NA	3.35	NA	3.07	NA	5.59	NA	5.31	3.35	9.5	3.35	3.35	1
Q31LL9	32.43	38.83	33.98	35.34	28.93	23.59	24.66	26.7	26.12	23.98	35.44	37.28	34.17	37.28	36.21	31	32	31	33	28	28	25	26	24	22	31	34	27	36	36			Q31LZ1	49.15	48.08	49.15	44.87	45.94	43.38	44.66	37.61	40.38	35.26	51.71	50.43	56.2	45.51	48.93	51
Q31LM9	71.86	71.86	71.86	74.25	71.86	68.86	71.86	68.86	71.86	71.86	71.86	71.86	71.86	71.86	71.86	21	24	23	27	24	19	23	23	28	27	23	20	18	21	24			Q31LZ8	72.58	73.66	55.38	73.66	56.99	65.59	48.92	29.57	38.71	45.7	73.12	72.58	73.66	56.99	66.13	24
Q31LP5	18.91	25.63	25.63	26.05	23.11	26.89	29.83	24.37	34.03	29.83	18.91	13.87	21.85	23.11	23.11	4	6	4	5	6	6	7	6	5	7	5	4	4	5	6			Q31M07	73.53	73.53	73.53	73.53	73.53	73.53	73.53	73.53	73.53	73.53	73.53	73.53	73.53	73.53	73.53	68
Q31LP7	38.22	45.69	27.87	45.69	45.69	50.29	45.11	52.01	37.64	38.79	40.52	45.11	39.66	18.39	30.75	11	12	9	12	12	13	14	13	10	11	11	12	11	10	12			Q31M42	22.74	37.12	45.15	43.48	47.83	27.76	51.84	34.11	30.1	34.45	42.81	45.15	44.48	48.49	51.51	15
Q31LP8	6.77	18.8	6.77	12.78	18.8	6.77	24.81	6.77	6.77	6.77	18.05	6.77	6.77	18.8	6.77	3	4	2	4	4	3	4	3	2	3	4	3	3	5	3			Q31M94	34.42	32.47	27.27	27.27	32.47	25.32	17.53	32.47	32.47	25.97	32.47	44.16	33.12	31.82	39.61	8
Q31LQ7	63.64	63.64	60.91	63.64	60.91	42.73	42.73	42.73	42.73	42.73	60.91	63.64	66.36	63.64	63.64	10	8	7	9	7	7	7	7	7	7	7	8	8	10	9			Q31MB5	66.67	50.88	80.7	68.42	68.42	59.65	64.91	80.7	66.67	64.91	64.91	50.88	68.42	66.67	68.42	16
Q31LT0	46.33	50	50.33	51.33	48.17	63	56.33	60.5	54.83	57.17	53.33	46.17	38.5	46.5	49.67	27	29	30	27	28	35	34	35	29	34	30	26	25	25	29			Q31MB7	82.93	84.15	84.15	84.15	82.93	82.93	84.15	82.93	82.93	82.93	82.93	84.15	84.15	82.93	84.15	42
Q31LW2	62.86	50.71	66.79	50.71	50.71	36.79	35.71	36.79	33.93	50.71	61.07	50.71	51.43	52.86	50.71	16	15	13	11	12	11	9	12	9	14	15	12	11	13	11			Q31ME3	4.69	6.25	8.75	11.88	11.88	4.69	6.25	NA	6.25	10.94	10.94	4.38	8.44	13.44	7.81	2
Q31LW9	46.71	40.69	41.16	54.45	42.77	43.24	52.72	44.28	52.6	44.28	52.25	43.82	46.59	50.29	49.71	53	51	45	49	48	48	49	49	43	46	55	46	43	52	55			Q31ME5	24.26	11.03	11.03	46.32	11.03	19.85	18.38	18.38	22.79	18.38	11.03	11.03	11.03	11.03	16.18	3
Q31LY2	22.07	23.74	17.32	17.32	6.98	18.44	24.58	21.79	15.92	16.76	13.41	20.67	18.16	20.11	16.48	7	6	4	5	3	6	7	8	4	5	4	5	4	5	4			Q31ME6	48.98	53.05	45.94	45.94	38.58	47.72	54.31	40.86	42.13	38.07	54.82	41.62	48.48	43.15	44.42	30
Q31LZ1	44.87	46.37	44.44	42.95	42.74	38.25	40.17	41.67	32.48	31.62	45.3	44.44	47.65	46.58	44.66	34	34	35	36	29	22	22	26	17	18	37	33	30	36	28			Q31MH4	80.65	83.41	79.26	59.45	74.65	88.02	96.31	94.01	75.12	71.43	90.32	76.5	70.97	77.88	84.33	27
Q31LZ7	13.01	8.55	4.46	NA	NA	4.09	4.09	4.09	NA	NA	4.46	8.55	NA	NA	4.46	3	2	1	NA	NA	2	2	2	NA	NA	2	2	NA	NA	1			Q31MH9	84.21	96.05	96.05	96.05	94.74	96.05	96.05	94.74	96.05	96.05	98.68	98.68	98.68	96.05	90.79	27
Q31LZ8	64.52	50.54	50.54	50.54	50.54	72.58	56.45	70.97	63.44	45.16	74.73	67.2	50.54	67.2	41.4	14	16	14	15	14	15	14	14	12	13	17	17	14	16	13			Q31ML0	94.64	93.75	99.11	98.21	99.11	93.75	96.43	95.54	95.54	96.43	96.43	98.21	98.21	96.43	99.11	52
Q31M07	72.79	73.53	72.79	72.79	72.79	72.79	72.79	72.79	73.53	72.79	72.79	72.79	72.79	72.79	72.79	26	26	24	26	27	50	40	53	46	45	28	20	23	27	27			Q31MM2	32.83	44.92	37.58	44.92	28.73	38.44	38.44	38.66	43.63	38.23	42.33	32.61	40.39	36.93	37.37	14
Q31M42	53.85	53.85	45.15	45.15	45.15	46.82	38.8	46.82	48.16	38.8	56.86	57.53	62.54	60.54	39.13	17	15	16	14	16	12	11	12	12	12	15	16	16	18	15			Q31MM7	30.75	36.19	33.26	29.5	34.52	43.93	34.94	27.2	30.54	30.75	30.13	34.94	20.92	21.76	35.56	22
Q31M81	7.29	7.29	7.29	NA	NA	20.24	10.12	10.12	13.36	14.17	10.12	7.29	11.74	7.29	7.29	2	1	1	NA	NA	4	3	2	3	3	2	1	2	1	2			Q31MN3	53.61	59.72	60.97	54.86	55.42	65.14	64.03	59.86	61.94	63.33	56.39	52.64	54.72	53.89	55.56	52
Q31M94	42.86	40.91	29.87	34.42	34.42	27.92	33.77	33.12	28.57	33.77	42.86	35.06	35.06	38.31	42.86	10	10	6	7	7	7	8	8	6	9	10	9	9	9	12			Q31MQ1	62.5	89.77	69.32	79.55	89.77	80.68	80.68	64.77	80.68	75	69.32	72.73	69.32	59.09	89.77	9
Q31MA6	8.38	8.9	9.11	10.89	7.23	6.7	7.33	10.68	6.81	3.46	4.92	7.23	10.58	4.61	9.01	10	9	8	12	7	6	6	10	7	4	4	7	10	8	11			Q31MS5	15.56	15.56	31.11	15.56	42.22	15.56	22.22	15.56	20	15.56	20	22.22	35.56	22.22	22.22	1
Q31MB5	85.96	84.21	84.21	84.21	89.47	68.42	80.7	68.42	66.67	80.7	84.21	84.21	87.72	85.96	84.21	13	12	11	10	12	9	9	9	8	8	11	11	11	12	11			Q31MY4	61.81	72.05	76.38	73.62	69.69	73.62	76.77	76.38	76.38	73.23	68.11	73.23	73.62	70.08	70.87	30
Q31MB7	81.71	81.71	81.71	85.37	81.71	81.71	81.71	81.71	81.71	81.71	81.71	81.71	81.71	81.71	81.71	25	24	23	28	24	19	19	18	19	18	25	24	23	25	20			Q31MY7	94.55	96.67	96.67	92.42	92.42	82.73	87.58	79.7	85.76	80.61	93.33	96.67	93.33	93.94	95.45	114
Q31ME3	28.12	18.75	31.25	22.5	40.31	8.44	10.94	15	16.25	18.44	16.88	31.88	43.12	28.75	35	7	5	8	7	9	2	2	3	3	4	6	8	8	8	10			Q31N05	8.16	7.48	7.21	9.66	4.49	NA	NA	NA	NA	NA	5.99	4.76	5.99	8.03	4.76	7
Q31ME5	41.18	24.26	41.18	41.18	41.18	24.26	24.26	24.26	24.26	18.38	41.18	41.18	39.71	41.18	24.26	6	4	5	5	4	5	6	6	4	3	5	6	5	6	4			Q31N15	82.17	82.17	81.41	81.79	80.35	74.58	74.13	66.01	71.78	70.26	81.11	81.71	78.98	82.93	82.32	383
Q31ME6	65.48	58.63	59.39	69.54	51.27	52.79	45.43	51.78	56.85	47.21	53.3	58.63	60.41	58.88	46.95	44	39	39	47	33	28	31	31	31	30	37	41	38	41	33			Q31N17	81.18	82.73	82.45	81.64	80.18	78	76.18	69.45	72.45	72.36	84.45	81.27	81.82	80.27	83.73	261
Q31MH4	55.76	55.76	55.76	61.75	55.76	71.89	55.76	71.89	70.51	71.89	55.76	52.07	38.25	55.76	71.89	17	17	17	17	16	17	18	19	15	18	18	13	15	17	15			Q31N19	85.71	90.82	90.82	90.82	90.82	85.71	86.73	66.33	83.67	86.73	90.82	90.82	88.78	88.78	90.82	42
Q31MH9	100	100	100	100	100	97.37	100	97.37	97.37	100	100	100	100	100	100	9	9	11	9	8	10	9	9	11	10	11	10	9	9	9			Q31N26	21.14	17.41	13.43	16.42	20.4	22.39	18.66	14.43	19.4	19.15	19.4	19.4	13.43	21.39	10.95	7
Q31MI4	23.08	NA	23.08	NA	23.08	23.08	23.08	23.08	23.08	NA	23.08	NA	23.08	23.08	23.08	1	NA	1	NA	1	1	2	1	1	NA	1	NA	1	1	1			Q31N27	13.93	16.63	14.76	9.56	10.4	19.54	22.66	20.58	22.45	19.54	15.38	13.93	15.38	18.3	11.02	8
Q31ML0	95.54	95.54	95.54	88.39	99.11	91.96	89.29	90.18	96.43	91.96	95.54	99.11	95.54	95.54	95.54	19	19	15	17	16	17	12	13	15	17	20	20	17	19	19			Q31N30	2.52	2.52	3.92	2.52	5.6	10.36	19.33	9.52	16.53	19.05	17.65	NA	14.85	2.52	6.72	2
Q31MM2	43.84	43.63	42.55	39.52	43.63	41.25	43.41	42.33	44.71	44.92	40.6	42.98	45.57	38.88	39.09	18	18	15	16	16	15	18	15	17	17	18	16	17	15	16			Q31N34	61.37	66.58	71.51	66.58	64.11	63.56	53.42	53.97	58.08	58.63	60.82	69.04	59.73	65.75	68.77	49
Q31MM7	48.33	50.21	48.12	40.79	46.23	45.61	42.68	42.68	33.05	38.91	50	47.7	43.1	35.98	50.42	22	21	21	20	22	24	20	22	18	20	21	22	21	21	20			Q31N39	6.35	8.7	12.37	16.05	6.02	3.01	3.01	3.01	3.01	3.01	9.36	13.04	12.37	12.04	12.37	5
Q31MN3	55.28	58.19	65.14	58.75	50.83	54.31	55.69	59.86	69.44	58.06	50	56.11	55.28	57.36	53.06	54	55	58	56	55	53	53	65	59	62	52	50	56	56	53			Q31N52	83.17	88.12	83.17	84.16	87.13	76.24	72.28	75.25	76.73	77.23	77.72	83.17	79.21	83.17	78.22	70
Q31MQ1	100	100	60.23	69.32	70.45	71.59	80.68	80.68	79.55	80.68	100	69.32	89.77	89.77	52.27	13	10	8	9	10	11	11	12	7	11	12	8	10	10	8			Q31N55	34.41	41.85	34.81	33	28.77	33.2	27.57	26.36	25.96	20.93	36.62	39.44	46.68	40.85	40.04	29
Q31MS5	37.78	22.22	33.33	37.78	37.78	20	22.22	17.78	20	22.22	26.67	26.67	42.22	15.56	22.22	3	2	3	3	3	2	3	2	2	2	3	3	4	2	2			Q31N84	22.69	13.73	12.54	17.31	19.4	12.54	6.87	4.48	12.84	12.84	13.13	8.06	6.57	11.34	18.21	9
Q31MY4	63.78	66.54	66.14	66.14	66.14	73.62	66.93	68.5	62.2	66.54	66.93	63.39	66.54	66.93	66.93	24	25	21	22	20	22	25	25	21	23	24	24	22	25	23			Q31N85	15.9	9.83	9.83	9.83	2.6	17.05	13.01	9.83	9.54	7.51	15.32	16.47	13.01	16.47	13.01	3
Q31MY7	85.45	86.36	90	82.12	85.76	80.91	78.18	80.91	76.36	87.58	82.73	85.45	88.48	95.45	94.55	48	48	50	51	51	42	45	47	39	46	56	45	48	54	53			Q31N90	25.92	44.23	35.77	34.65	29.01	23.1	16.06	16.62	19.72	19.72	27.32	40.56	32.96	36.9	40.28	14
Q31N05	20	15.37	16.87	17.14	15.65	1.63	5.31	3.81	2.59	1.5	18.23	16.73	16.73	21.36	12.65	18	15	15	15	12	2	2	4	2	2	15	13	14	16	11			Q31N99	30.72	20.92	23.2	30.72	18.3	26.47	27.45	8.5	28.43	32.68	29.74	30.72	25.82	17.97	25.82	9
Q31N15	72.38	66.92	72.76	67.37	65.33	62.9	56.9	57.74	64.57	59.18	76.33	68.66	68.51	74.96	69.35	196	177	177	181	172	131	131	133	130	125	206	179	178	195	172			Q31NA6	62.5	66.76	59.66	65.62	69.6	55.68	53.12	41.48	51.7	47.73	61.93	58.52	61.08	58.52	63.35	48
Q31N17	81.45	78.18	82	76.73	78.82	72.09	65.45	71	73.82	68.64	80.09	77.36	82.36	82.27	76.09	150	149	146	143	137	112	113	112	105	106	156	147	142	152	132			Q31NB2	91.89	99.1	99.1	99.1	99.1	81.08	90.09	85.59	84.68	84.68	99.1	99.1	99.1	99.1	99.1	39
Q31N19	95.92	95.92	95.92	94.9	95.92	59.18	68.37	65.31	90.82	77.55	95.92	95.92	93.88	95.92	90.82	38	34	32	36	40	15	18	16	18	16	37	34	36	41	33			Q31NB3	87.29	91.1	91.1	87.92	87.92	87.5	84.53	71.19	79.87	83.47	85.81	87.92	90.47	87.5	90.47	227
Q31N26	19.9	19.4	30.85	22.89	21.14	36.57	19.4	25.62	33.33	15.17	26.12	19.4	30.85	19.4	22.89	10	6	9	10	7	12	8	10	9	7	9	8	12	7	8			Q31ND6	29.46	23.64	19.38	40.31	23.64	9.3	15.12	15.5	12.79	23.64	35.27	26.36	17.05	37.6	43.02	6
Q31N27	26.82	24.12	14.55	21.21	21.21	35.76	29.31	33.26	26.2	31.19	18.5	18.92	17.46	22.87	21	16	16	9	13	13	19	16	14	12	15	12	14	13	14	10			Q31NJ5	45.54	45.54	54.95	45.54	54.46	51.49	53.47	52.48	46.53	45.05	56.44	54.46	51.98	54.46	45.54	27
Q31N30	46.22	47.34	35.57	35.01	31.65	29.13	30.81	30.81	29.97	31.09	51.54	57.14	52.38	51.26	31.65	14	13	11	14	9	10	12	12	7	13	13	15	12	14	10			Q31NJ6	5.38	5.38	5.38	5.38	5.38	7.53	NA	7.53	7.53	7.53	5.38	5.38	5.38	5.38	5.38	2
Q31N34	50.41	58.63	46.3	50.41	56.99	56.44	47.95	52.33	58.08	41.1	56.71	55.89	61.37	50.41	56.16	32	29	29	27	31	20	22	25	20	23	36	28	31	27	33			Q31NL7	98.67	98.67	98.67	98.67	98.67	98.67	98.67	98.67	98.67	98.67	86.67	98.67	98.67	98.67	98.67	36
Q31N39	16.39	13.04	18.06	16.39	13.04	6.35	10.7	10.37	3.01	10.37	5.69	17.73	21.07	18.73	5.69	6	4	6	4	4	2	3	3	1	2	3	4	6	5	4			Q31NM4	1.72	6.44	10.09	3.65	1.72	6.65	3.65	3.65	5.79	5.79	3.86	3.65	8.58	6.44	1.72	1
Q31N52	73.27	75.25	84.65	79.21	88.12	77.23	70.79	70.3	73.76	73.76	85.64	88.12	83.17	79.21	78.22	37	43	42	45	43	29	34	30	32	31	52	41	37	45	43			Q31NM6	65.44	67.78	68.45	66.11	67.95	72.12	63.27	61.77	71.62	73.62	65.94	67.28	64.77	66.94	70.95	70
Q31N55	37.22	42.86	37.83	42.45	37.42	44.27	43.86	46.28	43.26	46.28	41.25	41.25	35.61	40.85	40.44	28	27	23	25	26	23	27	21	18	19	27	25	22	22	26			Q31NR1	37.88	50	50	51.52	50	36.36	54.55	37.88	48.48	50	48.48	37.88	37.88	51.52	28.79	13
Q31N58	46.08	36.41	26.73	36.41	46.08	24.88	15.67	35.02	35.02	24.88	36.41	35.02	25.35	46.08	35.02	6	6	4	4	5	3	3	4	3	4	5	4	4	6	4			Q31NR2	59.48	57.76	67.24	68.1	65.52	65.52	56.03	47.41	40.52	57.76	60.34	69.83	67.24	56.9	57.76	27
Q31N84	22.99	15.82	19.7	19.7	19.7	10.45	20.6	19.7	12.24	22.39	19.7	19.7	9.25	19.7	19.7	9	7	5	7	8	5	7	6	4	9	6	6	3	6	7			Q31NV7	19.55	20.11	28.49	37.99	37.99	29.05	33.52	29.05	53.63	44.13	20.11	20.11	37.99	29.05	29.05	5
Q31N85	41.33	32.95	41.04	35.84	21.97	20.23	8.67	16.47	24.57	18.5	28.61	45.09	38.44	34.68	32.95	10	10	8	9	5	6	4	4	5	7	7	11	9	9	6			Q31NV8	24.38	17.9	18.52	23.15	27.78	24.38	37.04	24.69	28.4	29.94	24.38	17.9	39.2	34.26	21.91	9
Q31N90	23.94	29.3	29.86	22.82	25.07	14.08	13.52	20	16.06	19.44	24.23	16.06	40.28	35.21	29.3	9	10	10	10	10	7	6	10	5	7	10	9	11	11	9			Q31P07	60.47	64.53	72.09	50	56.98	59.88	55.81	44.77	72.67	55.23	61.63	61.63	61.63	56.98	68.02	19
Q31N99	20.92	20.92	20.92	20.92	25.82	47.06	28.43	23.53	28.43	39.54	25.82	25.82	25.82	40.2	25.82	7	6	4	4	5	10	8	8	8	9	6	6	7	7	5			Q31P08	37.02	54.89	42.98	42.98	59.57	42.98	42.98	42.98	42.98	42.98	54.89	47.66	45.53	59.57	46.38	16
Q31NA4	6.53	3.44	4.12	7.73	13.92	10.14	18.9	3.44	8.08	12.2	13.06	8.25	NA	4.12	7.04	4	3	3	5	8	6	8	4	4	6	6	6	NA	4	3			Q31P11	38.97	48.42	41.26	49.28	34.67	27.79	27.79	20.63	24.36	27.51	53.01	47.28	56.73	38.68	48.14	26
Q31NA6	53.41	51.99	49.72	59.38	48.58	42.05	42.9	51.99	51.99	51.99	56.25	53.98	40.62	59.66	59.94	16	14	12	16	14	14	15	17	13	16	20	14	14	18	19			Q31P19	38.75	57.5	65.62	51.88	53.75	49.38	50.62	40	40	43.75	45.62	62.5	53.75	62.5	69.38	9
Q31NB2	67.57	68.47	67.57	67.57	68.47	66.67	53.15	69.37	45.05	58.56	72.97	68.47	67.57	68.47	72.07	24	24	24	23	27	18	23	20	15	17	28	23	22	30	24			Q31P38	5.12	2.85	2.85	2.85	1.33	4.74	4.74	1.33	1.52	7.21	7.02	5.12	14.23	9.11	3.42	4
Q31NB3	78.18	83.26	78.18	78.18	83.9	83.05	82.42	78.81	79.87	78.39	83.9	78.18	76.06	79.24	81.78	129	137	129	130	156	171	189	172	162	178	172	133	121	156	151			Q31P66	84.51	92.96	78.87	87.32	80.28	73.24	74.65	69.01	76.06	73.24	84.51	92.96	84.51	90.14	90.14	30
Q31ND6	46.12	30.62	26.36	30.62	33.72	38.37	38.37	29.07	31.78	31.78	33.72	34.5	39.53	22.48	29.07	10	7	6	8	6	7	7	6	7	6	6	6	9	9	5			Q31P67	29.69	48.44	40.62	37.5	48.44	17.19	29.69	17.19	37.5	28.12	37.5	29.69	29.69	37.5	40.62	6
Q31NH0	11.56	15.58	11.56	15.58	7.04	NA	11.56	7.04	4.52	4.52	15.58	15.58	11.56	11.56	11.56	2	3	2	4	1	NA	2	1	1	1	4	4	2	3	2			Q31P73	94.28	98.26	98.51	99	93.53	91.79	92.54	88.31	86.82	91.54	94.53	98.51	95.77	99	98.51	192
Q31NJ5	56.44	56.44	59.9	59.9	52.48	51.49	51.49	51.49	55.45	50	58.42	58.42	64.36	55.45	56.44	20	20	18	21	17	13	13	15	16	13	18	19	16	20	17			Q31P89	1.66	2.9	4.56	8.09	NA	NA	NA	1.66	6.43	1.87	8.09	6.43	6.02	3.32	1.66	4
Q31NJ6	10.48	10.48	7.53	10.48	7.53	10.48	7.53	10.48	7.53	10.48	5.38	10.48	8.33	8.33	8.33	3	3	2	3	2	3	2	3	2	3	1	3	2	3	3			Q31P93	49.34	44.3	37.94	40.57	42.76	65.57	60.31	55.7	55.7	50.44	44.96	35.53	40.57	35.53	45.39	35
Q31NK6	10.82	6.93	6.93	6.93	NA	6.93	NA	3.9	6.93	6.93	NA	6.93	21.65	6.93	6.93	2	1	1	1	NA	1	NA	1	1	1	NA	1	3	1	1			Q31P96	22.75	19.84	15.87	17.72	22.75	26.98	22.49	24.6	22.75	26.98	20.11	18.52	27.51	15.61	8.47	11
Q31NL7	100	100	100	100	100	98.67	98.67	98.67	98.67	98.67	100	100	100	100	100	10	10	9	12	11	10	14	14	10	13	11	8	9	10	10			Q31PB6	21.43	29.41	27.73	27.73	18.49	25.21	38.24	14.29	34.45	36.13	23.11	20.59	16.81	27.31	31.09	12
Q31NM4	15.88	5.79	22.32	13.73	14.38	19.96	3.65	11.59	3.65	3.65	14.38	14.38	17.17	16.09	11.59	7	4	8	6	6	7	3	6	3	3	6	6	7	7	6			Q31PF9	37	19.03	22.79	13.14	20.38	29.22	24.4	9.92	19.3	19.3	21.98	17.43	28.15	24.4	12.06	12
Q31NM6	61.6	64.44	64.27	64.61	58.76	65.61	58.76	60.27	60.27	61.6	61.94	64.44	63.94	64.44	64.11	54	54	51	53	54	51	49	52	46	51	57	51	58	54	57			Q31PJ2	62.07	60.34	62.07	63.79	63.79	63.79	63.79	44.83	63.79	56.9	63.79	62.07	62.07	62.07	62.07	12
Q31NR1	72.73	71.21	78.79	72.73	72.73	65.15	51.52	65.15	65.15	63.64	72.73	72.73	72.73	71.21	53.03	16	14	17	17	14	12	9	11	9	7	16	16	17	15	13			Q31PM2	64.69	73.75	71.56	64.06	69.06	63.44	66.88	61.25	63.75	74.69	75.62	77.81	60.62	72.19	79.38	42
Q31NR2	64.66	64.66	64.66	60.34	62.07	47.41	54.31	48.28	47.41	54.31	56.9	68.1	56.9	64.66	64.66	20	21	19	22	20	17	20	17	14	20	23	23	19	20	20			Q31PU2	20.88	37.36	41.76	20.88	29.67	34.07	41.76	20.88	34.07	20.88	41.76	41.76	41.76	54.95	41.76	3
Q31NV7	30.17	30.17	13.97	30.17	26.26	40.78	35.2	40.22	45.25	42.46	20.11	20.11	18.99	24.02	30.17	8	7	4	6	5	8	8	12	7	10	4	5	5	6	8			Q31PV3	89.1	91.03	94.23	92.95	86.54	86.54	82.05	77.56	81.41	81.41	92.95	92.95	92.95	92.95	92.95	60
Q31NV8	20.99	31.17	20.99	22.22	31.17	22.22	22.22	30.56	22.84	30.56	20.99	31.17	22.22	20.99	22.22	11	15	11	13	12	10	8	13	11	11	9	13	12	12	11			Q31PV4	89.77	86.31	89.34	89.77	91.79	83.43	79.54	73.92	77.81	80.26	89.05	91.07	88.9	90.35	89.91	193
Q31P07	61.05	38.95	61.05	61.05	42.44	61.05	38.95	84.88	61.63	53.49	61.05	61.05	38.95	53.49	47.09	10	8	9	10	7	11	8	13	10	10	10	8	8	9	8			Q31PV6	81.9	90.48	88.57	78.1	88.57	94.29	80	85.71	80	80	87.62	81.9	90.48	94.29	79.05	43
Q31P08	62.13	50.21	50.21	50.21	46.38	53.62	50.21	53.62	50.21	46.81	50.21	62.13	62.13	46.38	62.55	16	14	15	15	16	13	11	13	13	11	14	15	16	15	15			Q31PW3	36.87	21	33.68	27.05	20.89	32.08	27.05	16.1	15.98	23.86	43.26	30.94	39.95	31.96	22.6	36
Q31P11	46.42	56.45	48.71	55.87	35.24	26.36	32.66	24.36	18.62	24.93	46.42	56.45	55.59	55.3	49	22	24	22	23	18	8	12	11	6	12	24	23	21	25	22			Q31PX4	62.58	56.44	65.64	63.8	57.06	43.56	44.79	16.56	56.44	43.56	52.76	62.58	52.15	62.58	52.15	22
Q31P19	38.12	35	41.88	41.88	35	45.62	40.62	41.88	41.88	38.75	41.88	45.62	38.12	41.88	38.75	9	8	8	9	8	10	9	11	9	8	10	9	8	8	8			Q31PY6	67.88	62.53	51.09	49.15	51.34	69.34	63.02	59.12	61.07	67.15	49.88	52.07	54.26	51.09	60.34	45
Q31P38	23.15	19.73	16.32	20.49	6.45	12.33	13.09	19.35	7.59	14.8	17.65	19.35	20.3	21.25	15.94	12	11	9	11	5	8	7	9	4	8	9	11	12	11	9			Q31PY7	12.9	11.14	14.08	13.78	11.73	10.56	5.87	7.04	8.8	11.14	17.89	11.44	15.25	17.89	10.56	8
Q31P66	92.96	84.51	92.96	92.96	90.14	73.24	74.65	73.24	74.65	74.65	92.96	90.14	92.96	81.69	84.51	25	25	22	26	19	18	22	16	16	19	23	22	23	23	24			Q31Q05	10.67	19.1	24.72	17.98	25.28	31.46	15.17	22.75	28.65	26.4	16.57	20.79	17.98	25.28	25.84	9
Q31P67	60.94	60.94	60.94	35.94	60.94	35.94	17.19	17.19	35.94	17.19	60.94	53.12	53.12	60.94	35.94	9	8	8	6	8	5	4	5	5	3	8	7	8	8	6			Q31Q18	23.98	38.46	28.51	21.27	14.93	42.08	3.17	20.81	34.39	36.65	14.48	21.27	22.17	29.86	45.25	6
Q31P73	90.8	90.8	99.75	95.52	97.76	89.05	92.79	91.29	89.05	92.54	89.8	97.76	96.52	96.52	90.8	73	69	76	75	75	63	63	72	61	64	94	73	69	81	75			Q31Q54	33.94	32.11	28.9	32.11	23.85	22.94	22.48	19.72	26.61	21.1	32.11	37.16	28.9	28.9	23.85	7
Q31P89	15.98	21.78	11.41	13.49	1.66	12.66	11.62	8.51	1.66	8.3	13.28	20.75	16.8	15.15	12.03	8	9	6	7	3	6	7	5	1	4	6	10	8	7	4			Q31Q60	47.06	58.82	65.74	52.25	64.71	40.83	45.67	39.1	39.45	43.94	43.6	70.24	48.44	47.06	68.51	29
Q31P93	59.87	49.78	48.9	55.04	58.11	75.22	58.33	62.94	57.68	65.35	69.3	55.7	49.56	62.06	60.09	35	35	26	32	32	43	40	38	30	38	36	29	29	33	30			Q31QC4	79.61	80.59	71.5	70.52	57.99	73.46	73.22	57	64.62	56.76	77.4	84.03	73.96	75.18	63.88	67
Q31P96	20.63	23.02	15.87	23.02	15.61	23.02	23.02	23.02	18.52	23.02	26.72	23.02	20.11	15.61	23.02	6	6	7	6	5	7	7	8	5	7	7	7	5	6	6			Q31QE2	23.81	26.79	22.62	35.12	22.02	27.38	27.38	10.12	5.36	45.24	33.93	33.93	23.21	46.43	39.88	5
Q31PB6	38.66	44.96	29.41	40.76	21.43	34.03	38.66	25.21	26.05	32.35	42.02	26.05	38.66	43.28	31.09	13	13	9	13	10	7	11	8	5	10	12	10	13	14	12			Q31QE7	12.63	12.63	23.16	23.16	27.37	26.32	27.37	12.63	27.37	27.37	26.32	26.32	26.32	12.63	12.63	2
Q31PF9	39.68	30.03	24.93	29.76	20.91	26.54	23.32	24.66	14.21	30.83	42.36	39.68	37.27	38.07	23.32	12	12	10	11	9	9	8	8	6	9	12	13	11	13	10			Q31QG5	2.19	4.69	NA	2.19	NA	6.88	2.5	4.38	10.94	18.12	4.38	4.38	4.38	2.5	NA	0
Q31PG2	12.64	NA	NA	12.64	12.64	16.09	28.74	28.74	12.64	28.74	12.64	12.64	12.64	12.64	NA	1	NA	NA	1	1	1	2	2	1	3	1	1	1	1	NA			Q31QG7	9.76	15.38	21.3	26.04	21.3	28.7	41.42	18.64	39.35	21.01	27.22	30.77	18.34	18.05	19.82	9
Q31PJ2	63.79	63.79	63.79	63.79	63.79	43.1	43.1	43.1	43.1	43.1	63.79	63.79	63.79	63.79	63.79	7	7	9	7	7	5	6	6	6	6	9	7	7	8	7			Q31QJ2	52.42	70.44	57.51	56.35	62.12	61.2	55.89	50.81	63.51	65.36	63.28	59.12	56.35	58.43	56.12	48
Q31PJ8	4.51	NA	2.38	9.5	2.38	2.38	4.51	NA	NA	5.94	NA	4.51	NA	NA	2.38	3	NA	1	4	2	1	3	NA	NA	3	NA	3	NA	NA	2			Q31QJ8	86.05	85.35	84.42	91.16	84.42	86.98	90.47	79.77	82.79	81.4	81.4	85.12	85.35	88.14	91.86	102
Q31PL4	9.46	3.04	3.04	3.04	NA	6.42	NA	NA	NA	NA	NA	6.42	3.38	3.04	NA	2	1	1	1	NA	1	NA	NA	NA	NA	NA	3	2	1	NA			Q31QK3	63.12	63.12	68.09	68.09	62.41	67.38	62.41	62.41	67.38	67.38	62.41	68.09	62.41	63.12	68.09	31
Q31PM2	55.94	55.94	57.19	57.19	53.12	56.88	51.88	56.56	53.12	51.88	58.75	54.69	55.94	69.06	57.19	21	22	23	22	19	21	23	24	18	22	24	21	19	23	21			Q31QK4	86.92	86.5	89.03	88.61	86.5	80.59	86.5	74.68	85.65	85.65	87.34	86.5	86.5	86.08	77.64	76
Q31PN0	25.95	20.12	9.91	20.12	9.04	25.95	24.78	23.91	20.99	11.37	22.74	20.12	20.12	25.95	14.29	7	6	3	6	3	8	6	8	7	3	6	6	6	7	4			Q31QK5	89.14	85.14	89.71	85.14	93.14	70.86	72.57	73.14	69.71	67.43	89.71	93.14	89.71	89.71	89.71	54
Q31PU2	54.95	54.95	54.95	54.95	54.95	54.95	54.95	54.95	67.03	34.07	54.95	54.95	54.95	74.73	54.95	5	5	5	4	4	6	6	5	6	4	4	5	5	5	4			Q31QK6	99.22	99.22	99.22	99.22	99.22	99.22	99.22	99.22	99.22	99.22	99.22	99.22	99.22	99.22	99.22	87
Q31PU5	4.74	17.89	4.74	17.89	4.74	13.16	25.79	25.79	13.16	40.53	10	16.32	12.63	4.74	10	3	4	1	3	1	3	4	4	2	5	3	3	3	2	3			Q31QK9	39.86	52.8	56.64	41.61	40.91	50.7	50.35	37.41	45.45	46.15	51.4	47.9	46.5	46.85	51.05	28
Q31PV3	92.95	94.23	94.23	94.23	92.95	78.85	90.38	85.9	78.21	82.05	94.23	94.23	92.95	94.23	89.74	37	38	38	37	42	26	27	26	28	26	47	33	33	42	34			Q31QL1	73.34	80.13	69.14	62.84	61.87	65.27	70.27	56.54	62.04	65.43	79	65.91	62.52	69.47	68.01	108
Q31PV4	81.7	81.12	85.16	78.96	84.44	73.78	73.49	73.34	81.41	72.48	83.14	83.14	85.01	91.07	84.44	107	105	107	106	103	78	77	80	74	88	111	103	99	114	113			Q31QM9	22.73	30.3	22.73	30.3	14.14	50.51	43.94	43.94	50.51	50.51	27.27	30.81	29.8	25.25	32.83	5
Q31PV6	96.19	96.19	77.14	83.81	83.81	94.29	87.62	86.67	94.29	94.29	89.52	96.19	83.81	96.19	89.52	25	25	26	26	23	17	18	16	18	16	27	21	21	23	21			Q31QN4	76.51	88.37	80.93	80.93	88.6	75.35	74.65	52.33	57.67	60.93	80.7	66.98	78.6	71.63	87.67	70
Q31PW0	17.21	NA	5.58	18.14	NA	NA	NA	NA	NA	NA	NA	NA	5.58	NA	NA	3	NA	2	3	NA	NA	NA	NA	NA	NA	NA	NA	1	NA	NA			Q31QP9	49.1	48.85	45.52	46.8	38.87	46.29	38.11	27.37	40.66	42.71	43.22	42.2	45.78	47.57	46.8	37
Q31PW3	42.12	42.47	46.12	44.63	36.42	45.32	36.19	36.99	31.96	37.79	41.32	40.41	38.93	35.62	41.55	38	36	37	39	34	31	33	34	25	34	37	39	41	38	38			Q31QR1	29.72	33.22	26.22	24.48	39.86	29.72	23.08	21.33	28.67	40.56	32.52	37.06	31.12	38.81	32.52	11
Q31PX4	71.17	76.69	76.69	74.23	68.1	58.9	68.71	71.17	66.26	63.8	74.23	71.17	65.64	74.23	68.71	20	19	16	18	17	10	13	13	11	10	21	16	19	19	18			Q31QS4	3.9	2.25	7.36	4.8	1.2	4.8	3.75	1.2	6.76	8.71	7.96	3.45	12.46	8.41	1.2	6
Q31PY6	53.77	64.23	56.45	62.29	64.23	64.72	54.74	59.37	58.64	64.72	63.75	54.99	53.77	61.56	62.53	40	42	39	39	42	36	33	34	35	35	41	35	38	39	43			Q31QS8	7.41	13.47	23.91	12.46	2.69	22.56	18.18	14.81	22.22	24.58	27.61	12.46	21.21	25.25	10.1	1
Q31PY7	31.09	20.23	31.09	31.09	15.84	11.14	11.14	15.84	28.45	30.5	35.48	31.09	22.29	31.09	11.14	10	10	9	12	6	5	5	6	7	8	11	12	12	11	7			Q31QV1	62.5	61.25	61.25	56.25	62.5	76.25	81.25	71.25	78.75	78.75	56.25	56.25	61.25	56.25	61.25	34
Q31Q05	37.08	33.99	27.53	40.17	40.17	25.84	27.81	37.08	35.39	27.81	31.18	28.09	20.79	32.3	31.46	18	14	15	16	17	14	9	13	11	12	16	16	10	17	13			Q31QV2	12.35	33.33	39.51	29.63	33.33	27.16	19.75	49.38	28.4	27.16	18.52	23.46	12.35	29.63	39.51	4
Q31Q18	31.22	34.39	57.47	31.22	44.8	39.82	28.51	31.67	39.82	36.65	47.96	44.8	44.8	31.22	47.96	7	6	8	4	8	7	5	7	6	6	7	6	5	5	7			Q31QW7	23.47	30.52	23.47	23.47	23.47	45.07	29.11	23.47	38.5	45.07	23.47	17.37	20.19	23.47	23.47	5
Q31Q39	4.97	NA	5.59	NA	NA	4.97	NA	NA	4.97	NA	NA	NA	NA	NA	NA	1	NA	1	NA	NA	1	NA	NA	1	NA	NA	NA	NA	NA	NA			Q31QY0	97.25	100	100	100	100	92.86	81.32	81.32	80.77	93.41	100	100	100	100	100	86
Q31Q54	32.11	32.11	32.11	37.61	44.04	53.21	27.52	27.52	23.39	27.52	32.11	32.11	32.11	36.7	35.78	10	10	9	12	9	12	9	10	7	11	12	9	9	11	9			Q31QY1	56.67	55	57.08	48.75	42.08	50	45.83	39.58	45.83	37.92	72.5	55.83	50.83	55.83	51.67	25
Q31Q60	55.71	63.67	57.44	49.13	67.82	40.83	39.79	64.01	55.36	73.36	55.36	67.82	48.44	78.89	57.44	16	19	21	20	20	15	15	19	14	18	22	24	19	22	17			Q31QY2	94.2	95.65	97.68	94.49	95.94	93.33	94.2	91.01	88.7	88.7	92.17	95.07	93.91	98.84	95.65	164
Q31QC4	76.66	81.57	75.18	70.02	78.62	79.36	75.43	70.02	65.36	66.83	80.59	73.71	88.21	80.59	60.2	46	44	38	36	38	45	43	40	33	33	51	40	43	46	37			Q31QY3	4.11	4.34	8.45	8.45	NA	NA	2.28	NA	2.28	3.42	6.16	8.45	6.39	17.58	4.11	3
Q31QE2	58.33	53.57	53.57	71.43	58.33	39.88	64.88	45.24	45.24	45.24	52.38	64.88	71.43	51.79	71.43	8	7	7	9	10	6	6	5	6	6	6	7	8	8	8			Q31R18	15.6	12.78	11.84	12.41	30.83	19.55	22.74	21.99	18.98	28.95	11.84	20.3	13.16	12.78	24.25	11
Q31QE7	15.79	13.68	13.68	14.74	14.74	26.32	26.32	27.37	26.32	27.37	13.68	14.74	13.68	13.68	15.79	3	4	1	3	2	2	3	4	2	4	4	3	2	3	4			Q31R91	77.58	75.83	73.68	77.58	78.56	84.21	87.91	79.53	71.73	84.02	78.36	76.41	70.18	79.92	79.92	86
Q31QF6	10.78	6.9	NA	6.9	NA	9.91	NA	6.9	6.9	NA	3.02	3.88	10.78	NA	NA	2	1	NA	1	NA	3	NA	1	1	NA	2	1	2	NA	NA			Q31RB6	4.01	4.01	4.01	4.01	NA	4.01	NA	NA	NA	NA	11.37	4.01	4.01	4.01	4.01	1
Q31QG5	10.94	10.94	4.69	14.06	14.06	4.69	26.56	6.88	15	18.12	8.44	7.5	11.88	7.5	10.62	3	2	0	3	4	1	6	5	3	6	3	2	3	1	3			Q31RD2	91.97	83.94	84.67	89.05	66.42	82.48	81.75	67.15	75.91	82.48	84.67	69.34	84.67	70.07	90.51	23
Q31QG7	36.69	32.54	41.12	39.64	41.12	42.01	35.5	47.34	34.62	44.67	32.54	39.05	42.6	47.04	32.54	15	15	16	19	17	17	14	18	14	18	16	15	16	19	14			Q31RD9	35.11	38.76	33.99	35.39	21.91	16.01	19.1	21.91	19.38	16.01	33.71	44.94	38.48	39.04	20.22	16
Q31QI3	20.21	19.15	19.15	22.87	10.11	NA	18.09	5.85	7.98	NA	10.11	14.89	5.85	4.79	15.96	4	3	3	5	1	NA	5	1	2	NA	1	2	3	3	4			Q31RF0	56.01	48.42	56.96	47.15	48.1	50.63	53.16	52.22	31.96	48.42	54.75	46.84	41.14	31.96	43.04	18
Q31QJ2	51.96	44.34	59.35	44.57	52.89	59.35	46.65	53.58	51.27	51.5	57.51	54.97	52.66	54.97	57.27	35	31	34	33	34	24	25	30	26	27	39	34	34	33	34			Q31RF1	58.02	55.84	54.85	56.44	55.84	69.31	62.18	50.1	63.17	56.04	59.01	48.71	59.01	52.87	57.43	63
Q31QJ8	63.95	81.4	71.16	69.77	63.26	74.88	78.84	72.33	66.05	75.35	73.26	63.26	80	69.77	69.77	33	35	35	33	35	28	29	27	28	28	41	28	34	38	35			Q31RF2	21.67	25	14.44	32.22	26.67	27.22	40	35.56	41.67	27.22	40	13.33	25	19.44	5.56	5
Q31QK3	68.09	54.61	68.09	54.61	68.09	62.41	73.05	67.38	68.09	62.41	61.7	68.09	73.05	54.61	68.09	24	25	24	27	25	16	16	19	14	13	25	26	25	23	22			Q31RF3	36.84	25.73	13.45	43.27	29.82	56.14	38.6	52.05	56.14	59.65	42.69	21.05	36.26	4.09	14.62	9
Q31QK4	82.28	82.28	87.34	74.68	79.75	88.19	74.68	83.12	75.95	83.12	79.75	84.81	78.9	83.97	85.23	59	56	61	57	57	41	44	44	40	45	65	54	57	62	53			Q31RF4	20.89	27.22	13.29	21.52	27.85	29.75	31.01	30.38	31.01	32.28	31.01	13.29	28.48	27.85	12.66	5
Q31QK5	84.57	84.57	84.57	78.29	84.57	72	78.29	72	76.57	77.71	89.71	78.29	78.29	84.57	78.29	43	43	38	41	39	26	27	28	21	25	43	43	42	40	42			Q31RH6	3.23	3.23	3.23	3.23	3.23	8.96	16.49	6.09	6.09	13.98	3.23	3.23	3.23	3.23	3.23	1
Q31QK6	99.22	99.22	99.22	99.22	99.22	99.22	73.44	99.22	99.22	99.22	99.22	99.22	99.22	99.22	99.22	39	45	33	40	41	51	50	53	46	52	57	41	32	42	42			Q31RH7	7.64	4.46	7.64	8.92	4.46	7.64	12.1	7.64	7.64	12.74	3.18	7.64	18.15	17.2	7.64	3
Q31QK9	38.46	38.46	38.81	46.85	38.81	51.05	42.31	43.71	43.71	41.61	42.66	38.81	38.46	33.92	33.92	15	16	16	18	16	16	16	16	14	16	15	15	13	14	16			Q31RJ2	61.01	65.82	54.18	55.7	56.46	58.73	58.73	45.57	51.9	56.2	51.14	61.52	53.92	60	63.04	33
Q31QL1	67.21	67.37	61.39	59.77	64.46	62.84	55.9	62.84	63.81	63.81	68.01	65.59	65.91	64.94	63.33	58	54	51	50	55	47	45	47	46	49	60	54	54	59	55			Q31RJ7	12.43	12.43	14.55	21.69	21.69	26.19	31.48	17.99	26.46	27.25	7.41	17.46	23.81	24.07	14.02	3
Q31QM9	37.88	37.88	17.17	30.3	50.51	52.53	52.53	52.53	52.53	59.09	37.88	39.39	36.36	37.88	13.13	6	7	3	6	7	10	12	12	8	13	7	8	5	7	4			Q31RJ9	40.49	33.85	31.19	38.27	42.26	34.29	32.3	29.2	34.07	35.84	35.18	36.5	33.85	35.84	34.29	33
Q31QN4	71.16	68.6	70.7	62.56	70.47	66.28	53.95	67.67	70	56.51	80	56.05	62.79	75.58	55.81	42	42	45	38	45	40	39	36	37	34	53	36	42	45	40			Q31RK2	94.69	94.69	94.69	94.69	85.84	94.69	94.69	68.14	86.73	94.69	92.04	70.8	94.69	70.8	94.69	24
Q31QP9	51.92	44.76	51.92	37.08	37.34	47.57	47.57	47.57	33.76	40.66	42.2	51.92	46.04	42.2	29.92	25	25	24	27	22	22	22	21	16	19	24	24	24	23	19			Q31RK3	32.35	23.53	23.53	23.53	32.35	47.06	47.06	64.71	47.06	47.06	23.53	23.53	23.53	23.53	23.53	4
Q31QR1	51.75	33.57	39.86	40.91	37.76	30.42	21.33	40.56	30.42	22.03	30.42	38.46	50	60.84	45.45	14	13	13	12	12	10	6	10	8	5	11	10	12	15	15			Q31RK5	61.83	63.7	81.97	71.66	75.64	64.4	79.39	59.95	60.66	71.66	58.55	69.79	67.45	77.99	73.77	41
Q31QS4	20.72	23.42	15.32	20.42	5.11	14.11	13.96	14.26	12.91	12.31	21.92	23.57	25.98	15.17	14.56	18	19	13	19	5	11	12	12	8	8	16	19	21	18	13			Q31RK7	9.03	10.45	18.53	16.63	14.01	19.95	14.25	13.54	14.96	19	10.21	18.05	11.88	11.88	11.88	4
Q31QS8	34.34	31.65	32.66	37.37	24.92	26.26	23.91	22.22	28.28	24.58	37.37	34.34	35.69	32.66	24.92	11	10	9	11	6	6	6	6	8	6	11	12	10	10	7			Q31RL0	7.81	13.7	11.49	5.6	3.24	NA	1.47	NA	NA	1.77	6.48	2.95	13.84	7.66	10.46	6
Q31QV1	38.75	31.25	37.5	26.25	43.75	41.25	28.75	36.25	41.25	37.5	67.5	28.75	38.75	40	63.75	11	12	9	13	14	9	9	10	9	10	18	9	12	16	14			Q31RL4	11.48	4.78	4.78	4.78	NA	21.05	6.7	NA	15.79	16.27	11.48	16.27	11.48	11.48	9.09	3
Q31QV2	14.81	NA	11.11	9.88	20.99	22.22	41.98	41.98	22.22	11.11	14.81	14.81	22.22	14.81	22.22	3	NA	3	3	3	2	3	3	2	2	3	3	6	3	2			Q31RM0	4.13	NA	NA	NA	NA	4.13	4.13	4.13	NA	NA	9.09	4.13	3.72	4.55	4.13	1
Q31QW7	14.08	34.27	23	34.27	30.05	35.21	38.03	38.03	38.5	42.72	21.13	19.72	14.08	24.41	20.19	6	7	5	7	6	8	8	9	8	8	5	5	5	6	6			Q31RQ5	50.89	47.32	49.55	48.88	43.75	46.21	48.44	42.19	53.12	45.54	43.3	39.96	39.73	43.3	52.46	27
Q31QY0	100	100	100	100	100	92.86	92.86	91.21	95.05	93.96	100	100	100	100	100	53	53	49	48	47	31	29	34	31	34	52	48	45	51	48			Q31RR1	31.87	19.78	9.89	21.98	12.09	31.87	31.87	39.56	40.66	60.44	19.78	12.09	38.46	NA	9.89	3
Q31QY1	68.33	68.33	55.83	55.83	45.83	52.5	42.92	63.33	55.42	45.83	60.42	75.83	52.92	63.33	65.42	18	20	17	17	11	16	10	15	12	12	21	17	15	18	15			Q31RR2	23.88	23.88	23.88	23.88	23.88	23.88	23.88	23.88	23.88	23.88	23.88	23.88	23.88	23.88	23.88	4
Q31QY2	86.67	89.28	87.83	90.43	88.41	60	77.68	77.1	63.48	80.58	89.86	91.01	88.12	86.67	90.14	67	70	67	69	68	46	46	46	42	47	80	64	59	77	70			Q31RS5	46.41	59.12	46.69	49.17	49.17	48.9	51.1	39.5	46.13	48.62	39.5	45.58	44.48	51.38	60.5	19
Q31QY3	23.97	23.29	19.41	21.23	6.39	6.16	8.68	10.96	10.73	12.56	13.47	23.74	23.97	25.34	17.35	9	9	8	9	2	3	4	7	4	5	5	9	9	10	8			Q31RS6	9.37	13.24	10.59	10.59	7.94	10.59	6.31	9.16	9.16	6.72	12.02	7.74	11.81	10.79	3.87	5
Q31R08	7.62	7.62	5.96	10.1	1.49	5.63	4.47	4.47	4.47	2.98	5.96	5.63	11.42	5.96	3.31	5	5	3	6	1	4	4	4	3	3	4	4	7	4	3			Q31RS8	5.03	15.08	9.05	9.05	5.03	5.03	5.03	5.03	5.03	5.03	15.08	10.05	15.08	15.08	9.05	1
Q31R18	32.14	26.32	36.09	28.38	58.46	28.38	33.46	44.74	47.37	41.35	15.98	35.15	32.89	42.48	47.74	14	12	14	14	19	13	12	15	13	13	14	14	11	15	16			Q31RU7	1.87	NA	1.87	NA	NA	4.81	NA	NA	5.35	NA	2.94	1.87	4.81	8.29	NA	1
Q31R68	24.06	19.06	24.06	11.88	32.5	19.06	16.88	16.88	6.56	16.88	10.62	19.06	16.88	20.94	19.06	3	3	3	3	4	3	3	3	1	2	3	3	3	4	3			Q31S00	19.38	11.89	13.95	15.76	18.6	19.64	11.11	7.75	2.58	13.18	18.09	19.38	21.71	28.42	8.27	7
Q31R76	31.2	18.8	25.94	25.94	21.8	31.2	45.49	24.81	14.66	31.95	25.94	31.2	25.94	21.8	31.2	6	7	5	5	5	5	7	5	3	7	5	6	5	6	6			Q31S12	30.14	29.67	24.4	31.58	20.1	33.97	38.28	15.79	41.63	41.63	21.05	25.36	22.01	25.36	30.14	9
Q31R85	21.26	22.99	16.09	16.09	8.62	22.99	21.26	22.99	22.99	16.09	15.52	21.26	22.99	14.37	22.99	4	4	3	4	2	4	4	4	4	3	4	4	4	3	4			Q31S19	73.68	72.67	78.14	79.15	65.18	59.51	67	43.32	56.68	70.45	83.2	78.54	73.08	78.34	66.6	65
Q31R91	69.4	65.89	73.49	69.98	73.68	59.45	47.76	60.04	59.45	60.82	71.35	73.1	68.23	67.45	61.01	38	36	36	37	36	31	28	28	26	29	40	37	34	40	36			Q31S42	29.72	37.35	9.24	26.1	9.24	36.55	29.72	25.3	36.55	22.49	36.95	36.95	31.73	40.96	25.3	7
Q31RB6	22.74	17.06	24.41	24.41	4.01	11.37	13.38	8.03	NA	NA	15.38	22.41	16.72	13.38	8.03	5	5	5	5	1	4	4	2	NA	NA	3	5	4	4	3			Q31S64	33.67	24.12	28.89	13.82	16.33	23.37	15.33	14.57	9.3	9.3	29.4	23.62	17.84	21.36	24.12	13
Q31RD2	91.97	91.97	86.13	87.59	91.97	82.48	82.48	82.48	86.13	82.48	87.59	87.59	86.13	93.43	87.59	20	21	17	16	18	14	15	14	16	17	19	17	18	19	20			Q31S95	67.95	92.31	89.74	74.36	83.33	84.62	88.46	85.9	85.9	84.62	79.49	74.36	80.77	84.62	92.31	24
Q31RD9	57.87	54.78	60.39	59.55	44.94	24.44	32.02	36.24	26.69	36.52	49.44	66.85	57.3	58.71	53.93	26	25	25	28	16	9	12	13	10	14	23	25	27	25	19			Q31SA6	16.98	24.06	13.44	15.57	22.41	24.29	23.35	12.5	19.81	16.75	28.54	17.69	23.35	21.46	17.69	6
Q31RF0	49.68	58.54	59.81	48.42	66.14	59.49	69.3	58.54	59.49	56.96	54.75	58.54	52.22	44.3	58.54	28	27	25	23	28	23	26	24	23	23	25	27	25	21	22			Q31SC2	4.93	8.52	8.97	NA	NA	13.9	8.97	8.97	18.83	10.31	4.93	8.97	4.93	19.73	4.93	2
Q31RF1	58.22	57.23	58.22	58.22	60.99	57.23	58.22	57.23	58.22	55.84	57.62	54.46	56.44	54.46	56.44	49	48	46	44	45	46	47	45	47	47	48	45	44	40	46			Q31SC5	99.07	100	100	100	100	99.07	98.13	99.07	99.07	99.07	100	99.07	100	100	100	50
Q31RF2	41.11	35.56	26.67	26.67	32.22	45	33.89	52.78	52.78	41.11	41.67	38.89	32.78	32.22	35.56	7	5	4	4	5	9	8	8	7	6	6	5	6	4	5			Q31SC8	59.25	67.25	70.5	70.75	65.25	70	68.5	48.25	58.75	58.75	67.25	72.5	73	68.5	73	61
Q31RF3	64.91	64.91	49.71	64.91	43.27	49.12	59.65	49.12	45.03	55.56	41.52	64.91	64.91	54.39	47.95	12	12	9	12	7	11	12	11	7	9	8	11	11	7	10			Q44115	5.13	2.93	7.69	2.93	NA	22.71	6.23	8.06	16.12	12.45	4.4	2.93	4.4	8.06	NA	2
Q31RF4	36.71	36.71	29.75	29.75	25.32	34.18	32.28	43.04	27.22	43.04	29.75	29.75	29.75	19.62	27.22	7	6	5	6	4	10	8	10	5	8	6	7	7	5	5			Q44116	12.56	7.73	7.73	9.66	3.38	14.01	7.73	26.57	26.57	14.01	25.12	15.94	3.38	9.66	3.38	3
Q31RH6	17.92	14.7	6.81	3.58	14.7	21.15	21.15	21.15	13.26	18.28	3.58	14.7	11.47	6.81	22.22	5	4	3	3	4	6	7	6	4	6	3	3	3	4	6			Q54709	62.25	69.66	71.01	66.97	53.26	44.49	46.97	35.28	40.9	43.6	62.02	67.19	64.49	74.61	63.15	64
Q31RH7	26.75	19.11	21.02	8.92	4.46	32.17	10.83	20.7	7.96	32.17	21.02	17.83	10.51	21.02	8.92	7	6	5	5	2	9	7	9	2	10	6	6	4	6	5			Q54710	8.75	NA	8.75	8.75	10	8.75	8.75	8.75	8.75	8.75	8.75	8.75	8.75	10	8.75	1
Q31RJ2	50.13	52.66	60.25	57.22	54.43	60.51	58.99	55.7	56.2	63.04	48.86	46.84	48.61	59.24	47.59	30	32	31	33	33	23	25	24	22	25	33	27	28	28	24			Q54757	9.48	5.81	5.81	5.81	NA	9.79	2.75	2.75	8.56	8.56	8.56	NA	12.23	12.23	NA	3
Q31RJ7	30.95	40.21	46.56	50.53	51.59	41.53	39.15	39.15	44.71	49.74	41.53	44.44	38.36	43.12	53.97	13	14	12	13	11	12	12	13	13	15	11	12	13	14	14			Q54760	63.78	74.05	57.3	63.24	56.22	50.81	49.73	49.73	49.73	51.89	55.68	63.78	64.32	56.22	61.08	40
Q31RJ9	49.56	51.33	47.57	46.46	57.3	47.12	42.48	46.24	47.12	40.71	49.12	51.33	53.76	57.3	46.46	28	25	24	24	26	23	21	22	20	19	24	23	24	28	26			Q54765	5.57	NA	NA	4.11	3.23	NA	3.23	3.23	3.23	7.33	NA	7.33	3.23	5.57	5.57	3
Q31RK2	94.69	94.69	95.58	94.69	94.69	94.69	94.69	99.12	94.69	94.69	94.69	62.83	62.83	94.69	95.58	15	17	15	18	18	15	14	16	16	19	19	15	13	18	17			Q54766	31.8	41.28	36.7	29.05	5.5	NA	3.36	3.36	NA	NA	36.39	11.93	29.97	31.5	18.65	7
Q31RK3	23.53	38.24	24.51	23.53	38.24	38.24	39.22	28.43	38.24	44.12	38.24	42.16	27.45	39.22	38.24	1	2	2	2	2	2	3	2	2	3	3	4	3	3	2			Q54769	57.28	70.89	79.34	70.89	79.34	74.65	74.65	52.58	74.65	69.95	69.95	65.73	55.87	55.4	56.81	35
Q31RK5	67.92	66.28	69.56	66.74	69.56	58.31	55.27	57.85	51.52	55.27	69.79	62.06	66.28	66.28	69.56	35	35	33	34	36	29	24	26	28	26	39	35	30	36	34			Q54775	9.89	14.47	13.74	9.16	7.88	7.69	19.6	3.3	8.97	4.95	10.07	15.2	10.07	7.69	4.95	8
Q31RK7	22.57	27.08	14.96	12.83	9.74	14.73	12.35	10.45	15.2	14.96	19.71	17.81	17.81	22.8	6.41	8	9	6	5	3	6	5	6	6	5	7	8	7	8	4			Q54776	39.67	40.66	38.36	35.08	17.38	22.95	33.77	36.72	30.82	13.11	43.28	33.44	49.51	45.57	17.7	15
Q31RL0	31.81	29.75	27.84	26.66	13.7	1.77	3.98	NA	NA	3.98	25.04	29.6	24.45	22.97	29.46	18	16	15	12	9	1	3	NA	NA	3	13	16	14	14	16			Q54975	5.32	8.35	8.35	13.92	8.35	9.37	12.41	9.37	12.41	12.41	17.97	10.89	8.35	13.92	8.35	4
Q31RL4	25.36	25.36	36.84	21.05	16.27	31.1	31.58	32.06	25.36	31.58	21.05	21.05	36.84	25.36	36.84	5	5	6	4	4	7	6	8	5	6	4	5	7	6	7			Q55024	39.2	40.34	32.95	40.91	48.3	56.25	56.25	44.32	56.25	48.3	48.3	40.34	48.3	39.2	40.34	8
Q31RM0	24.79	19.42	7.85	13.22	NA	7.85	11.98	4.13	7.85	3.72	26.86	19.01	10.74	23.55	4.13	7	7	4	4	NA	2	3	2	2	1	8	6	3	7	2			Q55038	20.69	25.56	27.59	22.72	21.5	12.37	7.71	10.34	15.82	16.02	28.19	26.77	32.66	36.92	42.39	9
Q31RQ5	64.06	64.06	64.06	65.4	67.41	54.02	62.28	55.58	56.7	58.71	71.88	58.71	68.75	63.62	70.54	32	30	28	30	31	23	24	23	24	24	29	30	33	30	33			Q55041	39.9	39.12	39.25	41.18	33.2	40.41	36.94	31.79	31.79	35.78	45.05	43.63	40.41	45.69	44.02	51
Q31RR1	60.44	60.44	19.78	60.44	60.44	60.44	60.44	60.44	60.44	60.44	19.78	60.44	60.44	19.78	60.44	3	3	2	2	2	3	3	4	5	3	2	2	3	3	3			Q55107	36.05	27.9	6.49	22.02	10.26	25.04	28.36	4.83	15.99	7.09	34.69	20.97	18.7	20.36	9.8	26
Q31RR2	23.88	23.88	23.88	23.88	23.88	23.88	23.88	23.88	23.88	23.88	23.88	23.88	23.88	23.88	23.88	2	2	3	2	3	2	2	3	2	4	2	2	2	2	2			Q55108	19.06	32.73	13.31	19.06	6.47	20.5	15.83	10.07	16.91	16.91	27.34	19.06	13.31	22.66	13.31	4
Q31RS5	65.75	61.05	65.75	51.38	60.77	43.37	45.86	45.86	46.69	45.86	63.26	59.67	65.75	70.17	50.55	30	26	27	26	25	16	16	17	17	15	24	25	27	25	23			Q55235	47.59	31.93	63.25	46.99	45.18	35.54	40.96	14.46	30.72	40.96	43.98	46.99	60.24	37.95	31.33	13
Q31RS6	12.22	16.9	11	9.37	9.16	22.61	17.92	20.16	15.89	12.42	14.87	14.87	12.63	10.79	10.79	7	8	6	5	6	9	7	7	6	6	7	7	7	5	5			Q55244	37.41	37.41	29.93	29.93	37.41	14.29	22.45	6.8	14.29	6.8	37.41	37.41	37.41	37.41	37.41	4
Q31RS8	19.1	29.15	19.1	27.14	19.1	5.03	5.03	14.57	15.08	5.03	19.1	27.14	19.1	19.1	20.1	3	5	4	5	3	1	1	2	2	1	3	5	5	4	4			Q55267	30.95	38.1	29.76	34.52	33.33	48.57	40.95	40.48	47.62	37.86	41.67	43.1	37.38	37.86	33.81	26
Q31RU7	8.56	8.56	12.03	11.5	5.08	7.75	5.88	8.29	12.57	7.75	8.02	8.02	8.02	8.56	8.56	5	5	5	5	2	3	2	3	3	3	4	4	4	5	5			Q55311	15.46	11.13	9.48	10.52	7.42	7.84	5.77	9.9	4.74	10.52	13.81	2.06	24.95	10.72	6.19	7
Q31S00	29.72	19.9	20.93	23.51	18.09	25.84	12.14	28.68	27.91	17.05	11.37	32.56	28.17	19.9	19.9	13	10	11	11	9	8	6	9	10	7	8	12	14	11	10			Q55357	43.78	38.5	43.99	43.46	39.14	29.43	29.11	26.27	28.06	34.28	45.89	43.35	49.47	48.63	40.19	62
Q31S12	38.76	34.93	30.14	34.93	44.02	42.11	28.71	37.32	42.11	37.32	37.32	37.8	35.41	29.19	43.54	9	10	6	9	11	8	7	9	8	8	10	8	9	8	10			Q56207	3.72	6.45	8.19	3.47	NA	8.19	3.23	6.95	7.44	3.23	10.17	NA	6.7	6.7	NA	2
Q31S19	77.53	85.02	80.97	71.66	82.59	71.66	72.47	78.74	79.35	78.74	70.65	85.02	79.76	79.35	84.62	54	51	52	47	50	41	38	42	37	40	53	51	53	53	51			Q59943	68.6	63.95	71.8	71.8	66.86	61.34	58.72	52.62	53.2	54.36	66.86	69.19	68.6	71.22	66.86	49
Q31S42	28.92	30.52	14.86	28.92	7.63	27.71	24.1	38.96	30.92	23.69	7.63	28.92	24.5	10.44	20.48	6	7	6	5	3	2	5	7	3	4	6	6	5	5	4			Q59948	34.93	47.95	34.93	34.93	47.95	64.38	74.66	33.56	56.85	34.93	34.93	47.95	35.62	34.93	47.95	6
Q31S64	30.4	23.87	19.35	18.09	16.33	29.15	19.85	23.62	11.06	14.57	20.35	28.89	24.12	22.11	18.09	14	10	10	12	6	11	8	11	5	7	13	13	10	11	9			Q59984	99.52	90.34	89.37	93.24	92.27	93.24	85.99	74.88	96.14	96.62	97.1	97.1	78.74	97.1	89.37	84
Q31S95	96.15	94.87	94.87	96.15	96.15	85.9	85.9	85.9	88.46	85.9	91.03	96.15	96.15	91.03	74.36	29	27	26	30	27	20	18	19	21	19	29	26	24	30	22			Q59988	49.24	60.73	55.59	52.87	51.06	48.04	58.91	48.04	48.04	48.04	50.45	60.42	52.27	49.24	48.64	24
Q31SA6	38.21	21.93	30.9	25	21.23	36.32	29.25	34.91	26.18	26.42	33.25	24.06	30.9	32.08	22.17	12	10	9	9	9	11	10	11	6	8	10	9	10	10	8			Q6V1L5	69.77	67.44	55.81	65.45	61.13	62.79	70.43	68.11	69.1	67.77	79.07	74.09	65.12	75.75	71.1	33
Q31SC2	20.63	33.63	22.42	26.91	13.9	24.66	44.39	12.56	13	12.56	36.32	26.46	26.46	26.46	17.49	6	7	5	6	3	5	8	6	3	4	9	7	4	6	4			Q79PF4	72.45	82.08	76.49	76.69	74.18	67.44	66.09	57.42	64.16	63.2	80.54	74.37	75.53	74.76	74.95	94
Q31SC5	100	100	100	100	100	99.07	100	100	100	100	100	100	100	100	100	23	27	28	25	28	21	25	24	25	23	35	26	26	28	25			Q79PF5	54.9	54.9	58.82	52.94	64.71	52.94	52.94	43.14	52.94	62.75	52.94	64.71	70.59	64.71	72.55	14
Q31SC8	65.25	64.75	74.25	74.75	66.25	60.25	53.75	64.25	68.75	53.25	68.75	61.75	54.75	78.25	54.25	34	33	33	33	33	28	26	31	30	25	38	30	33	36	32			Q79PF6	6.69	17.25	5.99	7.75	NA	8.1	10.56	2.82	3.17	4.58	13.03	9.51	17.25	19.72	3.52	3
Q44115	26.01	26.01	18.68	27.84	18.68	45.42	33.33	26.01	20.88	40.29	30.77	26.01	30.77	41.76	26.01	7	6	6	10	5	8	8	6	6	7	8	8	8	9	9			Q8GAA0	31.6	27.36	32.08	27.36	29.72	32.39	35.85	23.58	30.97	37.89	37.74	28.46	31.13	38.99	29.72	20
Q44116	36.71	14.98	10.63	4.35	8.7	50.24	41.06	41.06	14.49	14.49	8.21	17.39	18.84	14.98	23.67	7	5	3	4	3	9	9	8	4	8	5	5	5	5	5			Q8GAA6	5.73	10.16	7.29	2.08	4.95	9.38	4.95	2.86	2.86	7.03	10.16	7.81	7.29	7.81	16.67	3
Q54709	55.06	55.73	59.33	54.83	54.83	44.94	51.24	51.24	51.01	47.64	62.92	56.4	55.06	64.72	55.51	21	20	25	18	18	13	15	14	16	14	23	20	20	23	19			Q8GIR7	33.8	26.76	34.27	33.8	25.82	38.5	33.8	38.03	43.66	38.5	26.76	26.76	34.27	24.41	39.91	8
Q54710	8.75	10	10	10	10	8.75	8.75	8.75	8.75	8.75	8.75	10	NA	8.75	10	1	2	2	2	2	1	2	1	1	1	1	2	NA	1	2			Q8GIS1	41.2	48.71	47.42	39.48	41.85	40.77	39.06	27.04	37.34	45.49	38.63	47.42	39.91	33.26	36.7	31
Q54711	20	20	4.65	20	4.65	4.65	4.65	14.42	4.65	20	4.65	10.23	4.65	4.65	4.65	4	4	2	4	2	2	3	3	2	4	2	3	2	3	3			Q8GIT3	56.94	98.61	41.67	56.94	41.67	98.61	80.56	56.94	95.83	80.56	98.61	41.67	98.61	41.67	41.67	4
Q54757	8.56	18.65	11.31	8.56	8.56	19.27	8.56	11.01	12.23	12.23	12.23	14.68	12.23	8.56	8.56	2	5	4	3	3	4	3	3	3	4	4	4	3	3	3			Q8GJM0	37.5	29.69	24.61	33.2	11.72	34.77	30.47	27.34	34.38	40.23	32.03	24.22	32.03	24.61	37.5	11
Q54760	40.54	40.54	57.84	54.05	44.32	36.76	49.19	40.54	46.49	44.86	67.03	44.86	44.32	54.05	57.84	21	21	19	21	22	14	18	14	17	16	23	19	18	23	21			Q8GJM5	9.92	6.35	3.57	2.78	3.57	8.73	15.87	8.33	3.57	3.57	9.92	2.78	9.92	11.51	6.35	4
Q54764	19.05	6.06	NA	14.72	11.69	22.94	22.94	20.78	16.88	15.15	NA	NA	NA	NA	11.69	3	1	NA	2	2	4	4	4	3	3	NA	NA	NA	NA	2			Q8GJN6	15.52	17.24	10.34	10.34	10.34	15.52	4.02	8.62	17.24	17.24	10.34	10.34	5.75	10.34	10.34	3
Q54765	15.84	19.06	10.85	15.84	4.11	15.84	8.5	15.84	5.57	16.13	6.16	17.01	14.08	19.06	14.66	4	4	4	5	1	5	3	5	2	4	3	5	5	5	4			Q8GMR7	55.37	63.08	58.88	51.4	60.75	58.41	67.99	64.02	59.35	68.46	65.42	67.29	63.32	65.42	64.02	53
Q54766	47.71	48.62	47.09	45.87	28.44	13.15	18.65	29.05	13.76	7.34	47.4	42.2	47.09	42.2	31.8	14	16	13	15	10	3	6	8	3	2	15	13	14	12	12			Q8GMT0	99.12	99.12	99.12	99.12	99.12	99.12	99.12	99.12	99.12	99.12	99.12	99.12	99.12	99.12	99.12	38
Q54769	91.08	91.08	71.83	91.08	92.49	60.56	76.06	74.65	74.65	74.65	77	89.67	85.45	74.65	76.06	25	25	26	26	23	21	23	20	19	22	30	23	24	26	23			Q8KIY0	8.16	12.59	5.78	8.84	2.72	5.44	2.72	2.72	8.16	NA	24.15	NA	9.86	7.14	NA	4
Q54775	23.44	28.94	25.64	23.44	15.2	16.67	20.7	17.95	13.92	15.75	28.94	25.64	19.78	18.5	17.77	12	14	13	12	9	11	12	10	7	9	14	14	11	10	11			Q8KPP2	25	NA	38.64	38.64	63.64	63.64	38.64	38.64	63.64	63.64	NA	38.64	38.64	38.64	NA	1
Q54776	60.98	65.57	56.72	59.02	30.16	38.36	33.44	40.66	39.02	42.62	56.39	51.8	65.25	52.13	50.49	20	21	16	18	12	10	13	13	10	11	18	18	19	18	17			Q8KPP3	34.94	33.73	45.78	45.78	45.78	26.51	26.51	26.51	38.55	40.96	28.92	14.46	45.78	45.78	38.55	9
Q54975	25.82	15.7	20.51	20.25	22.53	11.65	12.41	12.66	9.37	12.41	20.51	20.25	18.48	20.51	17.97	8	7	8	7	6	5	5	5	3	4	8	7	7	8	5			Q8KPQ7	15.3	15.3	15.3	26.78	15.3	15.3	15.3	12.57	21.31	18.58	18.58	19.13	33.88	13.66	15.3	5
Q55024	43.18	25	25	24.43	53.98	51.14	51.14	51.14	50.57	51.14	40.34	35.23	25	30.11	30.11	12	11	9	12	12	14	17	16	13	16	11	10	7	8	12			Q8KPR0	30.83	44.58	29.17	26.25	50.42	57.5	57.5	29.17	43.75	44.58	47.5	40.42	27.92	22.92	55.83	8
Q55038	40.57	26.77	33.47	26.77	35.09	15.01	20.08	24.75	17.24	24.95	21.7	31.03	36.92	29.61	35.29	18	15	16	16	15	9	9	10	8	10	14	14	16	16	16			Q8KPR4	9.15	4.75	7.12	9.15	2.37	4.75	9.15	8.47	5.42	7.8	6.78	11.19	9.15	11.86	4.75	2
Q55041	47.1	50.06	52.25	42.21	35.91	38.74	39.25	41.18	30.37	45.43	48.13	48.13	38.1	44.02	39.51	28	28	28	28	24	22	22	22	18	21	28	28	26	29	23			Q8KPU0	15.24	11.99	12.8	9.55	13.41	23.17	30.28	10.77	25.61	25.41	19.72	13.62	21.75	14.23	7.32	11
Q55107	46.3	38.76	20.97	30.02	25.79	38.16	27.15	11.92	18.55	17.35	44.34	36.8	25.34	24.74	23.08	32	24	18	20	12	23	17	9	11	10	25	22	15	19	14			Q8KPU2	4.55	6.28	2.16	3.9	1.73	2.38	1.73	7.14	1.73	1.73	4.11	7.79	8.01	6.28	2.38	5
Q55108	41.37	35.61	22.66	34.89	18.35	34.89	30.94	28.78	30.94	30.94	35.61	35.61	26.26	26.26	20.5	12	9	4	9	4	10	10	6	6	7	9	8	6	6	5			Q8KPU9	51.54	53.08	55.31	48.12	49.83	52.05	45.38	45.72	50	50.86	54.62	58.05	52.23	52.4	51.71	44
Q55235	78.92	63.25	54.22	69.28	67.47	59.04	51.81	59.64	45.78	38.55	78.92	63.25	63.25	84.34	68.67	12	9	10	11	8	9	7	7	5	6	11	8	8	11	8			Q8L1E5	61.33	64.24	57.8	64.03	63.2	62.16	59.67	44.28	51.56	59.04	66.11	59.88	64.24	64.45	54.89	50
Q55244	48.98	46.94	41.5	48.98	48.98	23.81	39.46	23.81	39.46	14.29	48.98	46.94	41.5	25.85	35.37	8	6	7	7	7	4	6	5	4	3	7	6	7	7	6			Q935Y2	9.73	10.4	4.42	7.96	1.99	19.91	9.96	14.38	9.96	7.3	6.42	6.86	4.87	10.4	NA	6
Q55267	54.52	55	52.86	47.86	43.33	56.43	50	50.48	42.38	48.57	54.29	46.19	60.24	52.86	48.33	25	28	25	23	23	31	27	26	21	28	24	25	25	26	24			Q935Y4	59.02	64.92	52.79	49.84	69.51	54.75	48.85	46.56	50.49	56.39	47.21	63.28	50.82	58.03	56.07	34
Q55276	11.68	2.19	5.35	2.19	12.65	11.68	2.19	4.38	9.49	11.68	2.19	15.09	14.84	2.19	9.49	3	3	2	3	3	3	2	3	2	3	3	5	4	2	2			Q935Y7	38.92	43.66	37.85	38.92	35.05	37.85	39.57	30.54	38.92	42.37	37.2	39.14	37.63	34.84	33.98	21
Q55309	7.76	3.45	NA	7.76	3.45	6.47	7.76	7.76	3.45	7.76	NA	3.45	3.45	NA	7.33	2	1	NA	2	1	2	2	2	1	2	NA	1	1	NA	2			Q935Z2	9.42	19.16	12.01	9.42	6.82	23.05	23.05	18.18	15.26	4.87	17.21	12.01	15.58	14.29	7.14	6
Q55311	45.15	45.15	35.46	41.65	28.87	40.41	31.13	33.61	28.66	31.75	37.73	48.66	45.57	36.29	40.21	23	22	18	20	12	17	12	16	10	16	18	19	19	19	17			Q935Z3	70.68	67.72	62.45	64.35	57.17	60.55	60.76	51.05	64.14	58.86	69.41	66.67	64.14	64.77	67.09	96
Q55357	57.17	53.8	53.69	58.12	38.92	52.74	41.24	43.14	44.3	44.94	57.28	56.86	43.99	57.28	56.22	65	62	56	62	45	50	46	46	41	44	67	62	52	64	63			Q9F1R2	65.63	56.35	39.63	61.61	12.69	34.98	35.91	26.32	22.91	22.29	67.18	47.06	59.75	58.51	21.67	27
Q56207	15.14	23.33	5.71	17.12	3.72	13.4	24.81	8.68	11.91	13.9	12.16	20.1	22.33	12.16	21.34	5	7	4	6	1	4	5	5	5	5	6	6	8	6	6			Q9L4P3	47.74	51.76	53.77	53.77	65.83	48.74	53.77	50.25	53.77	50.25	54.77	56.28	53.77	54.77	49.25	26
Q56208	17.24	17.24	9.4	17.24	2.51	5.64	2.51	6.27	2.51	6.27	14.11	17.24	14.11	17.24	6.27	5	5	3	5	2	2	1	3	1	2	3	4	4	5	3			Q9L4P4	60.53	62.28	56.58	62.28	60.09	50.44	50.88	51.75	51.75	58.77	60.09	60.09	62.28	60.09	60.53	30
Q59943	63.37	63.37	63.37	63.66	63.37	54.07	51.45	54.65	51.45	47.38	63.37	63.37	56.4	63.37	56.4	27	29	26	28	26	27	26	26	23	23	28	29	26	26	26			Q9L790	30.94	34.38	37.81	43.75	36.25	34.38	34.69	21.56	27.5	25.31	26.88	34.06	28.44	44.38	38.44	13
Q59948	14.38	27.4	14.38	13.7	27.4	54.11	65.75	66.44	34.25	50	45.89	27.4	28.08	26.71	27.4	6	7	7	5	6	9	8	9	6	9	7	7	7	6	6			Q9Z3H5	60.63	52.76	51.97	52.76	51.97	91.34	92.13	63.78	78.74	78.74	57.48	52.76	61.42	52.76	64.57	22
Q59984	72.46	72.46	72.46	72.46	72.46	90.34	69.08	72.46	69.08	69.08	77.29	72.46	72.46	82.61	72.46	31	33	36	36	35	27	27	29	25	28	36	34	31	42	34			Q9Z3H6	82.95	85.23	85.23	82.95	85.23	68.18	82.95	67.05	82.95	72.73	77.27	76.14	85.23	85.23	85.23	30
Q59988	51.96	51.96	51.96	58.61	51.96	45.32	45.92	45.92	44.71	55.29	62.24	58.91	51.96	51.96	45.32	22	20	21	22	22	19	22	18	17	18	21	21	20	18	18			O33699	3.69	10.7	10.7	10.7	20.3	19.93	16.24	6.64	22.88	10.7	10.7	9.96	13.65	17.34	13.65	3
Q6V1L5	57.14	43.19	68.11	59.47	59.47	74.42	71.76	59.8	62.13	56.48	62.46	59.47	61.46	61.13	59.47	15	14	20	15	18	16	19	17	18	17	19	17	16	20	15			O33700	13.38	38.22	14.01	12.1	12.74	39.49	33.12	33.12	39.49	39.49	36.94	12.1	6.37	7.01	12.74	5
Q79PF4	75.14	77.26	78.42	75.53	72.45	58.77	56.65	60.69	61.66	62.81	81.5	75.92	81.5	78.61	78.03	64	64	63	64	59	45	43	43	40	44	67	63	60	66	59			O50209	97.04	100	100	100	100	97.63	100	97.63	97.63	97.63	97.04	97.04	97.63	100	97.63	115
Q79PF5	61.76	52.94	60.78	60.78	61.76	52.94	52.94	52.94	58.82	52.94	60.78	61.76	50	61.76	52.94	11	7	7	9	10	9	7	7	9	8	10	9	9	12	7			O68523	20.18	24.56	26.75	30.26	14.91	28.07	23.25	12.72	20.61	35.53	34.21	29.82	25	25	20.18	5
Q79PF6	9.15	15.49	9.15	9.15	9.15	19.01	15.49	15.85	12.68	15.49	9.15	18.66	12.68	18.66	15.49	2	4	3	3	2	5	3	4	2	4	4	4	2	5	4			O85785	38.42	38.68	37.66	50.89	24.94	47.07	35.62	36.39	48.35	46.06	53.44	47.33	59.03	55.22	33.08	30
Q8GAA0	40.88	36.95	42.61	48.11	39.47	30.03	36.64	33.96	30.03	36.16	49.37	40.41	44.65	48.74	43.24	23	21	23	25	24	18	19	16	17	17	25	21	23	23	21			Q07948	60	80.62	75	62.5	84.38	56.25	62.5	53.75	59.38	56.88	58.75	70.62	75.62	76.25	68.12	26
Q8GAA6	18.23	13.54	16.41	7.03	13.54	12.24	12.5	9.38	4.17	9.9	22.4	7.81	14.58	12.24	9.38	7	7	7	3	5	5	5	4	2	5	7	3	6	7	4			Q31JU4	35.73	26.14	31.37	34.42	34.2	36.17	24.62	29.19	36.38	25.93	31.81	20.48	33.77	33.12	32.24	13
Q8GIR7	68.08	55.87	50.23	52.11	42.72	63.85	59.62	42.72	58.69	64.32	34.27	69.95	34.27	38.03	50.23	13	11	12	14	8	16	14	13	11	14	12	15	10	13	13			Q31JX7	34.97	46.45	57.92	43.17	44.26	50.55	50.82	28.14	38.25	40.71	60.93	36.34	52.46	33.06	57.65	16
Q8GIS1	38.41	35.19	33.91	35.19	32.83	30.69	31.76	30.69	34.55	33.48	37.12	35.19	35.19	34.76	35.41	26	27	28	28	23	20	25	21	19	21	31	23	25	27	27			Q31JX9	6.42	10.57	NA	3.4	NA	9.43	3.4	6.42	9.43	6.42	3.4	3.4	NA	7.17	3.4	3
Q8GIT3	41.67	41.67	41.67	41.67	41.67	73.61	41.67	51.39	73.61	41.67	41.67	41.67	41.67	41.67	41.67	6	4	3	3	4	6	4	5	6	4	4	3	4	4	4			Q31JY0	32.39	32.39	38.64	38.64	20.45	40.34	47.73	39.2	47.73	37.5	27.84	32.39	49.43	27.84	27.84	8
Q8GIT6	2.29	5.56	2.29	2.29	NA	NA	NA	3.59	NA	NA	5.88	5.88	NA	2.29	3.92	2	2	1	3	NA	NA	NA	2	NA	NA	2	2	NA	1	2			Q31JY1	8.49	6.6	31.13	8.49	29.25	67.92	67.92	67.92	67.92	67.92	8.49	8.49	8.49	17.92	6.6	2
Q8GJM0	45.31	42.97	49.61	50	42.97	48.44	48.44	46.09	45.7	60.94	46.88	49.22	50	42.97	42.97	15	13	14	12	12	15	11	15	9	15	18	14	13	13	16			Q31JY2	32.08	32.08	25.66	33.96	27.17	15.47	22.26	10.94	19.25	22.26	33.58	26.04	29.06	32.08	32.08	9
Q8GJM5	23.81	20.24	12.3	27.38	23.81	19.44	16.67	19.05	24.21	19.05	19.05	27.38	23.81	42.86	27.38	5	6	3	5	5	5	3	4	5	4	5	5	5	7	6			Q31JZ0	12.82	NA	12.82	12.82	NA	NA	12.82	23.93	12.82	28.21	NA	NA	NA	12.82	12.82	1
Q8GJM6	5.26	9.87	5.26	5.26	17.11	5.26	NA	NA	NA	5.26	9.87	9.87	5.26	9.87	9.87	1	2	1	2	2	1	NA	NA	NA	1	2	2	1	2	2			Q31JZ2	24.53	17.61	36.48	30.82	23.9	36.48	24.53	24.53	31.45	29.56	36.48	17.61	17.61	18.24	11.95	5
Q8GJN0	14.37	11.42	11.42	6.3	NA	1.57	3.35	8.07	NA	1.57	2.95	16.14	2.95	6.3	NA	5	5	3	2	NA	1	2	3	NA	1	3	5	1	4	NA			Q31JZ3	1.98	1.98	1.98	1.98	NA	NA	NA	NA	NA	NA	1.98	1.98	5.1	6.8	1.98	1
Q8GJN6	47.13	38.51	38.51	38.51	47.13	17.24	53.45	38.51	12.64	17.24	38.51	38.51	38.51	33.91	38.51	6	6	6	7	6	5	5	6	3	5	7	6	5	6	5			Q31JZ7	46.04	63.37	38.61	59.9	40.59	41.09	42.08	45.54	41.09	46.53	40.1	44.55	38.61	71.29	43.07	13
Q8GLI4	4.55	4.55	7.67	4.55	4.55	2.27	5.4	3.12	7.67	2.27	7.67	4.55	4.55	7.67	4.55	2	2	3	2	2	1	3	2	3	2	3	2	2	3	2			Q31K00	36.78	44.44	26.44	26.44	21.07	43.68	36.4	36.02	42.53	43.68	39.08	35.25	34.87	41.76	32.95	18
Q8GMR7	57.01	65.89	58.64	54.91	59.35	55.14	62.38	58.88	48.13	62.38	48.36	63.79	67.06	63.79	58.88	30	28	29	28	30	25	27	26	22	31	31	31	33	36	27			Q31K01	31.23	41.7	39.72	34.58	24.7	32.61	40.91	27.47	27.67	33.79	41.9	35.97	43.48	49.8	28.85	20
Q8GMT0	99.12	99.12	99.12	99.12	99.12	99.12	99.12	99.12	99.12	99.12	99.12	99.12	99.12	99.12	99.12	21	17	20	18	20	14	14	15	17	13	19	17	18	18	17			Q31K05	6.3	18.11	12.2	20.47	3.54	4.72	6.69	NA	3.15	11.02	15.75	12.99	28.74	23.62	6.69	5
Q8KIY0	25.51	27.89	22.11	25.51	9.52	18.03	19.05	20.75	2.38	8.16	15.31	28.57	25.17	22.11	20.75	7	7	4	6	4	4	5	6	1	3	5	7	5	4	5			Q31K06	51.43	68.57	50.48	53.81	50.48	55.71	70.48	60.95	60	59.05	60.48	55.24	62.86	54.76	68.1	26
Q8KPP2	38.64	38.64	38.64	38.64	38.64	38.64	NA	38.64	38.64	38.64	NA	38.64	38.64	38.64	38.64	1	1	1	1	1	1	NA	1	1	1	NA	1	1	1	1			Q31K07	35.9	39.93	38.1	39.93	38.1	44.32	42.86	22.34	42.12	41.76	36.26	45.42	56.78	39.93	36.26	11
Q8KPP3	31.33	26.51	31.33	26.51	32.53	26.51	45.78	31.33	21.69	46.99	26.51	26.51	31.33	26.51	26.51	6	4	5	4	4	3	5	5	4	4	3	4	5	5	4			Q31K08	22.95	22.95	22.95	22.95	17.21	22.95	5.74	5.74	22.95	15.57	22.95	22.95	22.95	5.74	NA	2
Q8KPQ7	70.49	48.09	67.76	33.33	31.15	55.74	39.89	40.98	38.8	53.55	62.84	70.49	48.09	43.17	55.74	13	11	13	8	6	10	10	9	8	10	12	15	13	11	11			Q31K17	36.19	42.86	22.86	22.86	29.52	87.62	95.24	29.52	84.76	95.24	22.86	36.19	25.71	22.86	76.19	3
Q8KPR0	42.92	40	34.58	29.17	61.67	38.33	63.75	45.83	56.67	44.58	36.25	40.83	32.5	42.92	53.75	9	11	10	10	14	9	12	10	11	9	12	11	8	13	11			Q31K23	75.89	73.15	74.25	72.05	67.4	74.79	57.81	64.66	64.11	71.51	63.56	72.6	68.22	67.67	67.12	63
Q8KPR4	21.02	21.02	11.86	12.2	12.2	2.37	4.75	4.75	9.49	9.49	11.86	24.75	21.02	15.25	16.27	6	6	4	6	5	0	1	1	2	3	5	7	6	4	5			Q31K31	11.34	9.79	14.43	4.9	11.6	1.8	2.58	NA	1.8	NA	6.96	4.9	11.86	6.96	9.28	4
Q8KPU0	36.18	28.66	38.82	29.27	27.64	33.33	31.3	31.71	27.03	30.08	35.77	25.2	25.41	32.11	28.25	19	15	15	18	16	17	19	18	16	17	20	15	16	18	17			Q31K39	5.32	3.08	NA	NA	NA	3.08	3.08	NA	3.08	3.08	3.64	3.08	2.24	5.88	NA	2
Q8KPU2	6.93	9.74	9.74	11.69	4.55	2.38	8.01	4.55	11.26	10.17	5.19	11.9	13.42	6.49	14.5	8	5	4	6	2	2	4	4	5	4	4	6	7	6	6			Q31K41	65.84	44.06	46.53	47.03	59.41	56.44	58.42	44.55	60.4	47.52	38.61	47.52	55.45	59.9	47.03	19
Q8KPU9	50	52.05	55.14	55.48	48.12	50.86	49.49	45.03	48.97	46.92	47.43	57.53	57.53	52.91	55.48	37	40	35	39	35	30	33	30	29	29	40	38	38	40	35			Q31K44	42.09	34.95	28.32	36.99	35.2	42.35	39.8	25	41.07	24.49	33.16	40.05	33.67	26.79	32.4	18
Q8L1E5	50.52	48.44	49.06	47.4	53.01	55.51	58.42	58.63	54.47	59.25	61.12	51.98	52.18	61.33	54.89	39	39	37	40	40	35	33	41	30	39	42	39	34	43	35			Q31K46	5.11	5.53	19.15	5.53	NA	2.98	2.98	6.81	13.62	15.32	22.13	19.57	19.15	21.7	5.11	1
Q935Y2	32.74	26.11	33.19	28.1	23.45	32.96	30.97	34.29	36.06	31.86	21.24	28.76	29.2	19.03	23.45	15	10	12	10	7	16	13	17	13	14	9	10	11	8	8			Q31K50	45.3	56.35	28.18	19.89	49.72	51.38	55.8	45.3	51.38	35.36	28.73	43.09	29.28	20.99	23.2	8
Q935Y4	55.74	51.15	62.95	64.26	62.95	35.41	35.41	44.59	47.21	44.59	59.67	60.33	64.26	62.95	44.26	19	18	20	20	19	12	11	12	14	12	22	18	20	21	19			Q31K60	26.6	26.6	NA	NA	NA	9.57	24.47	NA	37.23	9.57	39.36	20.21	NA	NA	NA	4
Q935Y7	39.35	40.65	46.45	38.92	39.35	46.67	41.51	34.41	38.49	38.71	40.86	46.45	36.56	36.99	46.02	28	26	25	24	22	25	22	22	19	22	26	25	23	24	24			Q31K61	7.46	3.07	8.77	8.77	NA	NA	NA	NA	4.39	NA	3.07	3.07	8.77	3.07	NA	2
Q935Z2	27.6	32.14	16.56	23.05	22.73	36.36	22.4	17.53	17.86	27.6	22.73	26.95	28.9	27.92	24.68	10	11	7	10	9	10	6	7	5	9	10	10	10	10	10			Q31K73	45.57	45.57	45.57	45.57	45.57	43.04	26.58	NA	45.57	16.46	45.57	45.57	45.57	45.57	26.58	4
Q935Z3	63.92	57.38	62.03	67.09	67.09	64.35	60.13	60.55	62.45	58.02	69.41	59.7	64.35	68.35	64.77	52	54	52	55	53	40	35	39	38	39	62	53	55	62	56			Q31K76	19.39	15.65	21.43	15.65	21.43	18.37	15.65	5.1	NA	12.59	19.39	11.22	8.16	24.49	11.9	3
Q9F1R2	60.06	70.9	48.61	40.56	33.75	69.35	35.6	32.82	40.56	29.41	54.49	58.82	55.11	48.61	41.18	25	22	16	17	11	18	12	13	9	10	19	21	20	19	14			Q31K80	8.29	20.74	17.97	6.45	6.45	18.43	20.74	6.45	5.99	14.75	20.74	20.28	20.74	6.45	14.75	3
Q9KHI5	6.23	4.91	3.05	4.51	NA	4.64	5.7	1.33	1.33	NA	2.65	7.82	11.41	3.05	3.05	6	3	2	4	NA	3	3	1	1	NA	2	5	6	4	3			Q31K82	36.05	16.28	26.74	26.74	36.05	10.47	50	39.53	10.47	26.74	26.74	26.74	25.58	26.74	34.88	5
Q9L4P3	57.29	54.77	56.28	48.24	57.29	49.75	49.25	56.28	50.25	56.28	57.79	53.77	55.28	57.29	57.79	20	21	23	20	22	19	18	19	18	19	22	21	20	21	21			Q31K87	2.06	2.06	NA	2.06	NA	6.64	2.06	2.29	NA	NA	2.06	2.06	2.06	NA	NA	1
Q9L4P4	58.77	58.77	60.09	58.77	58.77	59.21	53.51	53.51	58.77	58.77	53.51	58.77	58.77	58.77	59.21	24	22	26	25	24	19	14	19	15	17	20	19	24	23	23			Q31KA6	68.62	75.71	78.74	65.59	60.12	57.29	57.29	49.6	61.54	43.93	69.03	80.77	60.32	70.04	62.96	72
Q9L790	44.38	34.06	40	34.06	38.44	30.31	24.69	30.31	23.75	30.31	43.44	34.06	44.38	31.88	34.06	15	13	16	13	16	11	13	10	10	13	15	13	14	15	13			Q31KB7	3.09	7.92	1.74	9.85	1.35	11.39	12.55	9.07	14.29	19.69	9.27	5.21	11.2	8.11	9.27	8
Q9Z3H5	88.19	77.17	77.95	81.1	96.06	91.34	92.91	91.34	59.84	92.13	81.1	77.95	77.17	77.95	76.38	15	15	13	13	16	13	15	11	9	13	21	14	13	18	12			Q31KC0	23.44	25	25	37.11	36.72	32.81	37.89	26.95	28.52	25	25	12.5	36.33	36.33	23.05	7
Q9Z3H6	85.23	85.23	87.5	87.5	85.23	67.05	71.59	71.59	73.86	63.64	87.5	85.23	85.23	85.23	85.23	19	21	26	23	16	14	13	13	13	12	27	21	16	26	18			Q31KC2	19.44	19.44	17.01	25.35	15.62	28.82	18.06	22.22	29.51	29.86	26.04	25.69	17.01	29.86	13.54	10
O33699	19.93	10.7	13.28	10.7	10.7	24.35	13.28	22.51	3.69	22.51	10.7	22.51	12.92	19.93	22.51	3	3	3	4	4	4	4	4	1	4	4	4	4	4	4			Q31KC8	2.1	2.1	NA	NA	NA	3.56	2.1	1.89	NA	1.47	2.1	NA	4.82	1.47	1.47	2
O33700	33.12	33.12	33.12	33.12	33.12	33.12	33.12	33.12	33.12	33.12	33.12	33.12	33.12	33.12	33.12	4	4	3	4	3	3	4	4	5	4	4	4	4	4	4			Q31KD0	61.6	66.3	65.47	62.98	51.38	12.98	9.39	6.35	9.12	17.4	46.13	59.67	57.46	70.72	65.19	33
O50208	3.55	12.9	2.9	NA	2.9	NA	NA	NA	5.81	NA	9.03	13.23	6.13	2.9	NA	3	5	2	NA	3	NA	NA	NA	2	NA	4	4	3	2	NA			Q31KD3	2.22	2.22	2.22	6.65	2.22	NA	6.65	6.65	6.65	NA	6.65	7.28	15.82	6.65	NA	2
O50209	100	100	100	100	100	97.04	97.63	97.04	100	97.04	97.04	100	100	100	100	37	40	43	45	45	35	42	43	39	39	55	35	40	49	50			Q31KD4	5.24	5.24	5.24	5.24	5.24	5.24	5.24	5.24	10.48	5.24	5.24	5.24	5.24	10	5.24	1
O68523	42.98	32.46	36.84	38.6	24.12	25.44	24.56	22.81	12.72	30.7	39.91	41.23	27.19	35.96	35.53	10	8	6	9	5	6	5	6	4	7	11	8	7	9	8			Q31KD6	36.21	23.96	30.92	34.54	23.68	21.17	28.69	26.18	33.7	28.97	36.49	27.02	29.25	28.69	22.01	14
O85785	58.78	58.78	56.74	40.71	35.88	39.95	53.18	53.18	31.04	45.8	50.64	59.54	56.74	53.18	56.74	18	20	19	16	10	14	16	16	13	14	18	18	19	18	18			Q31KD7	46.22	32.35	51.68	36.55	44.12	33.19	47.9	32.77	57.14	40.76	40.34	39.92	54.2	55.88	34.87	12
Q07948	14.38	14.38	75	55	65.62	36.88	18.75	10.62	50	25	62.5	14.38	27.5	75	39.38	5	7	10	9	11	6	7	5	7	6	13	4	5	12	10			Q31KD8	12.12	17.8	27.65	40.15	19.32	37.88	43.56	42.05	36.36	46.97	32.2	18.18	39.39	29.92	18.18	6
Q31JT6	3.03	8.18	NA	10.61	3.03	6.06	7.27	3.03	6.06	6.06	6.06	6.06	3.03	NA	3.03	3	3	NA	3	1	2	2	1	2	2	2	2	1	NA	2			Q31KE0	90.52	90.52	90.52	90.52	90.52	81.04	81.04	81.04	84.36	81.04	90.52	90.52	90.52	91.47	90.52	85
Q31JU4	38.13	38.13	40.09	40.09	39.65	31.37	35.73	40.31	33.12	34.2	37.69	38.56	40.09	40.09	32.9	20	17	19	20	19	16	18	17	17	18	17	17	17	19	13			Q31KE2	98.63	83.56	98.63	98.63	98.63	98.63	79.45	98.63	100	98.63	94.52	98.63	98.63	98.63	98.63	18
Q31JX7	68.03	59.56	62.3	56.28	69.4	46.17	58.2	39.89	66.12	63.11	53.83	55.46	69.13	60.93	65.57	20	19	18	18	20	19	19	18	18	18	18	15	20	17	19			Q31KE3	7.94	7.94	7.94	13.72	3.61	8.66	8.66	9.39	7.94	7.94	11.91	7.94	7.94	7.94	13.72	3
Q31JX8	7.48	7.48	11.02	NA	NA	9.84	6.69	3.15	3.15	NA	6.69	NA	7.87	4.33	NA	3	2	2	NA	NA	2	2	3	1	NA	1	NA	2	2	NA			Q31KE5	42.43	54.01	53.71	62.02	54.9	46.59	56.97	47.18	57.86	54.9	50.15	54.9	60.53	53.12	53.41	37
Q31JX9	20	16.6	17.74	13.58	16.6	29.06	19.25	NA	23.02	9.06	12.08	9.06	12.08	17.74	12.08	7	5	5	3	5	8	7	NA	5	3	5	4	5	7	4			Q31KE7	3.3	9.57	9.57	9.57	13.2	3.3	16.5	NA	9.57	9.57	16.5	9.57	9.57	9.57	6.27	2
Q31JY0	32.39	49.43	53.98	27.84	34.09	53.41	47.73	47.73	40.34	53.41	34.09	49.43	38.64	34.09	37.5	10	9	8	10	8	10	9	9	8	11	6	11	9	10	8			Q31KF1	1.47	4.61	3.14	1.47	NA	1.47	5.45	5.45	4.61	1.47	1.47	4.61	1.47	NA	1.47	1
Q31JY1	45.28	45.28	45.28	45.28	45.28	77.36	77.36	77.36	77.36	77.36	55.66	45.28	55.66	55.66	55.66	8	7	6	7	7	15	15	14	14	16	7	7	8	9	6			Q31KF2	46.86	42.24	41.72	44.97	45.7	37.53	38.16	30.08	35.12	35.22	48.22	38.68	45.07	42.98	45.81	83
Q31JY2	34.72	32.08	33.96	32.08	30.19	31.7	30.94	35.85	29.81	26.04	32.08	44.53	34.72	30.19	30.57	8	9	7	8	7	6	8	6	7	5	8	10	9	8	7			Q31KF3	26.26	30.3	22.22	4.55	12.12	15.66	15.66	15.66	15.66	15.66	17.68	12.12	17.68	20.2	14.65	7
Q31JY4	6.42	6.42	6.42	NA	NA	9.63	6.42	6.42	6.42	6.42	NA	6.42	12.39	6.42	6.42	1	1	1	NA	NA	2	1	1	1	1	NA	1	2	1	1			Q31KF5	54.07	48.26	51.16	49.42	16.28	34.88	44.77	30.23	50.58	41.28	65.12	55.23	51.16	48.84	38.95	15
Q31JZ0	41.03	12.82	12.82	12.82	12.82	12.82	41.03	41.03	12.82	41.03	12.82	12.82	41.03	41.03	12.82	2	2	1	1	1	1	2	2	1	2	2	1	2	2	1			Q31KG0	7.87	7.87	NA	7.87	7.87	7.87	12.04	7.87	7.87	16.2	7.87	NA	7.87	7.87	NA	1
Q31JZ1	5.59	5.59	5.59	8.1	5.59	8.66	5.59	5.59	NA	5.59	5.59	7.82	5.31	5.59	5.59	2	2	2	3	2	4	4	4	NA	2	2	3	2	2	2			Q31KG1	5.41	15.54	NA	5.41	5.41	13.51	13.51	17.57	13.51	17.57	5.41	12.16	5.41	25.68	5.41	2
Q31JZ2	31.45	30.19	30.19	31.45	29.56	30.19	30.19	24.53	30.19	25.16	31.45	31.45	24.53	29.56	29.56	8	7	6	8	7	8	7	6	6	7	8	8	5	9	7			Q31KG2	19.64	10.71	18.93	17.14	8.93	31.43	28.21	22.86	35.36	31.79	28.21	24.29	40	26.43	14.29	4
Q31JZ3	26.35	23.23	13.03	23.23	13.6	10.76	12.18	15.3	3.97	19.55	23.23	33.99	28.05	23.23	26.06	7	6	4	6	4	5	4	4	1	5	6	9	7	6	9			Q31KG4	12.81	12.81	6.56	15.94	6.88	10	10.31	16.25	13.44	19.38	9.69	NA	9.69	16.25	13.44	3
Q31JZ6	15.17	15.17	7.3	7.3	15.17	6.74	13.48	12.36	15.17	13.48	7.3	7.3	13.48	NA	7.3	3	3	3	2	3	1	2	4	3	4	3	2	2	NA	2			Q31KH2	6.18	1.9	1.9	4.51	1.9	1.9	NA	1.9	6.65	1.9	1.9	NA	4.99	7.6	5.7	4
Q31JZ7	46.04	43.56	39.11	41.09	43.56	56.44	37.62	41.09	40.59	41.09	41.09	41.09	37.62	57.92	65.84	15	14	12	14	12	11	11	12	10	12	12	13	12	14	15			Q31KH5	3.13	3.13	2.28	NA	NA	13.68	5.98	5.98	13.68	3.13	5.98	NA	3.13	5.98	NA	1
Q31K00	48.28	48.28	44.44	34.1	44.44	48.28	48.28	51.34	47.89	47.89	39.46	47.89	37.93	39.08	47.89	17	17	12	14	14	16	17	16	14	15	16	15	15	12	16			Q31KI1	63.28	63.28	78.91	57.03	67.97	76.56	84.38	65.62	75	75	78.91	75	69.53	67.97	67.97	12
Q31K01	46.84	50.4	53.56	47.83	43.08	53.16	44.86	40.51	37.55	34.19	47.83	49.8	47.23	53.95	41.7	24	24	26	23	19	27	21	22	15	17	25	27	28	27	20			Q31KI6	91.49	74.47	85.11	85.11	74.47	76.6	88.3	81.91	88.3	80.85	91.49	85.11	85.11	85.11	78.72	15
Q31K05	37.4	25.2	37.01	36.61	6.69	11.42	25.59	14.17	18.9	20.47	37.01	39.76	38.19	37.01	31.5	10	9	9	9	3	3	7	5	5	7	8	9	9	9	8			Q31KI7	13.03	5.32	11.44	15.16	15.16	15.16	11.44	10.9	15.16	15.16	19.95	8.51	5.32	11.44	19.15	5
Q31K06	60	52.38	82.38	82.38	64.29	82.86	58.1	82.86	82.86	82.86	77.62	60	48.57	82.38	74.76	16	16	16	19	18	17	14	18	17	18	19	16	13	20	15			Q31KI9	21.82	15.58	14.29	14.81	20	11.95	10.39	2.34	15.06	23.38	29.87	5.45	15.32	20	2.34	6
Q31K07	38.83	38.83	26.74	37.73	38.83	31.87	38.83	47.25	37.73	34.43	35.53	37.73	30.04	30.04	34.43	11	12	8	10	12	11	13	12	10	12	12	10	9	10	10			Q31KJ2	47.43	58.29	49.14	49.14	50.29	40	40.57	46.86	41.14	40.57	47.43	46.86	46.86	50.86	50.29	43
Q31K08	36.07	36.07	30.33	36.07	36.07	31.15	31.15	25.41	31.15	22.95	31.15	36.07	36.07	36.07	36.07	5	5	4	4	4	5	4	3	3	3	3	4	4	4	4			Q31KJ4	50.6	50.6	42.17	50.6	55.42	80.72	71.08	78.31	73.49	71.08	37.35	38.55	39.76	22.89	50.6	5
Q31K14	7.67	11.5	3.51	7.67	7.35	7.35	4.15	4.15	7.99	12.14	3.51	15.97	10.86	3.51	7.35	2	3	1	3	2	2	2	3	2	3	1	4	2	1	2			Q31KJ9	4.72	4.56	5.78	3.58	4.88	12.94	14.81	10.82	15.38	11.23	8.38	4.31	4.88	6.1	7.32	9
Q31K15	3.98	NA	3.98	7.57	NA	NA	NA	NA	NA	4.78	NA	7.57	NA	3.59	7.57	2	NA	1	2	NA	NA	NA	NA	NA	1	NA	2	NA	1	2			Q31KK1	38.82	34.7	48.07	49.36	51.67	17.99	23.39	14.91	26.99	17.74	47.81	40.87	44.22	45.76	54.24	19
Q31K17	13.33	30.48	22.86	36.19	87.62	88.57	72.38	88.57	88.57	95.24	42.86	22.86	29.52	22.86	66.67	3	4	3	3	7	8	9	10	9	11	4	3	3	3	7			Q31KK4	15	20.59	24.41	14.41	25.29	35.59	19.12	38.53	25.59	17.06	34.12	19.12	18.82	16.18	10.59	5
Q31K23	49.86	52.6	49.86	48.49	57.81	61.1	50.41	59.73	50.96	53.97	49.86	49.86	47.12	56.71	50.41	29	32	30	28	32	26	28	23	25	28	33	26	27	29	34			Q31KK5	22.07	20.9	21.4	18.9	14.88	28.85	29.18	27.09	27.93	25.92	23.33	19.48	25.5	19.48	20.57	24
Q31K31	11.6	16.49	6.96	16.49	15.46	2.06	2.06	2.32	1.8	2.06	16.49	16.49	11.86	19.07	16.49	4	5	3	5	6	2	1	2	1	1	5	5	6	5	5			Q31KK9	51.41	52.82	51.41	44.37	52.82	72.54	57.75	52.82	52.11	67.61	64.08	43.66	66.2	44.37	52.82	15
Q31K39	7	7	3.92	7.56	7	19.89	16.81	9.52	5.88	5.88	3.92	12.89	10.64	12.89	16.53	3	3	1	2	2	5	5	5	1	2	2	3	4	3	4			Q31KL6	19.19	11.63	23.26	34.01	16.86	15.7	24.71	15.7	12.21	15.7	34.01	16.57	13.66	26.45	16.86	9
Q31K41	57.43	57.43	58.91	56.93	58.91	65.35	65.35	69.31	53.47	64.85	78.71	69.31	69.31	57.43	49.5	16	15	12	13	14	15	14	16	10	12	16	13	13	14	12			Q31KL7	7.74	NA	NA	NA	NA	16.62	18.62	7.16	15.19	18.62	10.6	7.16	9.74	NA	NA	1
Q31K44	54.85	50.26	44.9	49.49	44.9	38.52	42.86	33.16	41.58	33.16	51.53	39.54	44.13	48.47	40.05	24	21	18	21	20	15	16	15	16	15	18	19	20	17	18			Q31KL8	11.36	12.88	6.44	12.88	6.44	16.67	18.94	3.03	23.11	6.44	3.03	12.88	6.44	17.8	6.44	4
Q31K46	40.85	17.87	25.96	31.49	13.62	16.6	16.6	13.62	6.81	13.62	22.13	31.49	22.13	17.02	22.13	7	6	5	6	3	4	3	3	2	3	4	5	4	5	4			Q31KM0	11.36	11.27	9.09	12.41	9.28	5.59	10.51	5.02	8.43	6.44	12.41	5.21	16.29	12.31	7.48	10
Q31K49	26.14	25.49	18.95	32.03	20.26	45.1	50.33	40.52	39.22	41.18	35.29	36.6	24.84	18.95	5.88	4	4	1	3	3	6	7	6	4	6	4	3	4	2	1			Q31KM1	67.55	78.72	77.13	89.1	57.18	58.51	53.46	51.33	80.32	75.27	82.98	67.55	86.17	82.71	67.82	42
Q31K50	13.81	43.09	27.62	4.42	43.09	23.2	46.41	38.12	23.2	46.41	41.99	43.09	13.81	18.78	33.7	3	4	2	5	5	7	6	6	6	6	4	5	2	3	3			Q31KM3	82.61	89.13	90.22	90.22	80.43	86.96	88.04	52.17	79.35	81.52	90.22	82.61	81.52	80.43	90.22	31
Q31K54	2.27	1	NA	NA	1.18	0.64	NA	NA	NA	NA	NA	1.09	1	1	NA	2	1	NA	NA	1	1	NA	NA	NA	NA	NA	1	1	1	NA			Q31KM5	4.48	4.48	7.96	12.44	NA	12.44	NA	7.96	12.44	16.42	4.48	7.96	12.44	12.44	NA	1
Q31K60	73.4	64.89	38.3	38.3	22.34	48.94	54.26	38.3	38.3	21.28	69.15	62.77	29.79	29.79	8.51	9	7	4	4	4	6	8	9	4	5	10	6	1	2	1			Q31KM7	5.57	3.41	5.57	5.57	2.17	3.41	3.41	8.36	8.36	8.36	3.41	3.41	3.41	3.41	5.57	2
Q31K61	13.6	31.14	13.6	18.42	11.84	NA	4.82	NA	NA	10.53	12.72	18.42	25	17.54	17.11	4	6	3	5	4	NA	1	NA	NA	2	5	4	5	4	4			Q31KM9	19.77	32.56	45.64	40.12	16.28	31.4	25.87	25.29	28.78	20.35	32.27	33.43	40.12	42.15	24.42	11
Q31K72	13.79	3.88	10.34	9.91	NA	3.88	4.31	4.31	4.31	4.31	3.88	3.88	17.24	NA	10.34	2	2	3	3	NA	2	2	1	1	2	1	1	3	NA	2			Q31KN0	5.43	3.26	3.26	4.78	4.78	5.43	4.78	3.26	3.26	3.26	5.43	4.78	5.43	3.26	3.26	2
Q31K73	69.62	69.62	53.16	64.56	43.04	69.62	49.37	50.63	35.44	53.16	69.62	69.62	43.04	53.16	69.62	5	6	3	5	3	5	4	3	4	3	6	5	3	4	4			Q31KN1	39.86	55.07	46.74	31.16	44.93	48.91	52.9	36.96	48.19	39.49	36.96	50.36	56.16	44.93	40.22	15
Q31K74	8.34	4.37	1.59	7.28	NA	1.19	4.9	NA	2.12	2.78	7.68	3.05	7.42	8.21	4.77	6	4	1	5	NA	1	3	NA	2	3	5	3	5	6	5			Q31KN2	17.67	20.79	19.13	20.58	11.85	23.08	11.23	11.85	11.85	18.3	22.25	22.45	10.19	12.27	22.25	10
Q31K76	43.54	24.15	30.95	30.95	29.25	30.95	28.57	23.47	11.22	27.89	24.49	30.95	38.44	24.49	39.8	8	7	7	7	6	6	6	5	2	5	4	7	7	5	8			Q31KN4	97.2	87.85	87.85	85.05	87.85	59.81	84.11	66.36	91.59	85.98	71.96	97.2	97.2	87.85	87.85	12
Q31K80	20.74	24.42	21.66	26.73	6.45	24.42	20.74	14.75	24.42	14.75	18.43	25.35	18.43	24.42	21.66	4	4	5	5	2	4	5	3	4	4	4	5	4	4	4			Q31KN5	35.63	35.63	35.63	35.63	35.63	35.63	43.1	36.21	35.63	35.63	35.63	35.63	43.1	43.1	43.1	11
Q31K82	51.16	51.16	51.16	34.88	51.16	39.53	23.26	51.16	39.53	50	51.16	38.37	34.88	34.88	51.16	6	6	4	4	6	3	3	4	4	5	5	5	5	3	6			Q31KN7	16.91	11.11	11.11	11.11	11.11	16.91	19.81	19.81	11.11	11.11	19.81	11.11	25.6	25.6	19.81	5
Q31K87	4.58	9.38	9.38	4.35	2.06	8.24	6.64	8.24	4.35	4.35	9.38	8.24	5.95	5.95	7.09	4	3	3	3	1	4	3	4	2	2	4	4	3	4	4			Q31KN9	8.15	17.6	29.61	24.46	15.02	NA	8.15	8.15	8.15	NA	15.02	19.31	22.32	33.91	21.89	3
Q31K89	3.4	3.4	7.28	3.4	13.11	7.28	7.28	3.4	11.17	7.28	5.83	7.28	11.17	3.4	7.28	4	4	4	4	3	2	2	1	3	2	3	4	4	4	4			Q31KP0	61.96	44.84	56.42	53.4	41.31	54.66	42.82	44.84	38.79	48.36	67	68.01	72.8	64.74	37.78	27
Q31KA1	15.35	14.36	20.79	24.26	15.35	20.79	20.79	26.73	26.73	21.78	14.36	8.91	14.85	NA	8.91	2	2	3	3	2	5	4	4	4	3	2	1	2	NA	1			Q31KP2	12.85	9.22	8.66	10.89	7.26	7.26	12.29	9.22	14.25	14.25	7.26	9.22	12.29	15.64	11.45	6
Q31KA6	68.62	70.85	63.77	51.01	62.75	58.1	51.62	54.25	50	48.58	63.97	70.04	68.62	61.13	55.87	59	58	51	51	38	42	41	40	32	32	61	55	52	53	43			Q31KP3	42.91	44.83	45.59	45.21	37.93	52.49	52.87	44.83	40.23	47.89	48.66	53.26	41.76	37.93	22.61	26
Q31KB0	10.64	10.64	10.64	10.11	15.43	10.11	10.11	10.11	10.11	10.11	10.64	10.64	15.43	9.57	15.43	2	2	2	2	4	2	2	2	2	2	2	2	3	3	3			Q31KP5	32.28	33.86	38.29	39.24	45.25	14.87	24.05	16.77	32.28	20.25	33.54	36.39	42.72	43.99	26.58	13
Q31KB7	16.8	13.13	15.25	14.09	9.27	17.76	18.73	26.64	11.58	18.53	13.13	11.97	11.78	13.51	14.09	13	12	9	12	8	11	12	16	7	12	11	10	10	9	9			Q31KQ0	42.15	39.24	37.79	43.9	27.03	28.49	18.31	22.38	25.58	31.4	37.21	30.52	34.3	29.36	29.07	17
Q31KC0	44.14	39.06	39.06	39.06	39.06	32.03	42.19	42.19	34.38	42.19	33.2	44.14	39.06	44.14	39.06	14	13	11	14	10	8	11	11	9	11	11	13	11	12	13			Q31KQ9	20.88	17.44	11.79	11.79	18.18	41.77	39.56	26.04	36.12	26.29	29.98	17.44	26.04	22.11	11.79	9
Q31KC2	34.03	14.58	10.76	10.76	20.49	23.26	18.06	18.06	17.01	18.06	14.58	20.49	14.58	10.76	18.06	7	6	4	4	5	5	3	5	4	3	5	5	5	4	5			Q31KR0	26.65	35.85	33.73	32.55	36.08	46.46	40.09	38.21	37.97	37.97	33.02	37.26	27.12	36.08	23.58	12
Q31KC8	4.4	2.1	2.1	2.1	4.4	8.81	7.55	2.1	2.1	5.03	3.56	2.1	2.1	3.56	2.1	2	1	2	2	2	4	3	2	1	2	2	1	1	2	1			Q31KR3	38	31.6	42.8	44.4	46.8	42.8	50.4	31.6	45.2	42.8	44.4	40	38	33.2	48.4	9
Q31KD0	58.84	58.01	53.59	59.12	48.34	35.91	18.51	24.59	11.6	22.93	58.01	56.91	59.94	58.29	57.46	29	26	29	30	24	12	7	9	4	7	31	28	30	31	28			Q31KR4	2.75	NA	NA	NA	2.75	10.2	9.02	5.49	13.73	5.49	3.53	NA	3.53	3.53	3.53	1
Q31KD3	10.44	16.14	10.44	10.44	3.8	6.65	10.44	6.65	3.8	10.44	10.44	6.65	10.44	3.8	NA	2	4	2	2	1	2	2	2	1	2	2	2	2	1	NA			Q31KR6	77.01	75.86	77.01	78.16	70.11	54.02	54.02	44.83	67.82	67.82	78.16	83.91	82.76	75.86	82.76	19
Q31KD4	15.71	18.57	10.48	16.19	5.24	10.48	10.48	5.24	10.48	10.48	5.24	10.48	NA	5.24	5.24	5	5	4	4	1	3	2	2	3	3	1	3	NA	2	2			Q31KR7	86.46	75	98.96	98.96	90.62	95.83	89.58	95.83	95.83	95.83	97.92	95.83	91.67	95.83	98.96	20
Q31KD6	45.13	42.34	35.38	43.45	38.44	22.56	39.28	32.59	27.86	36.49	35.38	42.9	33.7	32.87	45.13	23	22	21	23	17	12	16	15	13	15	20	22	19	21	19			Q31KR9	11.58	24.21	11.58	11.58	11.58	11.58	11.58	NA	11.58	8.42	20	20	11.58	32.63	NA	1
Q31KD7	64.29	74.37	56.72	57.56	55.46	47.9	53.36	54.62	67.65	71.43	49.16	74.37	70.17	63.45	74.37	19	19	13	19	12	14	13	14	15	17	11	17	18	16	18			Q31KS8	38.61	39.77	35.52	33.2	16.6	17.76	20.85	14.67	17.37	14.67	42.86	20.46	55.98	45.56	26.64	18
Q31KD8	51.52	43.94	39.39	43.94	51.52	43.56	55.3	56.06	22.73	56.06	18.18	55.3	34.47	33.33	43.18	14	14	9	13	12	12	11	13	5	13	8	12	13	11	14			Q31KT2	23.51	25.89	25.3	32.14	8.93	6.25	NA	5.95	2.38	3.87	33.93	29.17	39.88	19.35	13.39	10
Q31KD9	6.36	3.76	NA	3.76	NA	10.25	8.04	11.02	10.25	10.12	NA	2.59	1.04	NA	NA	5	2	NA	3	NA	6	5	9	5	6	NA	1	1	NA	NA			Q31KT3	19.49	27.18	30.77	32.82	19.49	24.62	25.13	9.74	14.87	24.62	38.97	24.62	40	32.82	24.62	8
Q31KE0	79.15	74.41	90.52	79.15	83.89	74.41	79.15	74.41	74.41	79.15	90.52	74.41	88.63	83.41	88.63	33	28	32	29	32	30	28	31	30	27	37	28	30	33	32			Q31KT5	21.64	21.64	30.16	11.8	15.74	18.36	16.72	20.98	14.1	16.72	18.36	19.67	27.54	33.44	23.93	6
Q31KE2	68.49	68.49	47.95	68.49	100	68.49	68.49	68.49	100	68.49	68.49	68.49	68.49	68.49	68.49	8	8	7	7	9	9	9	9	8	9	8	9	8	8	10			Q31KT6	15.47	6.83	6.47	6.47	4.32	14.75	15.11	2.52	6.83	9.35	18.71	14.75	14.75	10.79	10.79	6
Q31KE3	24.19	19.13	20.22	14.08	10.83	10.47	16.25	10.47	13	16.25	13.72	32.49	21.66	14.44	19.13	6	7	5	6	3	3	5	4	3	4	7	8	8	5	5			Q31KT7	14.41	14.41	30.51	18.64	14.41	20.34	8.47	NA	NA	NA	14.41	22.03	13.56	27.97	14.41	3
Q31KE5	59.35	54.9	48.96	54.9	54.9	47.18	48.37	51.34	48.37	45.99	48.66	54.6	59.35	48.66	56.97	18	20	21	21	21	14	15	17	18	18	22	18	20	19	22			Q31KT8	32.22	30	30	32.22	61.11	44.44	44.44	30	44.44	32.22	30	46.67	30	30	41.11	2
Q31KE6	5.81	3.23	5.81	5.81	5.81	NA	2.58	NA	NA	3.23	NA	3.23	3.23	2.58	5.81	3	2	2	3	2	NA	1	NA	NA	2	NA	2	2	2	2			Q31KU2	81.11	83.12	75.82	79.6	79.85	76.83	75.31	69.77	75.06	70.28	82.87	77.58	78.09	79.85	83.12	96
Q31KE7	16.5	16.5	9.57	16.5	11.88	9.57	16.5	9.57	9.57	16.5	9.57	16.5	9.57	9.57	16.5	3	3	2	3	3	2	3	2	2	3	2	3	2	2	3			Q31KU3	15.21	17.51	8.53	13.13	9.68	16.59	11.06	11.06	12.9	16.59	15.44	13.13	9.68	5.07	10.6	4
Q31KF1	6.29	6.29	1.47	6.29	4.61	1.47	3.14	6.29	4.61	1.47	4.61	4.61	3.14	4.61	4.61	3	3	1	4	2	2	3	3	2	2	2	2	3	2	2			Q31KV4	4.74	4.74	4.74	4.74	4.74	4.74	NA	4.74	4.74	9.47	2.23	4.74	4.74	4.74	4.74	2
Q31KF2	44.13	42.45	49.37	50.52	41.09	40.99	39.83	40.46	38.57	33.75	50.31	45.6	46.54	45.49	45.39	61	57	59	64	55	42	39	47	41	42	67	58	59	64	64			Q31KV7	29.83	33.75	31.08	29.98	17.43	9.89	9.26	13.5	13.81	11.15	32.65	19.94	32.65	19	24.96	19
Q31KF3	30.3	18.69	34.34	30.3	34.85	34.85	29.29	39.39	44.44	9.09	23.74	34.85	34.85	14.65	34.85	5	5	4	3	5	4	4	5	6	3	4	4	4	2	4			Q31KV8	19.81	29.87	18.87	18.87	18.87	26.73	14.78	13.52	9.75	18.24	18.87	18.87	19.18	18.87	18.87	8
Q31KF4	25.24	26.7	13.59	14.56	5.83	35.92	25.24	14.08	18.45	26.7	22.82	22.82	14.56	17.96	5.83	9	7	4	6	1	8	8	5	5	5	7	6	2	5	2			Q31KW8	63.93	71.04	65.57	67.21	72.68	77.6	65.03	67.21	65.03	70.49	59.56	73.77	63.93	66.67	63.93	22
Q31KF5	54.07	54.07	45.35	50.58	54.07	50.58	50.58	38.95	50.58	50.58	54.07	58.72	54.07	54.07	50.58	11	11	11	9	10	8	8	8	7	7	11	12	12	12	12			Q31KX5	20.88	13.19	20.88	20.88	20.88	20.88	31.87	13.19	32.97	34.07	20.88	20.88	47.25	19.78	25.27	3
Q31KG0	20.37	25.46	25	25.46	20.37	20.83	27.31	24.07	28.7	20.37	20.37	25.46	25.46	17.13	25.46	5	5	4	5	4	5	4	5	6	3	3	5	5	4	5			Q31KX7	4.26	4.69	4.69	4.69	1.71	2.56	2.56	2.56	2.56	2.56	5.54	1.71	1.71	9.38	1.71	3
Q31KG1	24.32	24.32	24.32	37.84	24.32	24.32	24.32	20.27	20.27	20.27	5.41	37.84	13.51	24.32	41.89	3	4	3	4	4	5	4	4	3	4	1	4	3	3	4			Q31KX9	37.96	15.74	15.74	32.41	26.85	44.44	47.22	41.67	41.67	62.96	15.74	15.74	15.74	15.74	15.74	2
Q31KG2	20.36	23.21	33.57	23.93	11.79	45.71	43.93	54.29	25.36	32.86	28.21	26.07	20.36	33.57	9.29	6	7	8	7	4	10	11	12	7	9	9	7	6	9	6			Q31KY1	29.98	22.95	39.34	25.06	26.7	26.7	31.62	20.84	30.91	28.57	30.44	24.82	28.81	27.17	24.82	16
Q31KG4	22.81	5.62	16.25	12.5	13.44	12.5	19.06	16.25	6.88	10	9.69	19.38	12.5	16.25	19.38	6	4	3	3	2	5	4	4	2	4	3	5	3	4	6			Q31KY2	94.55	94.55	94.55	94.55	83.64	94.55	94.55	61.82	83.64	94.55	94.55	83.64	94.55	83.64	94.55	5
Q31KG5	7.12	7.12	6.74	7.12	7.12	5.62	2.62	2.62	3	2.62	6.74	7.12	6.74	7.12	6.74	3	3	3	3	3	3	1	2	2	1	2	3	3	3	3			Q31KY4	82.84	78.36	78.36	79.1	64.93	47.76	44.03	45.52	60.45	60.45	75.37	70.9	86.57	88.81	79.1	39
Q31KH2	12.83	15.68	9.74	21.38	6.65	1.9	11.88	1.9	1.9	4.51	4.99	9.74	9.03	7.84	4.99	6	5	3	7	3	1	4	2	1	3	3	4	6	3	3			Q31KY6	4.95	8.59	8.59	10.42	13.54	19.79	11.98	10.94	11.98	14.84	15.36	8.85	8.59	8.59	11.98	4
Q31KH3	4.31	4.31	4.31	4.31	NA	4.71	7.45	4.31	7.06	9.41	NA	4.31	11.76	7.45	4.31	1	1	1	2	NA	1	2	1	2	1	NA	1	2	2	1			Q31KY7	13.47	14.36	11.7	17.9	7.37	4.62	8.36	7.87	7.28	7.37	16.03	20.55	21.83	25.17	10.82	15
Q31KH5	18.8	18.23	18.8	13.39	11.11	10.54	18.52	20.8	18.52	13.96	18.8	15.95	18.8	21.37	13.68	7	6	6	6	4	5	6	7	6	5	6	6	6	7	4			Q31KZ1	100	100	100	97.8	100	97.8	90.11	72.53	93.41	93.41	100	97.8	100	100	100	75
Q31KH7	17.41	11.11	11.11	10.74	11.11	14.07	11.11	NA	NA	4.81	11.11	17.41	11.11	11.11	11.11	3	2	3	3	2	3	2	NA	NA	1	2	4	3	2	3			Q31KZ6	58.94	56.28	65.94	56.28	55.31	55.31	53.62	47.1	53.62	49.52	61.59	56.28	60.14	58.94	63.29	32
Q31KH9	4.94	4.94	2.33	11.05	2.33	NA	2.33	NA	2.33	11.05	4.94	4.94	4.94	17.73	9.3	2	3	2	3	1	NA	2	NA	1	4	2	3	3	4	5			Q31KZ8	13.1	7.59	10.34	15.86	10	2.76	15.86	7.59	13.1	22.41	13.45	NA	16.21	7.59	10.34	4
Q31KI1	69.53	69.53	69.53	69.53	69.53	69.53	69.53	69.53	69.53	67.97	69.53	69.53	69.53	69.53	69.53	11	10	10	10	9	10	11	12	11	8	11	10	10	10	11			Q31L00	27.49	21.05	22.22	27.49	22.22	19.88	14.62	22.22	22.22	22.22	18.71	22.22	22.22	22.22	22.22	5
Q31KI2	8.49	8.49	25.1	12.36	21.24	NA	4.63	8.49	13.13	8.49	3.86	8.49	4.63	4.63	8.49	2	2	4	3	2	NA	2	3	3	2	2	2	2	3	2			Q31L34	69.63	95.56	81.48	80	85.19	71.85	74.07	69.63	71.85	71.85	75.56	85.93	72.59	91.85	91.85	37
Q31KI3	4.49	8.18	13.98	5.01	6.33	2.64	15.3	6.33	NA	8.97	8.97	8.97	16.09	NA	1.85	4	3	3	1	1	1	3	1	NA	2	3	2	4	NA	1			Q31L41	4.79	2.39	NA	NA	NA	NA	NA	NA	NA	NA	NA	NA	1.86	NA	NA	2
Q31KI6	91.49	91.49	91.49	91.49	91.49	88.3	88.3	76.6	88.3	88.3	91.49	91.49	91.49	91.49	91.49	5	6	6	7	7	5	4	4	4	4	5	7	6	6	6			Q31L43	13.15	21.6	21.13	24.41	19.25	30.05	37.56	31.92	38.97	41.31	20.66	13.15	44.6	30.05	13.15	4
Q31KI7	15.16	16.22	15.96	16.22	23.14	17.82	25.27	21.54	9.04	26.33	28.19	16.22	11.44	6.12	28.46	7	6	5	6	8	8	9	9	4	11	9	6	6	6	7			Q31L49	71.43	69.29	78.57	80.71	67.86	60	65.71	65.71	66.43	70.71	65.71	67.86	76.43	69.29	69.29	37
Q31KI9	45.45	41.04	21.82	47.53	20.52	25.19	32.21	11.17	18.44	27.01	17.66	58.7	35.84	30.65	38.96	15	13	10	14	8	8	7	8	6	8	10	15	13	9	14			Q31L52	28.36	41.04	10.45	10.45	23.88	39.55	30.6	39.55	39.55	28.36	22.39	27.61	10.45	39.55	10.45	4
Q31KJ2	26.86	26.86	26.86	26.86	26.86	26.86	26.86	26.86	26.86	26.86	38.86	26.86	26.86	26.86	26.86	25	24	26	23	24	13	16	15	14	16	27	23	24	26	22			Q31L56	15.06	28.19	19.31	15.06	8.88	4.63	8.49	6.95	12.74	12.74	22.01	20.85	22.01	15.06	16.99	9
Q31KJ4	36.14	40.96	40.96	40.96	40.96	72.29	72.29	72.29	72.29	72.29	40.96	34.94	40.96	40.96	40.96	4	6	5	5	4	10	9	10	6	7	4	5	4	5	5			Q31L59	99.31	99.31	99.31	99.31	99.31	91.03	89.66	91.03	96.55	91.03	99.31	99.31	99.31	99.31	99.31	132
Q31KJ7	5.56	2.06	2.06	5.97	NA	NA	NA	NA	NA	NA	3.91	14.2	NA	12.14	3.5	3	1	1	3	NA	NA	NA	NA	NA	NA	2	5	NA	5	2			Q31L71	3.02	1.89	2.14	5.54	NA	1.26	NA	NA	3.78	NA	2.39	0.88	3.15	3.27	0.88	5
Q31KJ9	17.98	20.75	18.14	19.2	22.46	26.04	24.25	19.93	26.53	22.05	22.05	16.03	17.49	18.23	19.61	22	24	20	23	22	25	24	22	22	27	21	22	16	23	18			Q31L74	19.05	34.13	19.05	19.05	13.49	25.4	25.4	13.49	44.44	25.4	24.6	22.22	19.05	19.05	19.05	2
Q31KK1	52.19	51.67	52.44	52.19	52.44	29.31	29.56	30.85	31.11	32.65	52.19	50.13	47.81	48.59	51.67	26	25	26	28	27	11	15	14	10	14	29	25	25	25	22			Q31L76	42.59	45.06	37.65	45.06	8.64	57.41	58.02	56.17	49.38	54.32	40.12	31.48	40.12	46.91	32.72	17
Q31KK4	29.12	28.24	30.59	21.47	17.94	30.88	31.76	30	20	16.18	22.65	32.35	13.53	27.94	17.65	12	9	9	8	7	8	9	8	7	6	9	9	7	9	7			Q31L79	43.49	47.14	47.4	47.4	48.44	52.86	45.31	33.85	48.96	49.22	44.01	47.66	44.01	44.27	45.31	23
Q31KK5	22.91	32.53	30.69	26	33.7	36.96	28.26	31.77	27.84	27.59	27.34	27.34	24.83	24.75	28.26	32	37	32	33	34	41	35	40	29	32	37	33	32	34	33			Q31L83	81.82	85.84	85.62	86.47	87.95	79.7	80.55	81.82	80.13	80.97	84.57	83.93	87.1	87.1	86.68	168
Q31KK6	14.88	12.01	6.01	10.18	20.63	2.09	19.06	8.09	19.06	14.62	8.09	24.02	9.92	8.09	23.24	7	4	2	6	3	2	6	3	5	4	2	7	3	3	9			Q31L87	7.88	7.88	6.68	4.77	4.77	5.25	7.88	5.25	12.17	15.51	4.77	4.77	14.32	7.88	7.88	4
Q31KK9	51.41	51.41	51.41	57.75	51.41	51.41	57.75	51.41	57.75	57.75	51.41	57.75	51.41	51.41	51.41	11	11	7	10	9	14	13	13	11	13	10	11	11	9	11			Q31L89	19.88	37.75	21.33	17.87	19.31	28.82	21.9	12.97	21.61	27.67	25.36	30.26	19.02	18.44	27.67	6
Q31KL2	8.16	12.06	4.26	8.16	2.84	NA	2.48	4.26	NA	NA	3.9	8.16	4.26	4.26	8.16	2	3	1	2	1	NA	1	1	NA	NA	1	2	1	1	2			Q31L91	6.76	2.65	NA	2.65	2.65	NA	7.35	NA	NA	NA	5.29	NA	5.29	2.65	NA	2
Q31KL6	24.42	40.7	24.42	20.64	36.05	22.09	34.3	33.72	20.06	24.42	27.33	19.19	36.63	28.78	16.86	12	14	9	12	11	7	13	10	8	8	11	11	11	14	10			Q31L94	18.98	29.83	30.17	45.08	22.37	41.36	32.88	36.27	25.08	34.92	30.17	24.07	27.8	27.46	27.46	11
Q31KL7	13.75	19.77	29.51	37.25	15.19	32.95	24.64	32.95	18.62	17.48	29.51	37.25	23.21	24.93	26.07	8	8	6	8	3	9	8	9	5	5	6	8	6	5	6			Q31L96	14.76	9.52	6.19	16.19	11.43	6.67	11.19	14.05	13.81	10.48	14.76	14.05	30.24	14.05	14.05	5
Q31KL8	26.14	21.59	26.14	20.45	17.8	50.76	21.59	10.61	20.83	26.89	26.14	26.52	14.39	21.59	11.36	6	7	6	5	4	11	5	5	7	6	6	7	6	5	3			Q31LA0	16.26	23.15	22.17	12.32	26.11	11.33	24.14	6.4	6.4	6.4	23.15	19.7	23.15	22.17	22.17	2
Q31KM0	14.49	14.11	13.07	12.69	11.55	12.97	12.22	13.83	10.8	9.85	9.85	19.89	13.35	11.46	12.69	17	16	13	12	9	11	10	13	9	9	14	18	12	12	13			Q31LA2	0.89	1.63	0.59	1.48	0.74	3.26	3.55	0.59	3.63	1.78	2.81	0.81	1.48	NA	1.18	2
Q31KM1	83.51	87.23	79.26	71.54	78.46	56.65	77.66	64.63	50.8	63.83	82.18	87.23	87.23	79.26	81.65	41	42	37	42	34	25	31	31	28	24	42	44	40	37	34			Q31LA4	5.29	9.25	9.25	9.25	5.29	9.69	5.29	NA	5.29	NA	5.29	5.29	5.29	9.25	9.25	1
Q31KM3	88.04	79.35	88.04	86.96	80.43	85.87	85.87	88.04	86.96	88.04	88.04	88.04	80.43	88.04	80.43	18	15	17	17	17	14	15	15	16	17	17	17	15	16	16			Q31LA5	18.05	9.46	9.46	9.46	18.91	13.75	13.75	11.75	9.46	11.46	16.62	11.75	16.91	17.19	13.75	7
Q31KM5	12.44	7.96	12.44	12.44	12.44	17.91	12.44	16.42	12.44	16.42	12.44	17.91	17.91	12.44	12.44	2	3	2	3	2	3	3	3	2	3	2	3	4	2	2			Q31LA8	3.19	4.64	3.19	3.19	1.45	1.74	4.49	1.45	7.83	1.74	3.19	3.19	4.93	3.19	1.45	2
Q31KM6	6.5	6.5	6.5	6.5	6.5	15.45	6.5	14.63	6.5	6.5	6.5	6.5	6.5	6.5	6.5	2	2	2	2	1	3	3	3	2	3	2	2	2	2	1			Q31LB0	7.46	17.16	17.16	17.16	7.46	5.22	17.16	NA	NA	NA	29.1	9.7	24.63	17.16	7.46	1
Q31KM7	17.65	6.81	9.91	17.34	5.88	13.31	13.93	20.74	19.81	17.34	21.36	10.22	12.69	13.31	9.91	5	4	4	6	2	3	4	5	5	5	6	6	4	6	4			Q31LB5	5.57	2.79	5.57	9.91	15.79	5.57	5.57	7.12	11.46	5.57	11.46	5.57	5.57	5.57	5.57	3
Q31KM9	34.3	38.66	39.24	36.92	19.19	33.43	33.43	32.27	18.9	28.2	40.12	36.92	35.47	36.92	29.07	15	18	14	18	12	13	11	14	9	10	17	15	15	19	10			Q31LB8	70	70	70	70	44.62	60	60	50.77	56.92	70	70	63.85	70	70	70	12
Q31KN0	6.96	6.96	3.26	7.17	5.43	4.78	5.43	4.78	3.26	6.96	5.43	6.96	NA	6.96	6.96	3	4	2	3	2	2	2	2	1	3	2	3	NA	4	4			Q31LC0	47.59	53.18	44.7	46.63	21.77	36.61	43.35	36.22	42.77	45.47	47.21	56.07	46.05	54.34	54.14	31
Q31KN1	34.78	55.07	66.67	53.26	46.38	37.68	36.23	48.55	59.06	36.59	66.67	64.49	29.71	43.48	36.59	16	20	17	15	18	16	16	18	18	12	19	19	14	14	17			Q31LC1	51.58	50.53	43.16	50.53	43.16	44.21	43.16	43.16	43.16	51.58	51.58	50.53	43.16	51.58	43.16	5
Q31KN2	23.91	24.32	23.28	22.45	16.01	16.42	30.35	11.02	14.14	12.68	22.45	27.23	16.84	22.45	16.01	10	11	10	10	9	8	10	9	7	6	10	11	11	9	8			Q31LC4	19.37	14.08	30.99	22.18	4.58	24.65	27.11	12.68	12.68	22.89	14.08	20.42	8.45	8.45	12.32	6
Q31KN4	97.2	94.39	91.59	94.39	88.79	85.98	84.11	91.59	93.46	84.11	94.39	97.2	97.2	91.59	94.39	14	13	10	14	12	12	14	13	12	13	13	12	13	12	12			Q31LC7	6.67	14.44	7.78	7.78	7.78	14.44	12.78	NA	14.44	19.44	NA	14.44	7.78	5	7.78	2
Q31KN5	14.37	25.86	14.37	14.37	14.37	25.86	33.33	25.86	33.91	25.86	25.86	28.16	14.37	25.86	28.16	5	5	3	3	4	5	7	6	6	5	4	6	4	4	6			Q31LC8	42.38	45.03	36.42	40.73	45.03	38.08	37.42	34.77	38.08	38.08	42.72	47.35	42.72	37.42	29.8	23
Q31KN7	19.81	37.2	37.2	19.81	37.2	19.81	19.81	19.81	19.81	19.81	19.81	19.81	37.2	19.81	37.2	4	4	6	6	4	3	3	3	3	3	6	6	6	6	4			Q31LD0	4.57	5.92	3.55	4.74	6.94	7.28	8.46	1.52	1.52	8.63	8.29	3.38	4.74	7.11	6.43	3
Q31KN9	8.15	36.91	43.78	43.78	28.76	8.15	15.02	15.02	6.87	23.18	28.76	38.2	36.91	36.91	45.06	4	4	5	6	3	2	2	3	2	3	3	5	5	4	6			Q31LD2	7.37	7.37	7.56	4.35	2.65	11.15	14.74	13.23	13.04	13.23	5.86	2.65	9.64	5.67	2.65	5
Q31KP0	58.44	49.12	57.18	51.64	40.81	67	51.89	51.89	56.68	55.92	64.74	60.71	74.56	58.94	69.52	24	21	24	29	17	28	24	25	20	24	29	27	27	26	23			Q31LD6	15.67	17.16	22.39	17.16	20.15	11.19	5.22	11.19	11.19	5.22	5.22	5.22	10.45	10.45	5.22	4
Q31KP2	14.25	11.73	9.22	9.22	12.29	17.04	16.76	9.78	14.8	14.8	11.73	11.73	9.78	5.03	16.76	6	5	4	5	6	7	6	4	6	6	6	5	5	4	7			Q31LD9	24.37	NA	2.24	2.8	4.2	18.21	16.81	11.48	13.73	15.69	9.52	2.52	NA	5.04	NA	9
Q31KP3	45.98	45.98	41.38	45.98	36.78	34.1	34.1	40.61	36.4	34.1	37.93	45.98	45.98	37.55	37.55	10	9	8	7	9	8	7	14	9	11	10	7	8	10	7			Q31LE0	9	13.84	14.53	10.38	9	20.07	18.69	13.15	15.92	17.3	15.22	15.92	16.61	14.53	17.99	4
Q31KP5	47.15	48.1	63.92	63.29	47.15	37.34	36.39	45.89	32.91	40.19	46.52	43.67	38.92	53.16	45.89	21	19	21	23	16	12	12	15	10	11	20	19	17	22	17			Q31LE1	42.62	49.73	49.73	29.51	56.83	54.64	42.62	53.01	56.83	50.82	32.79	42.62	36.07	45.9	63.93	7
Q31KQ0	44.48	45.35	33.43	37.5	26.45	39.24	31.1	41.86	26.45	41.86	45.64	37.5	33.43	45.64	33.72	16	15	14	15	12	11	10	12	10	12	17	14	13	14	13			Q31LE3	1.66	NA	1.96	2.11	NA	NA	4.22	NA	NA	NA	NA	NA	4.07	NA	NA	1
Q31KQ9	34.89	46.44	33.91	36.61	34.89	55.53	46.44	45.95	52.83	45.7	33.66	36.61	36.61	36.12	34.64	17	18	12	16	12	20	19	19	19	19	17	17	15	15	13			Q31LE4	16.54	53.54	51.97	29.13	29.13	27.56	39.37	16.54	18.11	16.54	39.37	29.13	16.54	22.83	18.9	5
Q31KR0	43.63	38.92	46.23	30.66	41.98	46.23	43.63	43.16	40.33	38.21	39.86	38.68	45.99	48.11	29.72	23	17	20	17	21	18	19	19	16	17	16	17	17	22	14			Q31LE9	43.37	48.09	40.22	50.56	43.37	24.94	20.45	21.12	21.12	24.27	43.15	49.89	36.4	45.84	42.02	29
Q31KR1	4.68	6.61	6.61	6.61	NA	4.68	NA	6.34	NA	4.68	11.29	6.61	4.68	NA	6.61	2	1	1	1	NA	2	NA	1	NA	1	2	2	1	NA	1			Q31LF0	25	21.71	25	27.96	29.61	16.12	16.78	16.12	16.12	16.12	25	24.67	25	29.93	31.58	8
Q31KR3	51.2	50	60	52	49.2	40.4	43.6	48	39.2	45.6	39.2	51.6	44.8	32.4	48.4	13	14	12	14	12	12	11	13	10	10	11	14	12	10	11			Q31LF2	40.39	28.24	24.31	27.84	24.31	34.12	36.47	36.86	30.98	36.47	33.33	43.53	30.2	30.98	37.65	8
Q31KR4	16.08	16.08	14.12	7.06	18.04	16.47	20.78	20.78	13.73	17.25	20.39	19.61	19.61	10.59	20.78	5	4	4	2	4	4	5	5	3	4	5	6	5	4	5			Q31LF3	57.58	74.24	74.24	72.73	72.73	37.88	46.97	53.03	53.03	65.15	59.09	60.61	59.09	60.61	72.73	9
Q31KR6	80.46	80.46	80.46	57.47	80.46	51.72	51.72	51.72	51.72	51.72	57.47	80.46	80.46	80.46	80.46	15	13	11	13	15	8	8	7	9	8	14	12	11	14	12			Q31LF4	5.03	8.1	13.13	8.1	5.31	9.5	7.82	7.82	8.1	6.7	17.6	8.1	15.36	20.39	7.82	4
Q31KR7	59.38	59.38	59.38	59.38	59.38	53.12	59.38	59.38	59.38	59.38	87.5	59.38	59.38	73.96	95.83	5	5	5	5	7	5	4	5	4	4	6	5	4	6	7			Q31LF7	19.94	13.44	6.65	6.5	NA	6.95	1.81	NA	NA	NA	22.51	17.82	13.44	9.82	1.06	15
Q31KS8	57.14	54.83	57.14	57.14	30.89	25.1	24.32	31.66	12.74	20.85	56.37	59.85	57.14	56.37	46.33	25	24	23	27	16	6	7	8	4	6	22	26	26	26	18			Q31LG1	14.15	33.96	22.64	27.83	26.42	14.62	6.6	11.79	6.6	11.32	16.04	28.3	15.09	26.42	26.42	5
Q31KT2	26.19	29.46	31.85	27.08	19.94	19.94	13.39	23.21	8.04	15.77	38.69	30.06	26.19	38.1	26.19	11	13	11	14	7	6	4	8	2	4	13	11	10	11	9			Q31LG4	36.14	36.14	55.42	37.35	37.35	25.3	53.01	24.1	54.22	57.83	36.14	54.22	36.14	36.14	54.22	5
Q31KT3	52.31	51.79	37.95	45.64	44.1	56.41	40	50.26	40	33.33	52.31	52.31	46.15	46.15	49.23	17	14	11	16	10	18	11	13	11	10	14	16	12	14	13			Q31LG5	32.45	21.81	21.54	34.31	28.72	11.7	11.7	13.56	13.56	19.15	25.8	29.79	27.39	32.71	18.35	16
Q31KT5	26.56	26.56	23.93	21.31	26.56	26.56	23.93	18.36	15.74	26.56	26.56	23.93	33.44	27.54	26.56	8	7	6	6	7	7	6	5	4	7	8	7	8	7	7			Q31LG8	42.04	47.45	47.6	49.4	37.84	47.45	43.99	41.89	42.94	36.94	56.16	50	64.56	58.56	45.8	38
Q31KT6	36.33	30.94	39.93	26.62	14.75	25.9	25.9	25.9	19.78	18.35	26.62	30.94	27.34	30.22	25.9	10	10	11	10	4	7	7	7	5	5	10	12	10	9	7			Q31LG9	47.24	60.22	53.59	58.01	54.97	48.07	43.92	31.77	39.5	42.54	60.77	58.01	60.77	66.02	48.62	29
Q31KT7	40.68	50	51.69	51.69	40.68	11.86	25.42	38.98	19.49	33.9	51.69	51.69	51.69	40.68	25.42	6	5	6	6	6	2	3	5	2	5	6	6	6	6	5			Q31LH0	18.78	19.02	13.9	18.54	10	8.29	19.27	14.15	14.63	17.07	17.56	20.73	15.37	11.71	12.68	10
Q31KT8	47.78	30	47.78	30	47.78	30	34.44	30	34.44	34.44	30	30	47.78	30	30	2	2	3	2	3	1	2	2	2	2	1	1	2	3	2			Q31LH2	6.99	1.69	1.69	1.69	NA	3.61	6.27	1.69	3.61	NA	1.69	4.34	1.69	1.69	NA	2
Q31KT9	15.24	NA	7.93	17.68	17.68	NA	NA	NA	NA	9.76	NA	NA	9.76	NA	20.12	2	NA	1	2	2	NA	NA	NA	NA	1	NA	NA	1	NA	3			Q31LH5	60.96	69.37	68.77	66.97	62.76	69.07	65.77	45.65	66.97	59.46	72.37	54.95	68.17	57.06	63.36	30
Q31KU2	60.45	62.72	66.5	62.72	57.68	63.98	59.19	58.44	63.98	66.75	72.04	62.72	60.2	63.73	63.73	44	42	43	44	38	33	38	39	36	29	55	42	39	49	41			Q31LH9	18.55	4.07	NA	NA	4.52	5.88	NA	NA	4.07	NA	18.55	19.91	24.89	4.07	4.52	2
Q31KU3	8.99	9.45	7.14	9.45	9.68	18.89	18.89	13.36	8.99	7.37	5.07	5.07	13.82	9.45	7.14	6	4	3	5	5	5	5	4	4	3	4	3	6	4	4			Q31LI1	71.97	66.67	70.45	62.5	68.56	68.56	74.62	63.64	80.3	82.2	54.55	57.95	69.7	67.42	66.67	17
Q31KU4	4.36	NA	2.45	3.54	NA	NA	NA	NA	NA	NA	NA	3.27	1.91	NA	2.45	2	NA	1	1	NA	NA	NA	NA	NA	NA	NA	1	1	NA	1			Q31LI5	10.22	6.07	6.07	6.07	5.11	NA	8.63	11.82	5.11	9.58	NA	6.07	2.56	11.18	6.07	3
Q31KU5	7.19	13.31	7.55	7.55	7.55	NA	4.32	7.55	NA	NA	7.55	NA	12.23	4.32	15.11	2	4	2	3	2	NA	2	2	NA	NA	2	NA	2	1	3			Q31LI6	41.84	54.12	51.32	55.37	44.48	49.46	49.92	40.12	46.19	48.37	58.63	47.12	51.94	48.21	63.92	65
Q31KU8	8.36	8.36	7.12	9.6	17.65	NA	4.64	2.48	8.36	14.55	3.72	3.72	8.36	8.36	14.55	2	3	2	3	5	NA	2	3	2	4	2	2	2	3	4			Q31LI9	9.03	11.09	8.83	12.53	3.9	5.75	5.54	11.09	14.17	12.32	11.09	12.53	11.09	11.09	11.09	4
Q31KV1	5.62	NA	NA	NA	NA	NA	14.61	NA	5.62	NA	NA	12.36	NA	NA	NA	1	NA	NA	NA	NA	NA	1	NA	1	NA	NA	2	NA	NA	NA			Q31LJ2	22.14	23.29	23.92	23.29	23.29	17.52	18.99	18.15	13.01	15.95	21.3	20.25	19.41	22.77	23.92	19
Q31KV2	15.43	2.47	5.56	6.48	2.47	NA	4.94	NA	NA	NA	6.48	8.33	8.02	7.41	12.04	8	2	2	2	1	NA	2	NA	NA	NA	2	2	3	3	4			Q31LJ5	48.96	54.6	51.34	51.63	48.37	51.93	50.74	52.82	56.97	57.86	54.9	45.1	49.85	52.52	57.57	23
Q31KV7	37.36	43.8	43.01	36.73	27.47	20.57	18.52	24.49	15.07	26.69	42.07	40.82	38.78	35.01	41.29	22	27	22	23	21	14	12	15	10	17	26	24	21	23	25			Q31LK0	6.34	11.57	2.99	12.31	5.22	9.7	3.73	3.73	25.75	9.7	9.33	5.22	12.31	16.04	NA	4
Q31KV8	39.62	36.16	45.91	39.31	29.25	34.59	26.73	25.47	32.39	34.59	43.08	35.53	44.65	42.45	36.48	13	12	16	14	11	13	9	11	10	13	16	14	15	15	10			Q31LK1	76.96	86.09	86.52	87.39	77.39	66.96	61.74	59.57	70.43	59.57	82.61	81.74	80.43	76.96	87.39	37
Q31KW1	16.92	16.64	9.37	13.71	8.53	5.73	4.48	NA	1.96	2.66	11.89	16.64	12.87	12.03	12.59	12	10	4	7	4	2	1	NA	1	2	6	10	9	8	6			Q31LK3	5.39	11.98	15.87	14.37	NA	7.78	3.89	3.89	3.89	11.98	8.08	11.98	3.89	11.98	6.59	5
Q31KW6	7.45	5.1	2.75	4.71	NA	7.84	2.75	4.71	NA	2.75	7.45	14.9	12.55	7.84	2.75	4	2	1	2	NA	3	1	1	NA	1	3	2	3	3	1			Q31LK4	16.81	19.71	21.74	14.49	12.75	22.32	19.42	26.38	31.01	25.8	22.61	16.52	21.74	17.68	15.65	7
Q31KW8	40.44	26.23	60.66	47.54	53.55	33.88	33.88	67.76	67.76	42.62	44.26	55.19	42.08	57.92	37.7	10	9	11	10	11	10	9	12	11	10	13	9	7	12	11			Q31LK5	5.34	5.34	5.34	5.34	2.18	9.22	14.56	4.37	11.41	5.34	5.34	7.52	11.41	7.52	7.04	4
Q31KW9	10.17	6.69	13.08	6.69	12.21	3.49	11.05	9.3	17.44	22.67	13.66	12.21	14.83	4.65	5.81	3	2	4	3	4	2	4	4	5	5	5	4	4	2	4			Q31LK6	54.78	57.39	54.78	57.39	50	57.83	55.65	49.13	57.83	58.7	59.57	52.61	57.39	66.96	32.61	28
Q31KX2	21.18	21.18	21.18	21.18	21.18	61.18	34.12	34.12	21.18	21.18	34.12	21.18	21.18	21.18	21.18	1	1	1	1	1	3	3	3	1	1	2	1	1	1	1			Q31LK8	51.81	55.44	56.48	55.44	56.48	48.19	52.33	44.04	44.04	48.7	49.74	56.99	55.44	62.18	62.18	18
Q31KX3	6.78	6.78	4.52	1.98	2.54	2.54	2.54	2.54	NA	2.54	NA	1.98	4.24	2.54	1.98	3	3	2	1	1	1	2	1	NA	1	NA	1	3	2	1			Q31LK9	96.8	98	98	99.6	98	92.4	94.4	91.2	93.6	92.8	98	98	98	98	98	178
Q31KX5	32.97	32.97	20.88	32.97	32.97	37.36	21.98	38.46	37.36	38.46	20.88	20.88	20.88	20.88	32.97	3	3	2	3	4	4	4	5	3	5	2	2	2	3	4			Q31LL7	80.27	80.73	78	73.47	69.61	68.03	64.17	57.6	58.96	60.77	77.55	81.86	74.83	79.82	77.1	71
Q31KX8	25.66	19.47	25.66	19.47	19.47	25.66	25.66	25.66	19.47	19.47	25.66	25.66	19.47	19.47	19.47	4	2	4	4	3	3	3	3	2	2	4	3	3	2	3			Q31LM4	12.27	23.47	34.66	30.69	13.72	5.42	8.66	5.42	13.72	5.42	17.33	15.88	26.71	15.88	16.25	5
Q31KX9	50.93	74.07	59.26	59.26	59.26	74.07	43.52	96.3	74.07	74.07	37.96	46.3	61.11	59.26	46.3	4	5	5	4	4	5	5	6	5	6	4	3	5	5	3			Q31LN3	14.91	16.67	20.61	16.67	19.3	32.02	35.09	28.95	48.25	43.42	29.82	15.79	35.09	28.51	8.77	8
Q31KY1	41.92	35.36	34.43	27.17	37.7	41.45	39.58	34.66	29.74	35.36	36.07	40.75	37.7	33.49	30.44	15	15	13	14	13	15	13	15	10	14	16	14	13	15	13			Q31LN4	3.66	3.66	3.66	3.66	7.33	7.33	7.33	3.66	3.66	7.33	7.33	3.66	7.33	11.72	7.33	1
Q31KY2	94.55	94.55	94.55	94.55	94.55	81.82	94.55	63.64	94.55	94.55	94.55	94.55	94.55	94.55	94.55	8	5	4	6	4	5	5	6	4	5	5	6	6	5	5			Q31LN6	20.68	19.41	15.61	20.68	15.61	25.32	30.8	18.57	20.68	25.32	20.68	20.68	20.68	14.35	15.61	6
Q31KY3	4.35	9.24	11.41	4.35	5.43	14.67	14.67	9.24	4.89	NA	4.35	13.04	15.76	5.43	9.24	1	2	2	2	1	3	3	2	1	NA	2	2	3	1	3			Q31LN7	20.34	20.34	16.1	20.34	20.34	16.95	12.29	10.59	10.59	16.95	20.34	26.69	33.9	12.29	20.34	5
Q31KY4	77.61	79.85	85.07	82.84	82.84	67.91	73.13	73.88	73.13	76.12	78.36	72.39	85.07	77.61	75.37	52	48	40	46	50	25	36	31	28	33	42	41	42	42	40			Q31LP0	71.58	85.26	85.26	85.26	82.11	85.26	85.26	85.26	72.63	84.21	85.26	82.11	84.21	83.16	85.26	34
Q31KY6	8.59	20.83	15.89	20.57	12.24	27.6	23.18	22.92	15.89	12.5	27.6	22.66	23.18	13.28	27.08	7	6	6	7	6	8	7	9	4	4	10	8	7	9	7			Q31LP4	24.17	34.6	34.12	28.91	24.64	35.55	37.44	31.75	33.65	37.44	37.91	28.44	33.65	37.91	34.6	10
Q31KY7	31.27	30.68	30.68	34.02	18.78	17.99	17.11	25.37	20.45	17.31	24.88	32.45	30.19	33.53	25.47	37	34	28	39	15	21	21	24	20	22	36	39	35	38	29			Q31LQ3	4.77	5	5	2.95	6.82	4.55	9.55	4.77	10.91	7.5	5	10	2.05	12.73	NA	3
Q31KZ1	74.73	74.73	79.12	74.73	74.73	67.03	74.73	70.33	87.91	72.53	81.32	74.73	74.73	81.32	81.32	58	63	57	59	57	31	35	32	34	34	66	54	56	66	55			Q31LR2	1.35	1.35	1.35	1.35	1.35	1.35	1.35	2.56	1.35	2.71	1.35	1.35	5.56	1.35	1.35	1
Q31KZ6	55.07	62.08	52.42	52.42	52.42	55.07	50.24	45.17	49.76	51.69	52.42	55.07	52.42	55.07	52.42	28	31	29	29	27	23	23	22	24	25	29	30	27	30	29			Q31LR4	27.35	28.21	29.06	29.06	29.91	42.74	42.74	42.74	42.74	42.74	27.35	17.09	39.32	27.35	28.21	9
Q31KZ7	10.3	10.3	10.3	10.3	6.36	6.36	10.3	2.73	10.3	6.67	10.3	10.3	10.3	10.3	10.3	3	3	3	3	3	2	3	1	3	2	3	3	3	3	3			Q31LR6	19.79	14.14	22.62	22.62	21.34	21.59	13.62	10.28	20.82	17.22	20.31	23.14	25.19	32.9	19.79	11
Q31KZ8	36.21	29.31	20.69	28.97	17.93	13.1	26.55	22.41	32.07	43.45	20.69	32.07	44.83	20.69	24.48	10	8	5	11	7	5	7	8	7	11	8	9	10	9	11			Q31LR7	31.76	21.18	29.02	31.76	28.24	25.88	21.96	23.92	37.65	21.96	26.67	24.71	34.12	28.24	21.18	8
Q31L00	24.56	25.73	30.99	24.56	25.73	14.04	22.22	22.22	27.49	27.49	19.3	25.73	24.56	30.99	19.3	5	5	5	5	5	3	3	4	4	4	3	4	5	5	4			Q31LS0	65.6	62.4	67.2	69.6	60.8	48.8	44	54.4	47.2	42.4	61.6	47.2	62.4	72	53.6	20
Q31L01	4.67	4.67	6.37	4.67	NA	NA	NA	NA	NA	NA	NA	4.67	4.67	4.67	4.67	1	1	2	2	NA	NA	NA	NA	NA	NA	NA	1	1	2	1			Q31LS4	1.28	4.92	NA	5.65	NA	NA	NA	NA	NA	NA	12.57	10.75	9.29	10.75	1.28	2
Q31L34	82.96	86.67	82.96	82.96	82.96	71.85	74.07	74.07	74.07	74.07	88.15	88.15	88.15	88.15	81.48	24	21	20	22	27	15	18	18	18	18	28	21	22	23	20			Q31LS6	19.13	19.13	19.13	14.09	23.83	17.79	25.17	17.11	19.13	19.13	13.42	24.16	17.11	21.81	24.16	6
Q31L37	15.15	14.55	12.12	13.33	NA	13.94	NA	NA	NA	NA	NA	7.88	NA	6.67	NA	3	3	1	3	NA	2	NA	NA	NA	NA	NA	2	NA	2	NA			Q31LS8	15.38	NA	8.24	15.93	17.58	14.29	6.59	6.59	14.29	14.29	NA	NA	17.58	9.34	8.24	2
Q31L40	4.14	2.53	2.3	2.41	0.92	NA	1.72	0.8	1.61	NA	1.72	3.22	3.68	0.8	2.87	5	4	2	4	1	NA	2	1	2	NA	4	4	4	1	2			Q31LT1	6.5	6.5	6.5	6.5	6.5	19.51	39.84	6.5	6.5	6.5	6.5	6.5	6.5	6.5	6.5	1
Q31L41	8.24	8.24	8.24	8.24	4.79	NA	NA	NA	NA	NA	8.51	4.79	8.24	8.24	4.79	4	4	4	4	3	NA	NA	NA	NA	NA	4	3	4	4	3			Q31LU2	1.66	1.66	2.07	12.01	NA	4.55	NA	NA	6.63	NA	7.66	NA	13.66	2.07	3.73	2
Q31L43	52.58	52.58	49.77	52.58	43.66	43.66	52.58	46.48	43.66	43.66	43.66	46.48	45.54	49.77	46.48	11	13	9	11	8	8	12	9	8	9	8	11	11	9	9			Q31LU3	12.58	12.58	12.58	10.69	12.58	18.87	12.58	12.58	18.87	12.58	12.58	12.58	6.29	12.58	NA	1
Q31L46	7.5	5.54	5.71	11.61	NA	2.14	5.71	1.79	1.96	3.57	5.71	8.93	4.11	2.14	4.64	4	3	2	5	NA	1	2	1	1	1	3	4	3	2	3			Q31LU5	53.51	65.79	61.4	68.13	57.31	59.36	67.84	48.54	57.02	60.23	68.71	62.57	70.18	60.82	50.58	38
Q31L49	75	75	75	75	75	63.57	67.14	82.14	63.57	62.14	75	75	75	75	75	19	19	18	19	18	19	17	19	15	16	22	19	18	20	20			Q31LU7	82	98	94	86	82	86	83.33	82	86	86	82	82	84.67	82	82	32
Q31L52	22.39	17.16	22.39	22.39	29.1	36.57	22.39	36.57	22.39	22.39	22.39	29.1	29.1	23.88	22.39	3	3	3	3	4	4	4	4	3	3	3	4	4	4	3			Q31LV2	34.15	36.18	40.24	41.46	41.06	30.08	36.18	33.74	23.98	30.08	39.43	43.09	39.43	48.37	39.84	13
Q31L56	30.5	35.52	41.7	23.94	35.52	12.74	13.9	8.11	13.13	13.9	18.92	23.94	34.75	23.94	35.52	9	10	9	9	10	4	5	4	4	4	8	8	9	9	8			Q31LV6	6.32	10.06	4.89	4.89	4.89	9.2	12.07	9.77	9.2	4.89	9.2	4.89	9.2	6.9	8.05	5
Q31L58	1.74	7.44	1.74	7.44	4.71	NA	NA	NA	NA	1.74	1.74	6.45	6.45	2.73	4.71	2	3	1	3	1	NA	NA	NA	NA	1	2	2	3	2	2			Q31LV7	72.32	72.32	68.93	72.32	72.32	68.93	68.93	63.28	68.93	68.36	68.93	72.32	72.32	72.32	72.32	16
Q31L59	99.31	99.31	99.31	99.31	99.31	95.17	95.17	89.66	89.66	99.31	99.31	99.31	99.31	99.31	99.31	46	50	45	48	52	47	48	46	46	59	58	44	40	52	46			Q31LW3	39.18	31.96	31.96	21.65	21.65	10.31	40.21	29.9	47.42	27.84	29.9	31.96	43.3	40.21	31.96	4
Q31L60	12.5	13.82	5.92	8.22	5.92	3.29	NA	3.29	3.29	3.29	8.22	13.82	13.82	12.5	8.22	4	3	3	3	2	1	NA	2	1	1	4	3	4	4	3			Q31LW4	41.7	31.1	40.64	49.47	34.63	36.4	23.32	21.2	22.97	30.04	51.59	36.04	41.34	37.81	22.97	14
Q31L63	4.99	11.02	8.92	2.1	6.04	10.24	9.97	6.04	14.96	8.4	NA	3.94	3.94	3.94	NA	2	3	2	3	2	4	2	2	3	2	NA	1	2	1	NA			Q31LW5	13.14	20.57	13.14	20.57	21.71	12	5.14	5.14	20	13.14	13.14	13.14	13.14	18.86	13.14	2
Q31L71	21.16	15.87	18.64	22.04	4.91	1.26	4.03	5.42	NA	6.05	14.99	15.99	19.77	14.48	7.93	16	15	15	19	5	4	3	6	NA	6	10	14	17	11	6			Q31LW8	18	22.67	NA	9.33	18	18.67	28	22.67	13.33	30.67	22.67	13.33	14.67	22.67	9.33	2
Q31L76	48.77	48.77	79.01	48.77	40.12	40.12	51.23	40.12	33.33	31.48	33.33	48.77	41.98	48.77	33.33	9	9	10	9	8	8	10	8	7	7	9	10	9	10	7			Q31LX0	43.08	47.43	39.53	44.66	30.43	47.43	53.36	21.34	33.6	40.71	53.75	39.13	47.43	42.69	34.39	17
Q31L79	41.93	41.67	48.7	40.36	60.68	44.27	45.83	46.35	46.09	46.35	52.08	48.18	43.75	47.66	38.54	22	25	24	22	27	23	23	24	20	25	26	22	21	24	22			Q31LX1	40.95	47.08	43.18	46.24	51.53	55.43	57.38	42.34	54.32	57.38	49.58	45.68	48.19	49.86	45.68	20
Q31L83	58.99	60.47	68.92	60.47	70.4	59.83	63.42	62.16	62.16	61.31	69.13	58.14	64.48	76.11	66.6	63	67	70	64	79	54	54	56	58	61	90	58	60	75	83			Q31LX3	35.93	39.63	39.63	42.59	39.63	35.56	39.26	20.37	43.33	40.37	40.74	30.37	39.63	39.63	39.63	10
Q31L84	14.29	9.52	4.76	24.49	10.2	9.52	9.52	29.93	29.93	25.17	14.29	4.76	19.05	13.61	4.76	3	4	3	6	4	4	2	5	5	5	4	2	4	4	2			Q31LX4	23.08	38.46	38.46	23.08	32.31	60	56.15	32.31	49.23	60	30.77	23.08	41.54	41.54	38.46	5
Q31L87	30.55	33.89	21.72	41.05	26.97	16.23	18.85	13.6	16.95	21	19.09	40.57	27.45	33.89	23.39	13	13	10	13	11	5	5	4	4	7	10	11	10	12	11			Q31LX5	23.68	11.84	23.68	23.68	11.84	23.68	27.63	18.42	17.76	11.84	33.55	29.61	11.84	27.63	NA	4
Q31L89	31.41	42.65	24.78	32.85	44.96	19.88	29.68	24.78	20.75	40.06	28.24	29.68	31.41	27.67	27.67	9	10	10	10	12	7	8	8	6	9	9	9	9	8	9			Q31LX8	31.41	29.53	35.03	36.11	23.09	21.48	15.57	18.93	20.94	23.49	35.3	35.84	37.85	37.45	25.77	34
Q31L91	19.12	22.94	11.18	20.59	9.12	13.24	5.29	10.88	2.65	8.24	9.41	12.06	14.41	13.24	20	7	7	6	8	4	4	2	4	1	3	6	6	6	6	5			Q31LX9	17.92	38.68	35.38	30.19	25.47	43.87	49.06	35.85	47.64	34.43	33.49	21.23	27.36	38.68	27.83	7
Q31L94	49.83	38.31	49.15	52.2	45.76	52.88	56.61	47.8	58.98	49.83	42.03	37.97	38.64	48.81	34.24	15	13	13	14	13	14	14	15	16	12	15	13	11	13	11			Q31LY1	60.42	69.44	60.42	60.42	72.92	92.36	87.5	91.67	95.14	91.67	90.28	70.83	69.44	72.92	74.31	26
Q31L95	19.75	11.73	27.16	26.54	15.43	NA	4.94	4.94	NA	13.58	16.05	32.1	32.1	27.16	11.73	4	4	6	3	2	NA	2	1	NA	1	3	3	6	5	3			Q31LY4	2.6	1.8	3	3	NA	1.2	1.2	2.6	1.2	1.2	2.6	2.6	4.4	4.4	NA	2
Q31L96	34.76	31.67	38.81	35.48	21.19	21.43	18.81	23.33	12.14	18.81	38.81	22.38	32.14	37.14	23.81	13	12	10	16	7	8	8	9	5	9	12	13	10	11	11			Q31LY5	8.62	4.54	4.08	4.54	4.08	6.58	6.35	4.08	3.85	7.03	4.54	8.39	4.54	11.79	4.54	4
Q31L99	22.38	13.99	22.38	NA	8.39	8.39	13.99	NA	NA	NA	13.99	13.99	22.38	NA	8.39	3	2	2	NA	2	1	1	NA	NA	NA	1	1	2	NA	1			Q31LY6	4.52	7.98	7.98	NA	NA	NA	6.38	NA	NA	4.52	3.72	NA	8.24	1.86	2.39	1
Q31LA0	33	29.56	32.51	33	23.15	22.17	22.17	28.57	12.32	18.72	29.56	29.56	18.72	29.56	22.17	8	5	7	6	3	5	5	5	3	4	6	7	4	6	5			Q31LY9	47.15	59.59	54.4	64.77	46.11	27.46	28.5	20.73	21.76	28.5	62.69	46.11	54.4	46.11	39.38	7
Q31LA2	8.88	11.25	4.15	7.85	6.81	5.4	6.07	3.55	4.22	2.37	8.73	9.99	10.58	5.85	12.58	13	12	6	12	9	7	8	4	5	4	13	12	13	11	14			Q31LZ0	48.77	33.33	48.77	48.77	33.33	48.77	48.77	29.63	46.3	48.77	48.77	48.77	48.77	38.89	22.22	8
Q31LA4	26.43	20.26	18.06	24.67	9.25	9.69	9.69	5.29	9.25	13.66	5.29	30.84	25.99	14.1	18.5	6	5	4	7	3	2	3	1	2	3	2	7	7	4	4			Q31LZ3	50.48	58.7	75.6	64.98	59.9	59.42	49.76	43.96	55.31	55.8	61.84	74.88	65.22	62.8	60.63	39
Q31LA5	9.46	9.46	9.46	11.75	9.46	9.46	9.46	9.46	15.19	9.46	9.46	9.46	11.46	11.75	11.46	4	4	4	5	4	4	6	5	5	4	4	4	4	5	4			Q31LZ6	5.81	NA	3.49	9.3	NA	NA	NA	NA	NA	NA	NA	NA	3.49	10.08	NA	1
Q31LA8	6.52	12.32	6.67	5.8	4.35	1.74	8.41	6.67	4.49	4.64	1.45	6.09	4.49	4.35	5.36	5	6	5	6	2	1	5	6	3	4	2	6	4	3	4			Q31LZ9	4.76	4.76	NA	4.76	10.71	4.76	9.52	11.9	9.52	NA	8.93	4.76	4.76	9.52	NA	1
Q31LB0	37.31	37.31	29.85	37.31	29.85	29.85	22.39	24.63	22.39	24.63	29.85	29.85	37.31	37.31	29.85	6	6	4	5	5	5	4	4	3	3	5	5	6	5	4			Q31M00	29.76	35.22	29.57	36.53	40.11	31.07	35.22	28.44	32.77	28.81	34.27	32.2	34.46	34.46	37.29	23
Q31LB5	11.46	11.46	5.57	5.57	5.57	9.91	8.67	13	9.91	5.57	5.57	5.57	9.91	12.07	9.91	4	4	2	2	2	3	2	3	3	3	3	3	4	4	3			Q31M04	73.73	67.45	74.51	68.24	72.16	58.04	72.55	41.57	54.12	55.29	61.18	58.04	52.16	48.24	47.06	28
Q31LB8	63.08	83.85	73.08	63.08	70	65.38	56.92	65.38	68.46	71.54	60	84.62	73.08	73.08	63.08	18	17	16	17	13	14	11	12	12	13	17	17	17	17	14			Q31M06	4.6	NA	NA	NA	NA	NA	4.6	6.69	NA	4.6	6.69	NA	12.13	5.44	NA	1
Q31LC0	72.64	57.03	50.67	53.37	44.51	37.38	50.29	50.29	31.79	34.1	65.7	60.12	51.06	57.61	58	35	24	24	29	20	18	19	22	14	21	29	29	26	32	28			Q31M08	5.09	3.09	6.91	9.09	NA	1.64	4	1.64	1.64	3.27	3.09	5.82	9.82	7.45	3.45	4
Q31LC1	57.89	57.89	45.26	57.89	57.89	18.95	43.16	43.16	43.16	18.95	57.89	45.26	45.26	57.89	57.89	4	4	3	4	4	2	2	2	2	2	4	4	3	4	4			Q31M13	13.49	13.49	13.49	13.49	13.49	NA	13.49	13.49	13.49	13.49	13.49	10.32	13.49	13.49	13.49	2
Q31LC4	34.51	41.9	32.04	25.35	23.59	40.49	32.04	32.04	29.58	12.68	43.31	33.8	29.23	29.23	21.83	11	11	7	8	6	12	10	9	7	6	11	10	10	8	6			Q31M14	23.18	16.52	18.24	19.53	18.88	26.82	24.03	28.76	43.35	31.55	22.1	25.54	22.32	25.32	25.32	14
Q31LC7	23.89	15.56	7.78	14.44	7.78	14.44	14.44	14.44	6.67	35	14.44	17.22	25	6.67	17.22	3	4	2	3	2	2	2	3	2	4	2	3	4	3	3			Q31M15	12.18	12.18	12.18	5.77	12.18	10.9	5.77	NA	16.67	16.67	5.77	5.77	5.77	5.77	5.77	2
Q31LC8	61.92	40.73	60.93	46.03	61.92	35.1	36.75	35.1	36.75	36.75	37.75	52.65	52.65	52.65	37.75	17	17	14	17	20	13	11	14	12	11	15	15	16	17	17			Q31M18	15.82	27.12	25.99	25.99	25.99	15.82	5.08	NA	NA	NA	20.9	22.03	16.95	22.03	22.03	5
Q31LD0	23.69	13.87	9.31	13.37	13.2	9.98	9.31	9.81	7.11	12.52	7.61	18.1	15.06	4.57	12.86	12	9	5	8	6	5	5	7	3	7	5	11	8	3	6			Q31M23	22.79	33.09	22.79	22.79	22.79	27.94	44.12	31.62	31.62	29.41	33.82	33.82	17.65	19.12	19.12	7
Q31LD2	16.07	14.93	9.45	12.1	11.34	22.87	13.23	15.12	12.85	13.23	10.4	7.75	10.4	3.78	6.24	9	9	8	10	7	10	8	9	8	6	8	7	8	8	7			Q31M24	18.3	26.14	22.55	26.14	17.32	25.49	28.76	21.24	26.47	21.24	22.55	22.55	21.9	26.14	22.55	8
Q31LD6	23.88	33.58	23.88	23.88	23.88	11.94	11.94	10.45	11.94	17.16	22.39	22.39	17.16	22.39	22.39	6	6	5	6	6	2	2	3	2	3	4	4	4	4	4			Q31M25	33.33	40.51	37.44	20	22.56	41.54	35.9	38.97	15.9	48.21	47.69	36.41	23.08	46.15	20	6
Q31LD8	29.59	14.97	27.89	20.41	4.08	11.56	14.97	14.29	16.67	7.48	30.95	27.55	32.99	36.39	23.81	6	4	5	5	1	5	5	4	3	3	6	5	6	7	5			Q31M27	58.63	65.15	66.12	65.8	55.37	60.26	63.19	40.39	45.28	50.49	61.56	61.89	61.56	61.89	51.14	34
Q31LD9	17.09	14.85	14.29	19.05	20.73	31.65	28.57	24.93	24.65	20.73	21.29	28.29	19.33	19.33	20.73	8	9	6	8	7	12	9	9	6	8	9	10	8	7	7			Q31M28	11.4	5.23	8.79	11.64	8.79	9.5	18.53	12.11	11.64	16.15	3.33	3.33	16.63	3.33	3.33	4
Q31LE0	25.95	29.41	41.87	42.56	34.26	31.14	25.61	20.76	33.91	19.38	51.9	33.56	28.03	24.57	20.76	8	10	7	9	10	9	7	5	5	6	10	10	8	10	5			Q31M29	56.6	60.85	43.83	46.81	50.21	59.57	38.72	46.81	52.34	57.45	55.32	53.62	36.17	41.7	44.68	14
Q31LE1	59.02	53.55	39.34	33.88	39.34	42.62	28.42	38.8	42.62	42.62	43.17	51.37	39.34	53.55	36.07	11	9	8	10	9	6	5	7	5	6	10	8	8	11	7			Q31M30	0.87	1.85	0.87	0.87	0.76	NA	NA	NA	NA	NA	1.85	0.87	2.84	0.87	NA	1
Q31LE2	17.97	9.8	17.97	15.69	8.82	3.27	3.27	NA	NA	4.25	14.71	4.25	7.84	9.15	3.27	3	2	3	4	3	1	1	NA	NA	1	2	1	4	1	1			Q31M32	34.38	34.72	34.72	29.86	34.38	46.88	37.85	41.32	29.17	37.85	30.21	35.07	35.76	47.92	46.53	10
Q31LE3	4.97	4.07	3.77	3.77	1.96	NA	NA	NA	NA	NA	4.07	7.08	5.12	4.07	2.11	4	3	2	2	1	NA	NA	NA	NA	NA	3	4	3	4	1			Q31M35	3.53	4.42	9.54	3.53	4.77	12.72	6.36	5.3	8.48	5.3	3.53	8.13	8.66	7.95	5.3	6
Q31LE4	43.31	7.87	30.71	43.31	43.31	30.71	7.87	29.13	30.71	30.71	43.31	22.83	43.31	20.47	18.9	4	3	4	4	4	3	2	5	3	3	4	3	4	4	3			Q31M36	44.44	32.05	43.16	35.9	29.06	46.15	36.75	27.78	39.32	46.15	31.2	43.16	25.21	25.21	16.67	11
Q31LE9	25.39	37.53	33.48	21.35	29.66	22.7	33.03	33.03	41.35	21.12	24.94	29.21	25.39	29.21	31.01	12	13	13	13	13	10	10	11	11	9	14	13	12	14	11			Q31M37	21.53	18.66	22.01	22.01	18.18	35.89	4.31	8.13	13.88	4.31	22.49	17.22	26.32	18.18	18.18	5
Q31LF0	25	25	25	25	25	16.12	7.57	16.12	16.12	16.12	25	23.68	25	25	25	6	6	7	8	7	4	3	5	4	5	7	5	6	7	5			Q31M40	11.56	11.56	NA	3.77	NA	NA	NA	NA	NA	NA	4.77	8.54	13.57	9.8	NA	3
Q31LF2	43.14	51.76	49.8	39.22	38.04	50.2	46.67	50.2	35.69	50.2	47.45	56.86	45.88	43.14	52.94	12	12	9	9	9	9	10	10	8	11	11	10	12	11	11			Q31M41	12.43	14.12	12.15	6.5	4.24	14.69	9.32	9.04	11.86	11.86	6.5	12.15	11.3	6.5	6.5	5
Q31LF3	59.09	59.09	59.09	57.58	59.09	57.58	46.97	59.09	57.58	45.45	59.09	59.09	59.09	59.09	74.24	10	10	10	10	10	7	9	9	9	9	10	10	10	10	11			Q31M43	14.12	13.14	13.14	14.12	15.27	6.4	10.18	1.81	7.06	11.33	19.54	14.61	11.99	12.64	7.55	6
Q31LF4	29.33	34.08	25.98	24.58	21.51	32.68	20.39	23.18	25.14	22.35	24.3	34.92	34.08	31.84	27.09	13	14	10	14	8	12	10	11	9	9	13	15	13	13	14			Q31M48	50.77	48.13	46.15	44.62	47.03	41.76	40.44	22.64	45.71	39.34	48.79	55.82	35.82	50.55	48.79	28
Q31LF7	27.79	29.46	30.97	24.02	6.65	19.79	19.03	14.65	5.74	5.29	30.51	35.8	24.62	30.36	21.45	19	20	17	17	5	10	11	9	3	3	21	24	18	18	11			Q31M49	47.62	49.4	30.36	45.83	28.57	36.31	37.5	35.12	40.48	37.5	49.4	42.86	35.71	49.4	45.83	10
Q31LF8	16.46	15.82	6.01	8.86	9.18	2.53	6.33	8.86	9.18	6.01	6.01	11.71	6.01	11.71	12.34	4	5	3	3	2	2	3	4	3	2	2	3	2	3	3			Q31M50	7.32	7.32	7.32	7.32	7.32	5.28	12.6	NA	5.28	7.32	7.32	7.32	7.32	7.32	NA	1
Q31LG1	24.06	17.92	32.55	28.77	19.81	22.17	11.32	11.32	6.6	11.32	17.92	34.43	19.81	17.92	17.92	8	5	9	6	7	5	5	5	3	5	6	8	7	6	6			Q31M58	81.65	81.65	80.62	80.62	80.62	72.61	70.54	72.61	73.64	70.28	79.59	80.62	80.88	80.62	80.62	88
Q31LG4	38.55	38.55	38.55	38.55	24.1	37.35	22.89	37.35	25.3	34.94	38.55	38.55	38.55	96.39	49.4	6	6	7	5	5	4	4	6	3	5	6	6	5	7	7			Q31M62	27.88	22.6	27.88	20.67	20.67	30.29	26.92	24.04	27.88	27.88	15.38	23.08	15.38	28.37	22.6	5
Q31LG5	25.8	26.33	28.19	24.73	14.1	22.34	27.66	27.39	21.01	21.54	23.67	25.27	25.8	21.28	27.13	14	15	13	14	9	10	11	11	9	9	13	14	13	12	14			Q31M63	37.38	37.38	32.91	32.91	32.91	34.5	51.76	25.88	40.89	31.31	37.38	35.46	43.77	32.91	32.91	11
Q31LG8	70.87	70.72	59.76	64.71	46.85	61.11	50.6	62.76	50.45	51.2	68.02	72.22	65.02	61.26	59.76	45	45	39	45	32	36	31	37	31	34	45	45	42	44	36			Q31M67	42.86	42.86	42.86	67.14	42.86	42.86	42.86	42.86	42.86	42.86	42.86	42.86	42.86	42.86	42.86	5
Q31LG9	70.44	70.99	69.06	61.6	61.88	63.26	46.96	59.94	52.49	58.29	61.05	70.44	72.38	73.2	62.43	35	35	33	37	24	25	23	25	18	22	33	35	34	38	31			Q31M69	4.55	4.55	4.55	5.37	4.55	10.33	4.55	4.55	10.33	10.74	4.55	5.37	5.37	5.37	4.55	1
Q31LH0	19.51	18.54	18.54	24.15	18.54	17.56	12.93	17.56	14.39	12.68	20.98	20.98	17.07	17.8	21.71	13	13	13	15	10	11	9	12	6	7	12	14	12	12	12			Q31M72	19.83	47.11	24.79	12.4	15.7	33.06	32.23	9.92	19.83	34.71	32.23	7.44	NA	7.44	63.64	4
Q31LH2	7.95	3.61	3.61	1.93	3.61	3.37	NA	3.61	8.43	5.54	1.93	3.86	1.93	1.93	1.93	3	2	2	2	2	2	NA	2	3	2	2	1	1	1	1			Q31M78	1.16	2.99	NA	1.16	NA	NA	NA	NA	NA	NA	1.16	NA	4.44	NA	1.16	2
Q31LH5	73.87	73.27	66.67	76.58	74.77	72.37	62.46	67.57	66.97	66.37	74.17	63.66	80.78	76.88	70.87	31	29	32	33	27	24	23	24	23	23	31	23	29	33	31			Q31M79	48.12	60.79	46.92	52.05	51.2	47.43	44.35	25.51	32.02	32.02	55.31	55.99	49.66	51.88	53.6	40
Q31LH9	23.98	10.41	10.41	10.41	10.41	27.6	20.81	19.91	10.86	13.57	10.41	10.41	23.98	10.41	10.41	4	2	2	2	2	6	5	7	4	3	2	2	4	3	3			Q31M80	45.18	47.46	43.08	44.13	37.83	38.7	36.25	28.9	38	32.75	43.96	50.09	46.06	41.68	35.73	31
Q31LI1	65.53	66.29	61.36	71.97	73.86	56.44	56.44	54.55	71.97	63.64	73.86	56.44	82.95	73.86	62.5	13	12	11	12	13	11	13	12	11	10	14	10	13	16	13			Q31M83	73.89	73.89	73.25	73.89	71.97	61.15	63.69	53.5	42.04	61.78	73.89	73.25	73.25	73.89	73.89	25
Q31LI5	10.22	7.67	15.34	25.24	8.63	16.29	18.53	15.97	11.5	18.85	3.51	23.96	12.78	10.22	15.34	4	2	4	7	4	5	5	4	3	5	2	6	3	5	4			Q31M86	5.59	11.19	NA	5.59	NA	21.68	11.19	5.59	11.19	12.59	11.19	NA	5.59	11.19	5.59	2
Q31LI6	40.75	44.17	47.28	44.48	39.97	47.43	39.19	41.52	53.81	38.26	52.72	41.84	43.39	44.01	41.52	33	32	32	34	32	34	30	31	35	32	38	37	30	33	35			Q31M95	20.66	21.17	23.21	16.33	19.9	33.16	20.15	12.24	20.41	22.19	22.96	19.13	18.88	24.23	21.94	9
Q31LI8	6.67	9.17	6.67	3.33	5	NA	3.33	NA	NA	1.67	3.33	6.67	5.83	3.33	6.67	3	4	3	2	2	NA	2	NA	NA	1	2	3	3	3	3			Q31M96	85.05	99.07	99.07	99.07	99.07	89.72	82.24	89.72	89.72	82.24	89.72	99.07	85.05	99.07	99.07	22
Q31LI9	19.3	17.04	15.4	13.96	12.32	12.73	18.28	16.02	13.35	14.17	15.4	14.99	19.1	12.32	17.04	9	9	6	7	6	6	7	7	5	6	7	8	7	6	9			Q31MA0	4.6	3.37	3.37	2.76	NA	2.15	NA	NA	3.99	2.15	3.37	NA	13.19	2.15	NA	3
Q31LJ2	24.45	24.55	24.97	23.92	26.34	23.08	20.04	20.25	16.89	22.77	24.13	23.61	22.67	27.39	21.3	22	19	19	19	21	19	16	16	18	17	22	21	19	22	18			Q31MA3	6.29	NA	NA	22.86	6.29	13.14	6.29	6.29	17.71	13.14	13.14	NA	5.14	11.43	NA	2
Q31LJ4	6.78	7.2	4.02	6.61	NA	0.67	0.67	0.67	1.59	1	6.69	7.7	7.78	8.95	5.52	11	9	7	12	NA	1	1	2	2	1	10	10	9	13	9			Q31MA7	1.86	4.19	3.26	1.86	11.86	4.19	4.19	NA	4.19	11.16	4.19	NA	9.3	4.42	8.37	3
Q31LJ5	50.15	68.55	65.88	71.22	70.33	52.82	54.6	52.82	59.64	59.35	60.24	72.7	67.06	61.13	59.94	23	26	23	26	22	18	20	19	20	20	25	28	21	26	26			Q31MA8	89.01	98.9	98.9	96.7	98.9	82.42	80.22	73.63	85.71	80.22	98.9	98.9	98.9	98.9	98.9	22
Q31LK0	36.19	27.99	16.04	25	19.78	32.09	32.09	19.78	35.45	23.88	16.42	26.12	25	10.07	19.78	9	7	4	7	4	8	6	6	6	5	4	8	6	4	5			Q31MB1	1.29	1.78	NA	NA	NA	NA	NA	NA	1.94	NA	3.07	1.78	3.55	4.2	NA	1
Q31LK1	86.52	84.78	86.52	70	86.09	72.61	72.17	72.17	72.61	72.61	86.52	86.09	69.57	80.43	82.61	22	22	24	24	21	16	18	17	15	16	23	23	20	24	23			Q31MB3	58.82	71.76	63.53	63.53	58.82	65.88	70.59	65.88	68.24	56.47	63.53	58.82	63.53	58.82	61.18	8
Q31LK3	19.76	22.46	21.86	24.55	15.87	18.56	14.37	21.86	16.47	14.37	22.46	20.66	18.56	15.87	18.26	7	7	7	8	4	5	4	7	5	5	7	6	6	6	5			Q31MB4	12.15	22.74	23.36	31.15	7.48	13.4	18.69	13.71	9.66	3.74	30.22	23.68	33.64	19.94	27.1	7
Q31LK4	43.77	45.22	47.25	28.41	39.71	35.07	51.88	43.19	46.38	35.65	34.78	34.78	38.84	34.78	31.01	14	13	13	13	12	11	14	14	15	11	11	12	12	11	11			Q31MB6	63.81	56.19	56.19	80	56.19	46.67	38.1	47.62	47.62	47.62	76.19	53.33	70.48	56.19	56.19	10
Q31LK5	16.5	16.5	17.48	13.59	5.34	21.84	15.78	7.52	10.68	14.32	16.5	14.32	10.44	16.5	10.44	6	7	7	6	3	7	5	6	3	5	6	5	4	6	5			Q31MC0	35.16	25	41.41	15.62	41.41	32.81	52.34	31.25	50.78	50.78	35.16	23.44	25	15.62	14.84	6
Q31LK6	19.13	37.39	37.39	26.96	37.39	37.39	27.39	28.26	35.22	35.22	45.65	35.22	29.57	37.39	26.52	6	7	7	6	6	5	5	5	4	6	8	6	7	7	6			Q31MC6	9.93	17.28	9.93	15.44	22.79	24.63	14.71	14.71	7.35	23.16	26.84	15.44	5.51	20.96	9.93	3
Q31LK8	54.92	54.92	54.92	54.92	54.92	37.82	47.67	47.67	47.67	47.67	54.92	49.22	49.22	54.92	55.96	11	10	10	10	10	8	8	8	8	8	11	9	9	11	10			Q31MC8	13.54	8.68	10.07	13.54	9.38	11.81	13.72	13.54	16.84	13.72	10.76	3.47	8.85	15.62	8.85	9
Q31LK9	91.6	84.4	91.6	88	92	86	90	89.2	86.4	91.2	99.6	88	97.2	97.6	97.2	101	102	112	114	114	79	87	92	79	76	124	96	108	122	111			Q31MC9	49.59	66.39	47.93	66.12	54.82	53.44	58.95	45.45	51.52	49.04	64.46	50.69	50.14	53.72	50.69	27
Q31LL1	4.82	NA	NA	3.68	NA	NA	NA	NA	NA	NA	NA	6.52	2.83	NA	6.52	1	NA	NA	2	NA	NA	NA	NA	NA	NA	NA	2	1	NA	1			Q31MD6	9.09	NA	NA	NA	7.79	11.69	NA	NA	NA	20.78	NA	NA	NA	NA	NA	1
Q31LL4	9.14	6.37	3.32	3.32	3.32	3.32	1.94	NA	5.26	1.94	5.26	3.32	10.25	3.32	3.32	3	2	1	1	1	1	2	NA	2	1	2	1	3	1	1			Q31MD7	20.4	20.4	20.4	30.8	14	19.2	16	10.8	26.4	27.2	18.8	16.8	16	23.2	16	6
Q31LL7	73.7	78.46	78.91	78.91	73.47	57.14	70.52	69.84	72.34	71.66	73.7	73.7	79.59	80.95	76.87	53	48	48	49	36	36	32	39	34	33	53	47	46	50	48			Q31ME0	10.77	10.77	10.77	16.15	10.77	16.15	10.77	16.15	10.77	16.15	10.77	10.77	16.15	16.15	23.85	2
Q31LM4	44.04	37.91	39.71	40.43	32.85	10.11	24.55	13.72	22.38	12.64	39.71	44.04	44.04	38.63	43.68	10	8	8	9	9	2	5	3	4	3	8	9	9	11	10			Q31ME1	12.25	14.62	9.09	11.46	16.21	9.49	15.81	18.18	13.83	9.88	9.88	18.18	9.88	11.46	13.04	5
Q31LM5	21.32	20.3	8.63	6.6	NA	NA	4.06	4.06	9.64	5.58	4.57	4.06	11.17	4.57	4.57	5	4	2	4	NA	NA	2	2	2	1	1	1	2	1	1			Q31ME2	12.18	8.63	14.97	12.18	12.18	18.27	14.97	20.05	24.11	10.41	16.24	12.44	11.42	17.01	10.41	4
Q31LM6	27.43	6.86	6.86	6.86	NA	NA	NA	NA	NA	NA	NA	18.86	NA	NA	NA	4	1	1	1	NA	NA	NA	NA	NA	NA	NA	3	NA	NA	NA			Q31MF1	35.8	42	34.61	28.16	42.96	46.06	38.42	24.82	28.88	35.32	32.7	20.76	30.07	20.76	35.32	13
Q31LM8	10.18	2.54	2.54	4.33	2.54	2.54	2.54	2.54	2.29	NA	2.54	2.54	2.54	2.54	4.33	4	1	1	2	1	1	1	1	1	NA	1	1	2	1	2			Q31MF2	41.86	32.81	23.3	18.33	32.35	38.01	30.32	22.17	27.15	29.86	35.52	28.05	28.73	27.15	24.89	19
Q31LN0	17.46	13.99	17.68	21.15	0.76	9.33	8.68	9.11	9.54	6.94	13.67	23.86	24.08	22.02	17.9	16	12	15	21	2	10	8	10	7	7	12	20	24	20	14			Q31MF3	31.03	16.86	32.57	31.03	9.96	61.69	46.74	38.31	55.17	61.69	37.55	37.55	38.7	31.8	22.99	10
Q31LN3	27.63	38.16	37.72	31.14	45.18	41.23	38.16	38.6	45.18	49.56	38.6	47.81	36.4	32.46	43.42	10	9	9	9	10	10	12	8	9	12	10	10	11	10	10			Q31MF4	12.53	5.85	2.3	6.68	7.1	12.11	4.38	5.85	4.8	6.89	15.66	8.56	6.47	3.97	12.32	6
Q31LN4	12.09	3.66	3.66	8.42	3.66	7.33	8.42	11.36	7.33	7.33	3.66	12.09	3.66	8.42	3.66	3	2	1	2	1	3	4	4	2	3	1	3	2	3	2			Q31MF5	72.5	72.5	71.67	61.67	66.67	67.5	57.5	64.17	67.5	61.67	67.5	72.5	66.67	62.5	61.67	20
Q31LN5	39.29	38.27	20.92	37.24	8.67	7.65	NA	4.08	7.14	14.8	15.82	39.29	16.84	50	29.08	8	9	6	8	4	1	NA	3	1	2	5	9	7	7	10			Q31MF9	71.43	70.92	70.92	70.92	69.9	56.63	62.24	55.61	62.24	50	64.8	67.86	58.16	87.24	70.92	20
Q31LN6	32.07	32.07	27.85	27.43	16.46	32.07	27.85	27	37.97	27.85	26.58	27.43	32.07	34.6	25.32	8	8	6	6	5	9	8	7	7	7	7	6	7	7	6			Q31MG0	1.89	NA	NA	5.68	2.43	NA	NA	NA	1.89	NA	5.68	5.68	5.68	7.57	NA	2
Q31LN7	28.81	34.75	34.75	33.9	33.9	16.95	16.95	16.95	25.85	16.95	33.9	34.75	34.75	33.9	25.85	8	8	8	8	6	5	5	4	5	4	8	8	7	7	7			Q31MG6	11.24	11.05	11.24	11.24	11.24	14.73	12.21	9.88	10.85	16.09	18.02	12.6	10.27	11.24	12.02	7
Q31LN8	23.9	19.85	5.51	23.9	5.51	NA	9.56	5.51	5.51	9.56	5.51	18.38	8.82	16.54	12.87	5	4	2	5	2	NA	3	1	1	3	3	4	2	3	4			Q31MG8	58.55	67.09	57.69	41.03	60.26	68.8	71.37	53.85	70.94	71.37	63.68	58.55	52.99	68.38	76.5	25
Q31LP0	55.79	78.95	55.79	55.79	62.11	55.79	55.79	55.79	85.26	55.79	85.26	55.79	55.79	85.26	85.26	16	20	17	17	16	19	18	20	24	19	19	15	16	19	19			Q31MH0	83.58	92.21	93.26	88	92	82.53	85.05	77.89	79.58	81.68	90.32	93.05	88.84	91.37	88.42	148
Q31LP4	35.07	32.7	37.91	35.07	37.91	32.7	32.7	35.07	32.7	32.7	40.28	35.07	40.28	40.28	37.91	12	12	14	14	13	12	12	13	11	11	15	13	14	15	14			Q31MH3	0.73	0.73	0.73	1.45	0.73	4.36	0.73	NA	0.73	0.73	1.45	0.73	1.7	1.45	NA	2
Q31LP6	13.59	13.59	13.59	17.48	13.59	32.04	32.52	28.64	26.21	26.21	10.19	13.59	10.68	25.24	14.56	3	3	4	3	3	5	6	5	4	5	3	3	3	5	3			Q31MH8	32.63	32.11	24.74	23.16	19.47	10.53	10.53	14.74	10.53	15.26	24.74	28.95	23.16	19.47	27.37	7
Q31LQ3	19.32	23.64	12.73	21.36	18.18	27.73	22.95	23.64	14.77	22.95	15.23	11.82	7.5	15.45	17.95	9	10	5	9	7	9	13	9	7	9	7	6	4	5	6			Q31MI6	12.2	13.07	7.8	13.17	9.17	12.98	15.22	12	11.22	13.17	11.9	12.68	13.17	10.24	12	17
Q31LQ4	7.07	7.07	7.07	7.07	NA	7.74	4.04	3.7	NA	7.07	7.07	6.73	10.44	10.44	7.07	2	2	2	2	NA	2	1	2	NA	2	2	2	3	3	2			Q31MI8	44.94	52.81	44.94	49.44	49.44	44.38	49.44	43.26	44.94	38.76	37.64	37.64	44.94	44.94	55.62	9
Q31LQ8	3.47	NA	NA	NA	16.83	NA	NA	NA	NA	NA	NA	3.47	7.92	3.47	NA	1	NA	NA	NA	3	NA	NA	NA	NA	NA	NA	1	1	2	NA			Q31MJ3	40.24	44.31	39.43	40.24	39.02	44.31	36.18	39.84	44.72	48.37	56.1	50.81	47.97	35.77	36.99	11
Q31LR2	5.41	3.91	2.56	5.56	2.56	2.56	2.56	5.11	NA	2.56	1.35	6.77	3.91	5.41	6.77	3	3	2	3	2	3	2	4	NA	2	1	4	3	4	4			Q31MJ5	2.33	0.82	3.03	1.28	NA	0.82	NA	0.82	0.82	1.4	4.78	0.82	6.41	3.73	0.82	2
Q31LR4	42.74	31.62	42.74	42.74	42.74	42.74	42.74	42.74	31.62	42.74	28.21	42.74	42.74	42.74	42.74	6	6	6	6	7	7	6	6	5	7	5	6	6	6	7			Q31MJ7	7.59	2.97	10.56	NA	NA	7.59	3.3	NA	NA	NA	10.23	11.55	11.88	17.16	3.3	3
Q31LR6	27.25	21.08	23.14	23.14	21.08	25.45	17.48	14.65	24.68	22.62	30.08	25.19	21.59	25.19	19.79	11	9	11	10	9	8	7	9	9	7	13	11	11	12	11			Q31ML1	53.89	51.11	44.44	49.44	50.56	59.44	60	51.67	62.22	58.33	52.22	30	60	49.44	48.89	19
Q31LR7	31.76	20.78	31.76	17.65	24.71	52.55	47.45	38.04	41.57	42.75	43.14	28.24	28.24	14.9	25.49	6	5	6	5	5	11	10	10	9	8	6	6	6	4	5			Q31ML5	91.26	80.58	68.93	80.58	80.58	47.57	89.32	53.4	73.79	54.37	77.67	80.58	45.63	68.93	74.76	19
Q31LS0	84.8	79.2	90.4	81.6	87.2	53.6	68.8	49.6	61.6	65.6	85.6	77.6	76	75.2	55.2	25	25	21	23	22	17	17	15	16	19	23	22	20	19	17			Q31MM4	23.72	30.46	21.83	26.68	25.07	17.52	18.87	17.25	23.72	19.14	20.75	21.83	28.84	24.8	26.42	10
Q31LS4	18.4	13.84	16.03	16.21	NA	1.82	4.55	3.28	NA	NA	7.47	17.49	14.03	19.67	6.19	8	6	8	10	NA	1	2	2	NA	NA	6	11	7	9	3			Q31MM5	64.06	32.81	46.88	46.88	17.19	34.38	39.06	29.69	17.19	64.06	46.88	34.38	32.81	34.38	17.19	4
Q31LS6	28.52	19.13	19.13	19.8	19.13	31.88	23.49	23.49	15.44	25.84	23.49	28.52	26.85	13.09	23.49	6	4	5	5	6	7	5	6	4	6	5	6	7	5	5			Q31MM6	9.24	9.24	9.24	9.24	9.24	35.29	29.41	5.88	15.13	36.97	15.13	15.13	9.24	9.24	29.41	3
Q31LS8	34.62	24.73	25.27	17.58	26.37	13.74	13.74	15.38	7.69	7.69	25.27	34.62	26.37	15.93	17.58	4	3	4	4	5	2	2	3	1	1	4	4	3	5	3			Q31MN0	81.4	81.4	85.58	86.98	81.4	86.05	79.53	84.19	74.88	79.53	84.65	81.4	81.4	81.4	81.4	57
Q31LS9	7.14	7.14	7.14	7.14	NA	4.76	NA	11.9	NA	NA	19.05	19.05	7.14	7.14	7.14	1	1	1	1	NA	1	NA	4	NA	NA	3	2	2	1	1			Q31MN6	19.35	23.87	23.37	21.36	22.36	22.86	23.62	15.58	24.37	16.58	29.65	13.82	26.63	19.6	18.59	11
Q31LT1	6.5	6.5	6.5	6.5	17.89	6.5	6.5	6.5	6.5	6.5	6.5	6.5	6.5	6.5	6.5	1	1	1	1	2	1	1	1	1	1	2	1	1	1	1			Q31MN9	1.3	1.3	1.95	1.3	NA	NA	1.3	NA	NA	2.97	NA	1.3	0.83	NA	NA	1
Q31LT9	14.46	48.19	31.33	31.33	16.87	48.19	14.46	31.33	14.46	31.33	49.4	49.4	14.46	NA	48.19	2	3	2	3	1	3	1	2	1	2	3	3	1	NA	3			Q31MP0	39.92	40.76	40.76	40.34	38.66	47.9	41.18	28.99	51.68	46.64	36.97	43.28	40.76	42.02	36.97	11
Q31LU2	15.73	12.84	2.07	12.84	3.52	5.18	2.07	2.07	2.07	NA	2.07	14.91	4.14	3.52	5.18	3	3	1	4	1	2	1	1	1	NA	3	6	5	2	4			Q31MP3	15	15	14.58	14.58	14.58	14.58	10	15.83	11.67	11.25	14.58	15	14.58	14.58	9.17	6
Q31LU3	28.93	45.91	29.56	29.56	18.87	12.58	18.87	41.51	6.29	6.29	25.16	45.91	33.96	40.25	28.93	4	6	4	4	3	2	2	5	1	1	5	6	4	6	4			Q31MP6	13.24	22.73	10.67	13.24	4.55	15.61	6.52	6.13	10.87	10.67	10.67	11.07	16.01	14.82	4.35	8
Q31LU5	52.05	52.63	61.99	54.68	55.26	52.92	57.6	54.39	49.12	57.89	54.97	59.36	59.94	59.36	51.17	24	25	26	25	21	23	24	23	20	26	24	28	23	25	20			Q31MQ0	4.23	NA	NA	4.23	NA	4.23	4.23	NA	9.39	9.39	8.45	NA	8.45	4.23	NA	1
Q31LU7	62.67	80.67	68	86	62.67	88.67	74.67	88.67	88.67	88.67	62.67	62.67	62.67	62.67	63.33	16	15	15	15	15	19	17	17	14	17	20	15	17	17	15			Q31MQ3	61.48	64.44	68.15	68.15	58.52	48.15	61.48	57.04	57.04	54.07	60	69.63	64.44	65.93	64.44	20
Q31LV2	44.72	41.87	47.56	41.87	48.78	27.64	27.64	27.64	23.98	27.64	37.8	43.9	44.72	48.78	44.72	13	14	14	12	13	10	10	10	9	10	11	12	13	14	11			Q31MQ4	26.09	25.36	24.64	22.99	23.54	34.31	29.93	33.76	31.57	33.03	25.73	25.73	25.91	28.83	25.55	14
Q31LV5	3.79	1.56	3.34	NA	4.01	3.79	1.56	1.56	1.56	1.56	1.56	3.79	7.35	1.56	1.56	1	1	1	NA	1	2	2	2	0	1	0	1	2	1	1			Q31MQ5	17.88	37.99	25.7	26.82	11.73	18.44	20.67	21.23	12.85	11.73	34.08	21.23	32.96	21.23	11.73	6
Q31LV6	23.28	26.44	15.52	26.44	8.62	17.53	24.43	14.94	11.21	18.68	20.69	15.52	15.52	25.57	25	9	9	7	11	6	5	6	6	4	5	9	7	7	10	7			Q31MR3	28.75	28.75	38.12	46.88	46.88	33.75	24.38	33.75	36.88	53.12	47.5	28.75	53.75	28.75	38.12	9
Q31LV7	72.32	72.32	72.32	72.32	72.32	68.93	68.93	68.93	68.93	67.8	72.32	72.32	66.67	72.32	72.32	15	15	15	14	14	12	11	14	12	12	17	15	17	16	16			Q31MR5	15.98	9.84	5.74	5.74	NA	14.34	9.84	9.84	14.34	9.84	8.61	10.25	15.57	14.34	4.1	3
Q31LV8	10.55	12.5	12.11	14.84	7.42	NA	3.12	7.03	3.91	3.12	12.11	17.19	7.81	7.42	12.11	3	4	3	4	2	NA	1	2	1	2	3	4	2	3	3			Q31MR9	5.79	11.38	5.79	10.98	NA	4.79	2.4	3.79	2.4	2.4	10.78	3.99	10.78	9.58	NA	3
Q31LV9	21.46	24.29	14.98	21.86	2.83	16.6	13.77	21.05	21.05	23.48	8.1	21.86	18.62	18.62	21.05	7	8	4	6	1	5	4	7	5	7	4	6	6	6	6			Q31MS1	52.38	64.29	70.83	62.5	70.24	75.6	76.79	74.4	77.38	78.57	85.12	55.36	77.38	70.83	83.33	13
Q31LW1	50	50	51.25	50	50	50	50	50	NA	51.25	26.25	50	50	26.25	50	2	2	2	3	3	4	3	2	NA	4	3	2	2	2	2			Q31MS3	10.16	16.41	17.97	30.47	16.41	17.97	25.78	10.16	16.41	16.41	10.16	5.47	14.84	30.47	10.16	3
Q31LW3	31.96	39.18	39.18	20.62	27.84	39.18	39.18	39.18	47.42	58.76	27.84	43.3	28.87	28.87	27.84	4	5	4	3	4	6	6	6	5	6	4	4	4	4	4			Q31MS6	9.95	9.95	15.71	9.95	12.04	6.28	6.28	9.95	9.95	9.95	9.95	15.71	9.95	15.71	9.95	1
Q31LW4	61.13	61.13	38.87	54.06	45.94	49.12	53.71	51.59	31.1	42.05	45.58	61.13	61.13	52.65	38.87	13	14	9	13	12	10	13	12	7	9	11	12	13	12	10			Q31MS7	21.32	10.54	4.9	17.16	1.72	19.36	10.54	4.9	7.11	NA	20.83	15.93	18.87	10.54	NA	10
Q31LW5	21.71	9.14	8.57	5.14	8.57	33.14	29.14	30.86	24	30.29	13.14	9.14	17.14	16.57	5.14	6	3	2	1	3	5	5	4	3	4	4	3	3	3	2			Q31MS9	4.04	1.91	4.04	NA	NA	1.91	1.91	NA	1.91	NA	5.96	1.91	8.94	NA	NA	2
Q31LW6	4.59	11.93	4.59	4.59	9.63	4.59	4.59	4.59	NA	4.59	4.59	NA	4.59	4.59	11.47	4	3	1	2	3	1	1	1	NA	1	2	NA	2	2	2			Q31MT0	5.28	2.29	2.29	2.29	2.29	14.34	8	4.75	7.3	13.9	6.07	2.29	2.29	4.57	2.29	6
Q31LW7	9.04	4.82	4.82	13.86	4.82	NA	NA	NA	9.04	9.04	4.82	17.47	NA	NA	4.82	2	3	2	4	2	NA	NA	NA	1	1	1	3	NA	NA	1			Q31MT1	14.5	21.32	23.03	10.02	11.73	16.84	8.53	8.1	15.14	11.94	18.34	22.39	11.51	22.6	12.79	8
Q31LW8	4.67	NA	4.67	4.67	18	17.33	27.33	4.67	5.33	14.67	4.67	NA	4.67	4.67	NA	1	NA	2	1	2	3	4	3	1	4	1	NA	1	1	NA			Q31MT3	67.74	47.85	63.44	72.04	63.44	71.51	75.81	68.28	59.68	76.88	52.69	67.74	56.99	67.74	65.05	15
Q31LX0	67.19	65.61	67.98	56.52	49.8	56.92	45.45	52.17	59.68	52.17	67.98	60.47	53.36	65.61	56.13	18	16	16	18	14	15	12	15	13	15	17	14	14	18	18			Q31MT5	41.33	44.89	49.56	49.78	47.78	50.22	39.78	49.56	51.33	54	40.67	34	39.11	38.44	38.44	19
Q31LX1	55.71	53.2	48.75	49.58	55.71	53.2	53.2	53.2	54.32	53.2	51.25	48.75	55.71	47.35	46.24	18	15	15	17	16	14	15	15	15	14	18	16	17	16	15			Q31MT7	17.55	22.45	26.12	8.98	16.33	4.08	8.98	8.98	4.08	16.33	16.33	22.45	8.98	16.33	8.98	4
Q31LX3	45.56	40.37	44.44	40.37	42.22	42.22	31.48	33.7	38.15	35.19	42.59	46.3	34.44	39.63	44.44	13	12	11	12	12	11	9	10	10	9	10	13	13	10	11			Q31MU1	16.29	14.77	48.11	16.29	32.95	17.8	13.64	8.71	22.35	13.26	13.64	28.41	25.38	36.74	16.67	5
Q31LX4	49.23	51.54	49.23	51.54	35.38	62.31	56.15	62.31	49.23	62.31	51.54	38.46	70	68.46	33.85	5	5	4	5	4	7	6	6	5	6	5	3	7	6	4			Q31MV0	17.02	24.48	24.48	29.84	24.94	37.3	27.74	25.41	41.03	38	29.14	21.68	26.81	17.72	22.61	8
Q31LX5	27.63	27.63	27.63	27.63	27.63	27.63	33.55	27.63	27.63	27.63	26.32	33.55	33.55	27.63	27.63	6	5	4	4	4	7	7	6	6	4	6	5	5	5	4			Q31MW5	9.55	9.21	7.08	5.51	2.81	16.52	7.19	9.66	10.11	10.22	9.66	11.91	7.75	9.21	6.4	10
Q31LX7	4.91	NA	10.71	3.57	NA	11.16	3.57	NA	3.57	NA	4.91	3.57	4.91	8.48	NA	1	NA	2	1	NA	2	1	NA	1	NA	1	1	1	2	NA			Q31MW7	35.42	37.31	38.07	33.71	36.55	35.23	39.02	28.03	36.74	34.85	41.67	34.47	33.71	34.66	41.29	20
Q31LX8	40.54	37.45	31.14	38.66	33.42	33.42	29.13	31.41	26.58	30.47	42.15	42.15	39.46	40.67	42.28	35	34	31	33	27	22	22	23	18	21	31	32	33	33	34			Q31MX3	25.17	23.26	17.37	21.34	15.73	13.41	18.19	16.01	14.5	13.68	24.35	25.85	23.53	28.86	19.02	26
Q31LX9	34.91	33.49	44.81	29.25	40.09	46.23	42.45	30.19	41.04	41.98	44.81	36.79	46.23	43.4	42.45	8	10	10	9	11	10	12	10	8	10	9	9	9	10	9			Q31MX7	72.82	64.77	71.81	69.8	56.04	69.13	63.76	58.72	68.79	65.44	70.47	68.79	72.48	66.11	64.43	36
Q31LY1	55.56	76.39	55.56	55.56	55.56	80.56	90.28	86.81	87.5	87.5	55.56	55.56	55.56	55.56	55.56	18	19	17	18	17	19	21	20	19	17	17	17	17	19	19			Q31MX8	59.52	58.93	58.93	53.57	55.36	51.79	57.14	51.79	50	52.98	57.14	61.9	52.98	57.14	60.12	15
Q31LY3	4.88	4.88	12.6	7.32	NA	15.04	15.04	7.32	7.32	NA	23.98	30.08	19.11	4.88	NA	5	3	3	2	NA	2	2	1	1	NA	4	5	3	2	NA			Q31MY2	2.26	7.42	7.74	4.84	NA	NA	NA	NA	2.58	NA	7.42	4.84	11.94	7.74	NA	1
Q31LY4	4.6	6.3	5.4	8.6	4.5	1.9	3.7	1.9	5.5	3.7	5.4	12.6	9	7.3	3.5	7	8	6	10	5	3	5	3	5	4	6	8	6	9	5			Q31MY3	26.04	36.46	26.04	26.04	4.69	5.21	NA	NA	NA	NA	29.69	29.69	29.69	25	18.23	7
Q31LY5	35.15	29.25	24.72	32.88	19.95	16.55	9.07	18.82	15.87	17.91	12.47	32.88	24.72	23.13	23.13	16	15	12	16	12	9	5	10	6	8	10	13	12	12	13			Q31MY6	4.04	7.41	7.41	NA	NA	6.73	7.41	21.89	7.41	7.41	7.41	11.45	4.04	7.41	NA	2
Q31LY6	15.43	10.64	7.45	15.43	8.78	4.79	4.52	6.38	10.64	8.78	7.45	15.43	7.98	12.5	8.78	6	4	2	6	3	3	1	2	3	2	3	5	5	4	2			Q31MY8	14.17	14.17	14.17	9.45	13.78	17.32	14.17	18.11	12.6	20.47	14.17	9.45	17.32	13.78	14.17	6
Q31LY7	6.9	7.18	7.18	5.17	5.17	13.22	5.17	9.77	2.87	5.17	2.59	4.31	6.9	NA	9.77	3	4	3	2	2	4	4	4	1	3	2	2	3	NA	4			Q31MZ1	4.56	6.61	NA	3.42	7.29	6.15	1.82	NA	1.82	NA	6.61	1.82	1.82	1.82	7.29	2
Q31LY8	1.01	3.53	NA	1.01	NA	1.01	NA	NA	NA	NA	NA	1.64	1.64	1.13	1.01	1	3	NA	2	NA	1	NA	NA	NA	NA	NA	2	1	2	2			Q31N03	4.42	4.42	10.62	4.42	4.42	4.42	4.42	4.42	4.42	4.42	8.41	4.42	8.41	14.6	4.42	1
Q31LY9	59.59	56.48	48.19	66.84	48.19	49.22	30.57	44.04	46.11	27.46	66.84	63.73	43.01	65.8	56.48	10	9	11	9	10	7	6	8	6	7	9	9	9	9	7			Q31N10	6.78	6.78	2.95	6.78	2.95	NA	6.78	NA	6.78	NA	10.91	6.78	10.03	2.95	NA	2
Q31LZ0	37.65	37.65	37.65	37.65	37.65	37.65	37.65	32.1	37.65	37.65	37.65	12.35	22.22	37.65	22.22	6	6	7	6	6	8	8	9	6	9	7	5	5	7	6			Q31N12	2.98	2.98	NA	2.15	1.79	2.51	NA	1.67	1.67	NA	5.01	1.31	5.01	5.49	NA	2
Q31LZ3	72.95	59.18	69.57	72.46	86.23	50.72	44.2	46.14	49.03	48.07	60.39	63.29	67.39	59.42	64.98	30	33	37	38	38	27	24	24	26	23	37	31	28	35	34			Q31N14	12.56	12.56	11.06	16.42	6.7	24.79	21.11	25.8	18.59	22.28	12.56	10.55	18.26	21.27	19.6	7
Q31LZ6	15.89	25.19	15.12	15.12	14.34	NA	3.49	3.49	5.04	8.91	10.08	15.89	10.85	8.53	11.63	5	5	4	4	3	NA	1	1	1	2	3	4	2	4	2			Q31N18	12.45	7.17	7.17	NA	6.04	16.23	14.72	13.96	13.96	18.11	7.17	5.28	NA	NA	7.17	4
Q31LZ9	36.9	26.79	36.9	36.9	15.48	31.55	25.6	16.67	NA	16.67	16.67	36.9	20.24	15.48	32.14	5	4	4	4	2	3	4	2	NA	1	2	5	3	3	3			Q31N20	82.72	79.72	83.64	85.02	81.8	82.95	82.03	73.73	73.5	85.71	85.48	83.87	87.33	77.88	91.71	50
Q31M00	47.65	29.76	34.65	42.56	42.18	46.14	41.24	33.9	34.27	45.57	47.08	39.92	42.18	41.43	38.23	30	24	26	31	30	28	27	24	25	30	34	28	27	31	28			Q31N23	5.12	9.3	9.3	5.12	5.12	18.6	9.3	5.12	5.12	5.12	9.3	5.12	9.3	9.3	5.12	1
Q31M02	9.53	6.98	6.98	13.26	2.56	2.56	4.88	2.56	NA	2.33	7.21	6.98	16.98	4.88	4.88	4	3	3	6	1	1	2	1	NA	1	3	4	6	5	4			Q31N24	52.17	39.8	46.15	46.49	55.18	56.86	67.89	51.17	55.85	57.19	54.52	53.85	42.14	43.14	49.16	24
Q31M03	1.46	3.07	1.46	2.63	NA	NA	1.32	NA	1.32	NA	2.92	2.92	4.24	1.32	1.61	2	3	1	2	NA	NA	2	NA	1	NA	2	2	3	2	2			Q31N28	55.17	62.76	57.93	67.59	41.38	40	63.45	47.59	66.21	55.17	66.21	57.93	80	69.66	17.24	9
Q31M04	54.9	53.73	55.69	47.84	54.9	49.8	52.55	49.8	47.84	40.39	47.84	47.06	51.76	46.27	45.1	11	12	12	8	11	10	10	10	9	9	14	9	8	12	10			Q31N29	4.25	4.25	2.7	NA	NA	NA	NA	NA	NA	NA	12.74	8.11	6.95	6.95	NA	1
Q31M05	13.87	6.36	6.36	6.36	6.36	6.36	6.36	6.36	6.36	6.36	6.36	13.87	6.36	NA	NA	2	1	1	1	1	1	1	1	1	1	1	2	1	NA	NA			Q31N31	39.42	34.44	28.63	36.93	22.82	41.08	33.2	20.33	40.66	34.85	34.44	40.25	40.25	39	17.43	8
Q31M06	17.57	13.81	13.81	17.99	NA	NA	6.69	6.69	12.13	NA	6.69	6.69	13.81	13.81	6.69	5	2	3	4	NA	NA	1	2	2	NA	2	1	2	2	3			Q31N37	13.98	10.22	10.22	10.22	10.22	10.22	NA	5.91	10.22	10.22	12.37	NA	18.28	10.22	8.06	2
Q31M08	23.27	20.91	18.55	21.09	13.64	9.82	10.73	8.91	10.55	6.73	28.73	24.73	19.45	22	12.18	12	11	11	12	9	7	7	8	6	5	13	11	11	12	9			Q31N38	51.83	41.03	47.8	50.92	47.62	52.01	51.1	44.14	51.1	57.69	57.88	52.93	65.2	67.4	46.7	40
Q31M10	8.01	7.37	4.17	8.33	NA	4.17	9.94	2.56	7.37	6.73	4.17	7.37	8.97	21.79	4.17	2	2	1	2	NA	1	3	1	2	2	2	2	3	5	1			Q31N41	20.9	20.9	28.36	17.91	17.91	17.91	17.91	17.91	28.36	17.91	28.36	17.91	28.36	28.36	28.36	3
Q31M13	13.49	13.49	19.84	13.49	13.49	19.84	13.49	19.84	13.49	13.49	23.81	30.16	13.49	13.49	19.84	4	4	5	4	4	3	2	3	1	2	4	5	4	4	5			Q31N42	23.12	10.22	11.29	17.2	12.37	27.96	17.2	24.73	40.86	41.4	22.58	10.22	25.81	17.2	17.2	6
Q31M14	39.06	29.83	32.19	39.48	43.35	31.33	40.56	42.49	29.83	38.41	22.96	30.9	36.48	30.04	38.41	22	19	18	22	18	18	21	21	17	21	16	21	17	20	21			Q31N54	38.64	43.18	43.18	34.09	43.18	52.27	46.59	37.5	37.5	43.18	52.27	43.18	52.27	43.18	43.18	5
Q31M15	17.95	17.95	31.41	13.46	13.46	30.13	16.67	16.67	30.13	17.95	31.41	13.46	17.95	17.95	16.67	5	4	5	4	3	4	3	3	5	5	6	5	4	5	5			Q31N57	8.83	14.01	4.99	2.88	5.57	2.88	5.95	1.34	8.64	1.34	12.48	12.67	10.56	7.1	1.34	9
Q31M16	16.37	4.42	4.42	4.42	3.54	7.96	3.1	4.42	3.1	3.1	4.42	4.42	4.42	7.96	6.64	3	1	1	1	1	2	0	1	1	0	1	1	2	2	1			Q31N63	91.35	93.27	93.27	93.27	84.62	87.5	93.27	79.81	90.38	90.38	90.38	90.38	92.31	90.38	93.27	29
Q31M18	5.08	42.37	33.33	37.29	49.15	10.17	10.17	9.04	5.08	5.08	14.12	37.29	16.38	10.73	14.12	4	6	4	5	6	3	3	3	1	2	4	4	4	4	4			Q31N64	27.61	27.61	26.01	24.13	12.87	7.24	17.96	7.24	9.12	7.24	22.79	22.79	28.42	24.13	17.96	16
Q31M19	14.99	7.26	11.01	14.29	7.73	8.2	9.13	4.22	7.73	6.79	3.98	7.49	8.67	7.49	5.62	6	6	4	5	2	4	2	1	3	1	3	4	6	3	3			Q31N73	55.39	60.18	62.28	54.49	73.35	72.16	61.08	35.93	50.3	71.86	65.57	73.95	54.49	59.58	61.98	17
Q31M23	19.12	19.12	19.12	19.12	19.12	8.09	8.09	NA	15.44	19.12	21.32	19.12	19.12	19.12	19.12	4	3	3	4	3	2	2	NA	2	3	4	3	3	4	3			Q31N74	21.19	7.95	16.56	16.56	7.95	NA	NA	NA	NA	NA	21.19	16.56	4.64	16.56	16.56	3
Q31M24	26.47	27.78	31.7	31.7	24.18	28.76	23.53	33.33	31.7	22.22	30.39	27.45	24.18	35.29	23.53	10	11	8	9	9	11	10	14	10	10	10	9	9	8	7			Q31N75	24.11	24.86	18.46	32.02	10.92	28.81	31.07	23.16	31.45	27.68	23.16	11.86	22.22	28.81	18.64	17
Q31M25	18.46	18.46	25.64	18.46	18.46	12.82	38.46	12.82	5.64	18.46	25.64	25.64	25.64	25.64	13.85	4	3	5	3	4	3	4	3	2	3	5	4	5	5	3			Q31N79	10.59	10.59	10.59	10.59	10.59	21.18	48.24	21.18	21.18	21.18	10.59	10.59	48.24	10.59	10.59	2
Q31M26	8.53	NA	NA	NA	NA	4.78	4.78	4.78	NA	7.17	2.39	8.53	4.78	3.75	NA	2	NA	NA	NA	NA	1	1	1	NA	2	1	1	1	1	NA			Q31N83	37.54	28.67	32.08	37.54	19.8	44.37	44.71	29.01	39.59	40.61	47.78	40.61	39.59	45.73	40.27	12
Q31M27	60.26	57	59.61	62.54	58.63	56.68	62.87	59.93	59.61	55.37	67.43	60.26	60.26	60.26	60.26	31	32	29	33	21	30	28	28	22	22	36	32	29	33	26			Q31N86	72.95	83.61	85.66	77.46	79.1	71.31	67.21	63.11	71.72	67.21	74.59	82.79	78.28	79.92	80.74	49
Q31M28	20.67	18.29	35.63	22.33	27.55	26.37	20.9	23.04	26.13	30.88	7.13	37.29	18.29	12.59	28.74	8	7	9	7	8	7	8	8	9	9	5	10	6	5	9			Q31N88	60.13	71.9	71.9	60.78	71.9	59.48	59.48	59.48	60.13	60.78	71.9	60.78	59.48	71.9	71.9	30
Q31M29	48.94	66.81	35.74	43.4	60	60.85	70.21	76.6	68.94	73.62	53.62	65.11	52.34	53.19	73.19	18	16	11	14	16	13	14	18	13	16	17	17	13	16	18			Q31N89	3.01	NA	3.76	NA	NA	NA	NA	NA	NA	NA	NA	NA	13.16	4.89	NA	2
Q31M30	5.78	3.93	5.02	8.07	NA	3.82	2.94	3.05	0.76	3.05	3.82	4.69	3.93	7.74	1.64	7	4	4	6	NA	4	2	3	2	2	4	5	5	7	3			Q31N93	43.88	54.68	61.15	56.12	61.87	51.08	38.85	35.25	31.65	51.8	43.17	62.59	43.88	63.31	55.4	11
Q31M32	43.06	39.24	52.08	60.07	38.54	36.81	23.96	33.33	32.99	28.12	43.06	34.03	52.08	50	35.07	9	10	11	12	10	6	6	7	6	8	10	8	10	12	9			Q31N97	17.36	17.36	17.36	17.36	17.36	9.72	20.83	11.11	27.08	20.83	17.36	27.08	17.36	6.25	17.36	2
Q31M35	14.66	4.42	6.36	8.13	6.89	21.55	19.26	15.02	14.31	18.2	9.01	8.13	6.89	12.72	3.53	8	4	4	5	3	12	11	10	8	9	5	4	4	7	3			Q31NA5	88.94	88.94	99.5	94.47	82.41	67.34	77.89	72.36	67.34	67.34	94.47	93.97	77.39	99.5	82.41	57
Q31M36	49.15	49.15	41.45	41.45	42.74	46.15	66.24	40.6	35.04	45.3	41.45	43.16	40.6	42.31	34.62	11	10	8	8	9	11	11	10	8	10	8	8	9	8	7			Q31NC5	4.15	4.15	NA	NA	NA	8.3	8.3	4.15	8.3	8.3	NA	NA	4.15	8.3	NA	1
Q31M37	22.01	48.33	31.58	27.75	27.75	27.75	27.75	31.58	22.01	27.75	31.58	34.45	35.41	27.75	31.58	7	9	5	4	4	4	6	5	4	4	6	7	8	7	5			Q31NC7	96.64	85.23	95.3	84.56	75.84	87.92	83.89	85.23	83.89	83.22	96.64	85.23	95.97	85.23	85.23	34
Q31M38	6.98	1.64	1.64	NA	NA	5.95	1.64	NA	1.64	1.64	1.64	10.88	1.64	1.64	NA	2	2	2	NA	NA	3	1	NA	1	1	2	3	1	2	NA			Q31NC9	27.96	42.04	42.22	53.52	40.93	46.48	27.22	36.48	21.3	44.07	38.89	52.22	39.07	56.3	45.74	23
Q31M40	29.15	13.82	8.04	9.55	10.55	5.03	3.02	4.77	6.78	2.01	17.84	27.39	18.09	20.6	4.77	11	7	5	5	3	2	2	1	2	0	8	10	8	9	2			Q31ND0	10	15.29	10	15.29	10.88	15.29	17.35	23.53	23.82	25.88	19.12	2.06	15.29	15.29	10.88	4
Q31M41	41.24	31.07	17.8	29.94	17.51	20.34	31.92	20.34	14.97	24.58	16.67	32.49	29.94	22.6	24.58	12	11	5	9	4	7	8	6	5	7	8	10	9	8	9			Q31ND7	3.1	3.1	5.97	3.1	3.1	8.35	3.1	8.35	11.46	11.46	6.44	2.39	6.21	5.25	5.25	3
Q31M43	24.79	30.21	32.18	23.32	23.15	10.02	5.58	16.58	5.58	7.39	23.32	24.63	27.59	23.15	29.06	15	18	18	14	15	7	6	10	3	6	17	15	18	15	15			Q31ND9	10.72	10.72	8.04	10.19	10.72	15.01	14.21	16.89	18.5	14.21	10.72	11.53	10.72	10.19	5.09	6
Q31M48	50.55	45.49	37.58	35.16	45.49	44.62	41.76	41.76	44.4	29.45	31.87	51.65	42.86	38.68	32.09	22	20	17	19	17	19	19	17	18	17	19	20	21	21	19			Q31NE2	85.29	80.32	83.03	80.54	78.73	83.26	86.2	85.75	86.88	86.65	83.26	83.03	80.32	83.03	77.83	99
Q31M49	45.83	50	45.83	45.83	57.74	37.5	40.48	40.48	37.5	37.5	45.83	57.74	64.88	60.71	45.83	11	11	10	9	12	7	7	7	7	7	11	11	12	11	12			Q31NE5	10.9	10.56	8.35	12.1	14.65	26.41	23.68	18.74	19.59	20.78	9.37	7.5	12.44	9.71	10.39	6
Q31M50	10.57	10.57	10.57	10.57	NA	20.33	15.85	21.54	7.32	16.26	10.57	10.57	10.57	10.57	7.32	2	2	2	2	NA	4	3	4	2	3	2	2	2	2	1			Q31NE7	14.76	11.66	12.1	14.39	9.96	15.72	14.1	12.77	19.04	16.9	13.14	11.73	8.78	11.96	8.78	15
Q31M57	10.74	18.79	18.79	18.79	18.79	10.74	18.79	10.74	10.74	10.74	18.79	18.79	18.79	18.79	18.79	1	3	2	3	2	1	3	2	2	2	2	2	3	2	3			Q31NE8	4.88	5.86	NA	NA	1.95	3.52	1.95	NA	NA	NA	5.47	2.54	16.8	6.45	3.32	3
Q31M58	77.78	77.78	81.91	78.55	82.95	61.76	70.03	66.67	70.28	66.67	80.62	80.88	78.29	78.55	81.14	61	62	63	64	72	47	50	52	48	46	74	62	64	71	69			Q31NF4	38.36	68.49	38.36	38.36	38.36	56.16	73.97	50.68	56.16	56.16	38.36	68.49	38.36	38.36	56.16	4
Q31M62	43.75	42.79	48.56	48.56	37.98	35.58	42.31	38.46	34.13	38.46	38.46	47.6	38.94	48.56	43.75	10	11	9	10	10	8	10	10	6	9	8	10	8	11	9			Q31NF5	5.34	5.34	NA	NA	NA	5.34	6.41	NA	5.34	5.34	NA	NA	NA	5.34	NA	1
Q31M63	38.34	40.89	38.02	44.73	37.38	36.1	42.49	37.38	37.38	42.49	44.73	32.91	47.28	47.28	33.87	11	10	9	9	10	13	11	13	10	12	12	9	11	11	11			Q31NF6	64.12	71.76	64.12	64.12	68.24	65.88	70	55.88	58.82	65.88	64.12	64.12	64.12	64.12	74.71	27
Q31M67	42.86	42.86	42.86	42.86	42.86	42.86	42.86	42.86	42.86	42.86	42.86	42.86	42.86	42.86	42.86	3	3	2	3	3	3	3	3	3	3	5	3	3	5	4			Q31NG2	1.16	2.95	4.36	2.05	3.21	NA	1.16	NA	NA	NA	2.05	2.05	3.21	3.21	3.21	1
Q31M69	10.33	10.74	4.55	10.74	10.33	10.74	6.2	10.74	NA	5.79	4.55	10.74	10.33	10.74	10.74	3	3	1	3	4	3	2	5	NA	3	2	4	4	4	3			Q31NG3	14.14	NA	NA	8.59	11.62	23.23	29.8	29.29	23.74	17.68	28.79	8.59	17.17	NA	NA	3
Q31M72	68.6	46.28	44.63	46.28	46.28	31.4	31.4	31.4	14.88	31.4	69.42	46.28	68.6	46.28	68.6	5	4	5	4	5	2	2	3	1	3	6	4	5	4	6			Q31NG4	86.71	80.92	80.92	80.92	64.16	80.92	80.92	79.19	73.99	71.1	78.03	80.92	80.92	78.03	64.74	28
Q31M73	3.38	5.73	2.56	6.14	NA	NA	NA	NA	3.17	NA	0.92	5.94	6.14	0.92	2.46	4	4	2	5	NA	NA	NA	NA	2	NA	2	5	4	3	4			Q31NG7	10.25	12.1	16.64	14.2	16.13	16.97	14.96	12.44	14.37	16.64	14.87	8.57	11.51	6.81	5.04	15
Q31M74	8.03	4.38	NA	2.19	1.7	6.81	5.6	4.62	5.11	5.6	1.7	2.19	8.52	NA	NA	3	2	NA	4	1	2	3	2	2	2	1	2	5	NA	NA			Q31NH1	27.03	35.14	18.92	18.92	18.92	25.23	18.92	9.91	25.23	18.92	18.92	18.92	27.03	36.04	18.92	3
Q31M78	4.24	4.73	2.51	4.73	1.16	0.77	1.83	NA	1.83	2.31	3.76	6.17	5.69	2.6	0.77	5	4	3	6	2	1	2	NA	1	3	3	5	6	3	1			Q31NH8	48.5	43.11	48.5	48.5	43.11	41.32	36.53	41.32	47.31	49.7	48.5	48.5	53.89	48.5	48.5	10
Q31M79	63.7	57.36	51.88	57.53	44.18	47.09	33.56	42.81	38.18	35.45	61.82	59.08	57.19	65.58	59.76	36	33	31	34	28	26	21	23	24	23	40	36	32	37	34			Q31NI0	17.21	16.71	18.7	20.95	15.46	24.19	18.7	11.47	19.2	11.97	27.93	29.18	20.45	24.44	6.48	8
Q31M80	46.06	46.06	40.11	44.83	44.31	34.15	37.48	37.65	31.7	38.35	51.84	44.31	37.83	41.86	41.16	34	34	27	31	27	21	22	22	15	23	34	29	30	28	28			Q31NI4	8.29	7.43	8.4	7.97	3.44	7.1	5.92	3.34	7.21	2.8	10.12	6.14	5.92	2.91	2.91	9
Q31M83	73.89	73.89	74.52	74.52	73.89	68.79	63.69	68.79	63.69	68.79	73.89	74.52	79.62	73.89	74.52	14	13	15	15	11	14	13	13	15	12	18	15	14	16	16			Q31NI7	46.34	51.83	50.46	41.92	43.14	37.65	38.26	30.49	36.59	37.04	44.36	45.58	47.41	42.99	58.08	53
Q31M86	18.18	18.18	23.78	21.68	11.19	23.78	12.59	5.59	29.37	23.78	27.27	23.78	12.59	16.78	23.78	4	4	4	4	2	4	2	2	5	4	5	4	2	3	4			Q31NJ2	3.02	9.97	14.2	9.97	7.25	7.25	9.97	7.25	10.88	10.88	7.25	3.02	5.74	14.2	7.25	1
Q31M87	4.07	2.78	1.48	4.07	NA	NA	2.78	NA	NA	NA	NA	2.78	2.59	NA	NA	3	2	2	3	NA	NA	2	NA	NA	NA	NA	2	2	NA	NA			Q31NJ4	10.45	10.45	10.45	10.45	10.45	10.45	10.45	10.45	10.45	10.45	10.45	5.97	10.45	11.94	10.45	4
Q31M88	23.11	21.43	21.43	23.11	23.11	21.43	21.43	21.43	21.43	21.43	21.43	21.43	23.11	21.43	8.82	3	2	2	3	3	2	3	3	3	3	2	2	3	2	1			Q31NJ7	41.87	32.23	40.22	34.99	19.28	48.76	46.28	28.65	37.19	39.12	52.89	36.36	45.18	47.38	49.04	17
Q31M89	10	10	4.12	4.12	4.12	8.24	10	4.12	15.29	8.82	4.12	4.12	4.12	4.12	4.12	1	1	0	0	0	1	1	1	2	2	0	0	0	0	0			Q31NJ9	16.15	16.15	14.06	29.17	20.31	10.94	10.94	4.69	6.25	6.25	4.69	8.85	11.46	27.6	13.02	5
Q31M95	28.32	28.57	31.89	26.02	39.29	28.32	24.49	26.53	22.45	22.45	24.49	30.36	34.44	30.36	24.23	13	14	16	13	16	15	12	13	11	11	13	14	13	15	13			Q31NK1	36.54	42.69	33.85	39.62	21.54	17.31	16.54	12.31	21.54	17.69	40.38	27.69	25	35.38	29.62	12
Q31M96	51.4	51.4	51.4	82.24	51.4	82.24	82.24	82.24	62.62	82.24	63.55	51.4	82.24	63.55	63.55	9	8	8	10	8	12	10	12	9	12	10	8	8	9	8			Q31NK3	12.22	5	5	6.94	NA	2.5	7.5	NA	2.5	NA	9.44	9.72	16.94	12.22	6.94	3
Q31M98	5.11	9.98	4.38	5.11	2.68	6.81	10.46	7.3	4.38	7.79	4.38	2.68	7.79	4.38	2.68	5	4	2	4	2	3	4	5	2	3	2	2	4	3	2			Q31NK4	3.03	11.74	8.71	3.03	NA	14.77	7.95	6.82	31.06	17.42	8.71	11.74	NA	3.03	8.71	2
Q31MA0	16.56	21.47	10.43	7.06	11.66	4.91	9.82	7.06	6.75	11.96	9.51	9.2	12.88	9.51	6.75	6	6	5	3	4	2	4	2	4	4	3	5	7	6	3			Q31NK9	12.84	5.5	11.01	18.35	NA	12.84	7.34	5.5	12.84	NA	12.84	5.5	12.84	12.84	5.5	2
Q31MA2	29.38	6.88	25.62	25	5	4.38	NA	4.38	9.38	10	30	6.88	6.88	25.62	NA	3	2	3	3	1	1	NA	1	2	2	4	1	1	3	NA			Q31NL0	28.37	28.37	42.79	47.12	33.17	50	31.73	23.08	43.75	58.17	31.25	25.48	23.08	43.75	28.37	5
Q31MA3	45.14	33.14	29.14	29.14	29.14	33.14	45.14	37.71	45.14	45.14	24.57	36.57	24.57	23.43	24.57	7	6	6	5	7	5	6	6	6	6	6	5	4	4	4			Q31NL3	1.56	1.47	0.69	0.69	0.69	1.73	2.17	NA	NA	0.61	2.52	0.69	1.39	1.56	2.34	2
Q31MA7	20.7	25.35	21.4	14.65	21.63	27.91	19.07	13.72	15.35	16.28	26.05	20	16.05	26.28	23.95	9	9	8	8	8	8	7	8	5	5	8	8	7	9	8			Q31NM0	67.04	45.81	48.6	56.98	36.87	41.9	33.52	21.23	25.14	23.46	58.66	41.34	44.13	44.13	44.13	16
Q31MA8	98.9	98.9	98.9	98.9	98.9	76.92	81.32	81.32	81.32	81.32	98.9	98.9	98.9	98.9	98.9	15	14	17	13	16	9	10	9	10	9	14	13	14	17	15			Q31NM3	6.96	3.19	3.19	NA	3.19	9.57	3.19	3.19	3.77	3.19	3.19	3.19	3.19	3.19	NA	2
Q31MA9	2.96	2.96	1.66	NA	NA	NA	2.96	NA	NA	NA	2.96	2.96	7.21	2.96	2.96	1	1	1	NA	NA	NA	1	NA	NA	NA	1	1	3	1	1			Q31NM5	34.51	26.81	34.99	31.14	34.51	43.18	31.62	35.63	42.86	45.59	32.58	29.21	52.01	33.87	32.91	34
Q31MB0	9.81	3.96	1.72	7.4	NA	2.07	NA	NA	1.55	NA	NA	9.47	11.53	3.96	5.68	4	2	1	4	NA	1	NA	NA	1	NA	NA	4	4	4	3			Q31NN1	36.06	25.07	34.93	18.59	29.01	26.2	28.17	27.04	15.21	19.72	36.9	35.21	41.41	33.8	38.03	15
Q31MB1	2.75	2.58	NA	4.04	NA	1.62	NA	NA	NA	1.29	1.45	2.75	NA	2.75	NA	2	2	NA	2	NA	1	NA	NA	NA	1	1	2	NA	2	NA			Q31NN7	27.85	29.11	24.68	24.68	24.68	35.44	20.89	24.05	20.89	25.32	29.11	24.68	41.14	24.68	24.68	10
Q31MB3	61.18	58.82	61.18	61.18	58.82	58.82	58.82	58.82	58.82	58.82	61.18	61.18	61.18	61.18	58.82	6	6	5	5	5	5	5	5	4	4	6	5	5	5	6			Q31NP1	1.39	1.39	1.39	4.17	1.39	1.39	1.39	1.39	1.39	1.39	2.78	2.78	4.17	4.17	1.39	1
Q31MB4	51.71	56.7	45.79	31.46	39.25	48.29	40.5	25.55	15.58	39.56	51.71	47.66	44.86	52.65	47.04	13	15	11	11	11	12	9	7	4	10	14	14	11	14	11			Q31NP2	35.82	32.41	37.95	39.87	42.64	37.31	40.51	26.65	31.98	33.69	36.03	39.45	24.73	37.95	27.29	15
Q31MB6	60	63.81	60	60	60	54.29	56.19	54.29	60	47.62	60	60	60	60	60	8	8	6	8	8	8	7	8	7	5	7	8	7	8	7			Q31NP3	25.54	26.41	29.44	29.44	20.35	22.51	32.47	22.51	29.44	29.44	26.41	22.51	29.44	29.44	22.51	6
Q31MC0	50.78	50.78	50.78	32.81	50.78	50.78	50.78	32.81	50.78	50.78	42.19	50.78	50.78	32.81	50.78	7	7	7	6	6	6	7	5	7	6	5	6	7	7	6			Q31NP4	6.49	6.49	7.58	14.29	5.84	2.81	4.55	2.81	8.87	4.76	10.61	7.79	10.61	7.79	7.58	5
Q31MC6	19.12	25.74	28.68	20.22	23.9	25.74	22.79	20.59	29.41	20.59	32.72	28.68	20.96	28.68	37.87	10	10	9	7	9	8	8	7	7	6	9	9	9	9	9			Q31NP5	6.13	7.47	8.43	9.77	3.45	2.87	NA	NA	4.21	4.21	9.77	9	12.26	9.77	4.6	4
Q31MC7	4.55	5.38	5.38	5.38	2.07	NA	NA	NA	1.66	NA	2.9	5.38	2.9	NA	4.55	4	3	3	2	2	NA	NA	NA	1	NA	2	3	2	NA	3			Q31NQ0	24.89	14.8	15.47	20.85	9.42	26.01	30.04	23.09	30.94	32.51	25.11	20.85	17.94	29.6	28.03	11
Q31MC8	16.84	11.11	12.85	19.1	15.45	14.24	15.45	17.88	17.19	18.4	14.24	17.53	14.41	14.76	14.06	10	8	8	10	9	8	9	9	11	9	7	10	9	8	10			Q31NQ8	29.57	25.22	33.48	29.57	14.78	25.65	25.65	14.78	39.57	26.52	25.65	28.7	25.22	30	23.04	6
Q31MC9	60.06	50.14	64.19	46.01	44.9	54.82	54.82	50.69	56.47	46.83	59.23	50.14	52.07	59.23	52.07	24	20	23	21	20	21	22	21	21	22	23	22	20	23	22			Q31NR4	14.99	6.72	6.98	12.66	10.34	6.98	5.94	5.94	17.57	10.08	9.82	6.72	12.4	18.35	4.39	7
Q31MD0	19.4	19.4	19.4	19.4	19.4	19.4	NA	19.4	19.4	34.33	NA	19.4	NA	NA	34.33	1	1	1	1	1	1	NA	1	1	3	NA	1	NA	NA	2			Q31NR5	5.14	5.14	NA	NA	5.14	9.71	9.71	9.14	5.14	5.14	9.71	NA	9.71	5.14	NA	1
Q31MD6	31.17	31.17	31.17	24.68	NA	25.32	NA	24.68	NA	NA	31.17	31.17	15.58	15.58	31.17	3	3	3	2	NA	3	NA	2	NA	NA	3	3	2	1	3			Q31NR6	28.18	36.99	33.66	30.92	24.85	26.61	32.68	23.29	29.94	40.12	23.48	24.46	28.57	25.64	22.11	10
Q31MD7	24	15.6	20	16	20	23.2	20	23.2	16.4	20	25.2	25.6	24	28.8	12.4	8	7	7	7	6	6	5	6	4	5	7	8	7	8	5			Q31NR7	8.57	8.57	4	4	4	4	4	4	4	4	8.57	4	8.57	15.43	4	2
Q31MD8	37.31	37.31	NA	37.31	37.31	37.31	NA	37.31	37.31	37.31	37.31	NA	NA	NA	37.31	1	1	NA	1	1	1	NA	1	1	1	1	NA	NA	NA	1			Q31NR8	15.51	8.16	16.33	16.33	11.43	NA	NA	NA	8.57	7.35	11.84	15.92	11.43	12.24	4.08	3
Q31MD9	6.25	25.78	NA	25.78	6.25	31.25	31.25	31.25	25.78	31.25	6.25	NA	6.25	6.25	25.78	2	2	NA	2	2	4	4	4	3	4	2	NA	2	2	2			Q31NS0	4.73	4.73	4.73	4.73	4.73	4.73	4.73	3.87	4.73	4.73	4.73	4.73	6.45	4.73	4.73	1
Q31ME0	39.23	33.85	26.15	20.77	20.77	20.77	39.23	39.23	32.31	39.23	20.77	10.77	26.15	20.77	39.23	4	3	3	3	3	3	5	5	3	5	3	1	4	3	4			Q31NS1	48.55	43.18	33.88	46.9	46.49	49.79	32.44	35.33	32.85	38.84	50.83	41.12	43.8	45.87	41.12	25
Q31ME1	32.41	25.3	28.85	20.55	26.48	21.34	12.65	19.37	13.04	12.65	19.37	26.48	30.43	20.16	26.09	11	10	10	10	9	7	7	8	5	4	10	10	12	8	8			Q31NS2	13.51	10.42	10.42	10.42	15.44	23.55	10.42	15.44	19.31	19.31	24.32	6.18	33.98	9.27	21.24	5
Q31ME2	22.08	18.53	12.69	23.1	24.87	26.14	26.14	12.94	19.04	22.08	16.75	20.56	22.34	20.56	22.08	10	8	5	10	9	9	9	8	7	9	8	9	8	10	9			Q31NS3	14.21	9.14	5.08	10.66	NA	9.14	5.08	9.14	5.08	5.08	10.66	5.08	10.66	10.66	NA	4
Q31MF1	46.06	45.58	46.06	46.06	43.91	44.63	44.63	44.63	44.63	44.63	46.06	46.06	56.32	39.38	46.06	17	16	15	16	18	13	13	13	13	13	16	15	18	16	14			Q31NS6	20.32	22.99	18.18	18.98	NA	24.33	22.19	12.3	7.22	13.37	29.41	25.13	15.51	17.65	10.43	5
Q31MF2	52.94	41.4	45.48	51.81	38.69	38.01	39.14	39.14	39.14	36.2	42.31	54.75	43.21	44.12	44.12	20	18	14	18	14	15	16	17	14	13	18	19	17	18	19			Q31NS7	11.32	16.33	11.5	8.72	7.98	13.36	13.91	10.58	6.49	3.71	13.17	15.21	9.83	15.21	6.68	6
Q31MF3	53.26	46.36	37.55	46.36	32.95	49.04	45.98	47.89	59.39	70.88	50.57	50.57	44.44	42.53	36.78	16	15	10	14	9	17	16	17	15	19	15	15	13	14	13			Q31NS8	59.32	65.02	67.3	63.12	56.27	61.98	47.91	44.87	68.06	48.67	65.02	68.82	64.64	68.82	68.82	24
Q31MF4	24.01	22.76	20.67	18.16	17.75	19.42	15.24	18.79	15.45	15.45	25.05	26.3	20.25	23.38	27.56	12	11	11	9	8	11	8	8	7	7	13	12	10	12	13			Q31NT0	44.13	43.88	33.67	43.88	39.03	48.72	53.57	50.26	48.98	53.57	51.28	50.26	46.43	49.74	44.9	23
Q31MF5	61.67	49.17	49.17	49.17	49.17	22.5	22.5	39.17	42.5	22.5	49.17	49.17	49.17	49.17	61.67	13	11	12	11	12	8	9	11	9	8	12	11	11	11	13			Q31NT3	27.72	57.61	54.35	39.13	30.98	40.22	46.2	54.35	48.37	51.63	52.72	64.67	37.5	41.3	61.96	10
Q31MF9	90.82	63.78	63.78	55.61	63.78	60.2	60.2	43.37	60.2	55.1	63.78	55.61	69.39	63.78	50.51	13	11	11	11	13	9	8	10	9	9	11	11	13	12	11			Q31NT4	12.14	13.7	13.44	13.44	19.64	12.14	7.75	6.46	15.5	11.63	13.7	16.02	15.76	15.76	12.66	6
Q31MG0	11.89	7.84	3.24	11.62	NA	5.14	5.14	8.92	5.14	3.24	5.41	9.19	3.24	9.46	5.41	5	5	1	6	NA	2	2	3	2	2	2	4	3	3	2			Q31NT5	6.87	NA	13.74	19.85	6.87	12.98	6.87	12.98	24.43	25.19	NA	8.4	6.11	15.27	12.98	1
Q31MG6	21.32	19.96	16.09	16.86	13.95	12.21	15.31	14.92	11.24	14.92	14.34	20.35	18.22	15.31	16.47	14	12	11	12	8	6	8	8	7	7	9	12	12	13	10			Q31NT6	76.34	65.59	65.59	76.34	76.34	65.59	65.59	65.59	76.34	65.59	76.34	65.59	76.34	76.34	65.59	20
Q31MG8	74.36	69.66	59.83	62.82	69.66	68.8	66.67	64.96	51.28	67.95	61.97	62.82	69.66	58.97	61.97	15	14	13	13	14	15	15	15	15	16	16	14	15	16	12			Q31NT7	1.65	1.65	1.65	4.47	1.65	1.65	1.65	1.65	1.65	4.94	3.76	1.65	8.47	1.65	1.65	1
Q31MH0	77.89	75.16	77.89	75.58	68.84	67.79	65.05	66.74	70.53	66.53	80.84	77.68	66.74	77.68	82.32	64	64	62	61	61	56	56	55	56	54	69	64	60	66	61			Q31NT8	7.45	NA	5.44	NA	NA	NA	5.44	NA	5.44	NA	7.45	10.6	7.45	7.45	5.44	2
Q31MH1	2.59	2.59	NA	6.59	2.59	2.59	4.94	2.59	1.65	4.94	2.35	2.59	NA	2.59	1.65	2	1	NA	3	1	2	3	3	1	2	1	2	NA	1	1			Q31NT9	47.8	47.8	47.8	47.8	47.8	39.62	45.91	33.33	45.91	39.62	55.97	43.4	69.18	47.8	47.8	13
Q31MH3	1.29	2.99	2.18	1.45	1.45	1.94	NA	2.18	NA	NA	0.73	3.15	6.06	0.57	NA	2	4	1	2	2	3	NA	1	NA	NA	1	5	6	1	NA			Q31NU6	4.76	8.23	3.03	3.03	NA	3.46	NA	3.46	3.46	3.46	6.49	3.03	6.49	6.49	NA	2
Q31MH8	15.26	15.26	19.47	11.58	15.26	10.53	14.74	10.53	15.26	7.89	15.26	15.79	11.58	19.47	15.26	4	4	4	4	4	2	3	3	3	3	4	4	4	4	4			Q31NW0	3.41	10.23	3.41	10.23	3.41	4.55	6.82	6.82	NA	7.58	11.36	3.41	10.23	10.23	3.41	2
Q31MI6	20.49	19.71	22.83	15.61	22.63	21.95	23.9	22.24	15.41	23.71	21.07	20.29	15.8	25.66	21.17	16	16	17	16	19	18	20	22	13	19	18	17	15	18	16			Q31NW3	3.8	7.36	7.36	7.36	5.46	13.54	16.39	16.86	12.83	13.3	9.74	2.14	3.8	3.8	6.65	2
Q31MI8	44.38	64.04	41.01	64.04	64.04	37.64	37.64	37.64	56.74	60.67	71.35	67.42	44.38	37.64	60.11	11	10	10	11	11	7	8	7	8	8	12	11	11	9	11			Q31NW5	18.58	12.3	15.03	41.26	36.07	27.87	31.97	26.5	39.07	41.26	19.4	12.02	22.95	33.88	33.88	6
Q31MI9	10.83	13.06	13.06	13.06	3.18	12.74	13.06	12.74	6.05	5.41	13.06	13.06	15.29	13.06	10.83	5	6	5	4	2	4	6	5	2	3	6	6	7	6	4			Q31NZ1	66.39	77.87	71.19	71.61	73.07	72.86	69.94	66.18	71.19	69.94	72.23	68.48	70.35	72.23	72.44	59
Q31MJ3	30.49	30.08	17.48	28.86	26.02	44.72	39.43	51.22	24.8	44.72	24.8	24.8	20.33	29.27	32.52	8	7	6	7	8	7	7	8	6	8	7	7	7	8	8			Q31NZ4	53.61	54.22	54.22	54.22	34.94	39.76	29.52	31.93	31.93	29.52	45.78	54.22	45.78	53.61	53.61	11
Q31MJ4	10.24	10.24	6.33	6.33	NA	10.24	9.04	12.95	12.95	6.63	9.04	7.53	7.53	7.53	2.71	4	3	2	3	NA	3	5	6	4	2	4	4	3	3	1			Q31NZ7	83.25	83.25	82.23	83.25	87.31	83.25	77.66	77.66	83.25	77.66	77.66	83.25	77.66	77.66	83.25	49
Q31MJ5	11.89	12.35	13.99	13.87	2.8	1.98	0.82	0.82	2.21	2.21	12.59	22.38	11.31	12.59	3.38	10	11	10	12	3	2	1	1	1	1	11	14	9	11	3			Q31P03	4.31	4.31	7.76	4.31	NA	4.31	NA	4.31	12.5	4.31	NA	7.76	11.21	7.76	4.31	1
Q31MJ7	25.74	30.03	18.48	20.13	15.18	19.47	23.43	13.53	10.89	12.87	21.78	18.81	16.83	17.49	10.56	7	8	5	5	4	7	7	7	3	4	8	8	7	6	5			Q31P18	2.39	11.53	4.17	4.57	5.17	1.39	NA	NA	NA	2.78	2.39	11.53	4.17	2.39	5.17	3
Q31ML1	46.11	46.11	46.11	46.11	65.56	49.44	54.44	54.44	66.67	66.67	46.11	43.89	35.56	58.33	65.56	13	14	14	17	17	16	17	15	17	23	16	17	10	15	18			Q31P20	2.21	NA	NA	2.21	2.04	5.62	NA	5.62	2.21	4.77	2.21	3.41	NA	NA	2.21	1
Q31ML3	15.67	9.68	15.67	15.67	NA	9.22	18.89	3.23	NA	NA	NA	5.99	9.68	NA	NA	2	2	2	2	NA	2	3	1	NA	NA	NA	3	1	NA	NA			Q31P22	56.22	52.97	56.22	56.22	52.43	45.95	46.49	52.97	49.19	45.95	53.51	55.68	55.68	56.22	56.22	18
Q31ML4	19.88	19.88	19.88	19.88	19.88	9.32	19.88	9.32	19.88	14.29	6.21	19.88	19.88	19.88	19.88	3	3	3	3	3	1	3	1	3	2	1	3	3	3	3			Q31P31	4.3	3.44	1.53	0.67	0.67	7.26	5.25	5.25	4.49	2.29	5.44	2.01	4.58	3.25	0.67	5
Q31ML5	98.06	88.35	88.35	88.35	98.06	84.47	86.41	79.61	84.47	79.61	98.06	88.35	88.35	88.35	88.35	16	16	14	15	16	9	10	8	9	7	14	14	13	15	14			Q31P32	16.68	17.91	14.99	14.99	7.35	8.29	10.56	9.14	6.88	2.07	15.65	11.59	16.12	14.42	7.16	17
Q31ML7	12.86	16.6	22.41	24.07	4.56	3.73	3.32	7.05	3.32	3.32	NA	28.22	3.32	NA	3.32	4	5	2	4	1	1	1	2	1	1	NA	4	2	NA	3			Q31P33	29.94	32.49	27.17	22.2	11.1	17.57	15.49	9.6	6.24	4.74	24.86	20.12	26.59	15.14	15.03	27
Q31ML8	27.09	12.32	NA	12.32	3.45	NA	NA	3.45	NA	3.45	3.45	18.23	21.18	NA	NA	3	4	NA	3	1	NA	NA	1	NA	1	2	2	2	NA	NA			Q31P40	2.46	NA	NA	NA	2.46	8.62	2.46	2.46	2.46	6.46	NA	NA	2.46	2.46	NA	1
Q31MM0	9.48	10.06	9.63	10.06	1.29	1.29	1.58	2.87	5.6	5.03	3.45	11.21	9.48	4.89	5.89	6	7	6	10	2	2	1	2	3	3	5	8	7	6	5			Q31P43	31.82	18.18	31.82	36.36	18.18	42.05	30.68	17.05	42.05	38.64	18.18	31.82	23.86	36.36	31.82	5
Q31MM4	21.02	26.95	35.85	28.57	22.64	23.18	31.81	24.26	35.85	24.26	29.65	31.81	26.42	33.42	35.85	10	11	11	11	10	9	11	10	11	12	12	12	10	13	12			Q31P44	38.89	35.19	41.67	24.07	41.67	58.33	58.33	50	58.33	58.33	41.67	66.67	24.07	35.19	35.19	10
Q31MM5	89.06	98.44	46.88	89.06	89.06	89.06	46.88	89.06	46.88	89.06	89.06	89.06	89.06	46.88	89.06	3	4	3	3	3	3	3	3	2	3	3	3	3	2	3			Q31P45	2.04	2.04	4.37	9.04	4.37	NA	5.25	9.91	9.04	13.7	5.83	3.79	5.83	10.79	2.04	3
Q31MM6	20.17	29.41	23.53	32.77	20.17	29.41	29.41	29.41	29.41	29.41	23.53	20.17	20.17	20.17	20.17	2	2	2	4	2	3	3	3	3	3	2	1	1	1	2			Q31P47	45.14	32.19	41.52	43.24	30.67	43.24	38.48	23.81	27.05	45.52	46.67	43.43	39.81	43.43	41.33	27
Q31MM8	33.69	38.5	20.86	10.16	38.5	22.46	40.64	33.16	33.16	4.81	16.04	38.5	37.43	5.35	20.86	3	4	3	4	4	3	4	3	3	2	2	4	4	2	3			Q31P48	11.4	14.47	14.47	14.47	8.33	10.09	19.3	19.3	16.23	16.23	8.33	18.86	14.47	12.72	11.4	3
Q31MN0	77.21	77.21	77.21	77.21	77.21	68.84	75.35	75.35	75.35	75.35	77.21	77.21	77.21	77.21	77.21	29	27	27	26	25	18	23	22	23	18	31	26	28	26	26			Q31P50	63.49	64.21	67.27	59.17	66.37	63.85	65.83	56.12	66.91	66.37	63.67	59.89	57.01	65.11	65.65	50
Q31MN6	30.15	30.15	30.15	30.15	28.39	21.36	19.6	21.36	27.39	21.36	30.15	30.15	31.16	25.13	15.58	12	12	12	13	13	10	10	11	10	9	12	12	13	12	11			Q31P51	6.55	2.98	3.57	3.57	NA	6.85	6.85	5.65	6.85	2.98	5.65	NA	NA	9.82	3.27	3
Q31MN7	7.33	NA	NA	7.33	NA	NA	NA	NA	NA	NA	NA	8.79	10.07	NA	1.28	3	NA	NA	3	NA	NA	NA	NA	NA	NA	NA	4	4	NA	1			Q31P52	12.9	12.1	12.1	12.1	9.27	16.94	5.65	5.65	11.69	8.47	9.27	18.15	18.15	18.15	15.73	4
Q31MN9	7.6	7.51	5.38	5.1	3.43	4.36	1.67	1.39	0.65	3.99	8.34	8.71	7.51	3.99	7.88	9	10	6	7	4	5	3	3	1	3	9	8	8	8	8			Q31P53	24.05	26.94	26.47	27.75	16.76	16.3	13.41	17.34	19.88	14.22	25.9	16.3	30.75	28.09	18.5	24
Q31MP0	58.82	58.82	58.4	58.82	58.82	66.39	66.39	66.39	61.34	66.39	58.82	58.82	58.82	48.32	58.82	15	14	12	13	13	15	14	14	12	12	13	13	14	13	13			Q31P58	69.86	57.53	67.12	58.9	58.9	68.49	67.12	38.36	72.6	69.86	49.32	49.32	38.36	68.49	58.9	12
Q31MP2	15.36	8.5	7.84	7.84	NA	4.25	7.19	6.54	NA	NA	4.25	11.11	3.59	NA	NA	5	5	3	3	NA	1	3	3	NA	NA	1	6	1	NA	NA			Q31P59	3.81	4.3	8.11	5.3	3.15	1.66	NA	1.66	2.98	NA	1.32	3.15	1.32	1.49	NA	4
Q31MP3	4.58	5.83	5.83	5.83	5.83	5.83	5.83	5.83	8.75	5.83	5.83	5.83	5.83	4.58	5.83	2	2	2	1	1	2	2	2	2	3	2	2	2	3	3			Q31P62	21.06	27.4	26.58	30.47	27.81	38.24	28.63	24.13	25.15	22.9	34.97	32.31	28.83	32.52	35.99	13
Q31MP4	24.29	16.19	16.19	16.19	16.19	11.34	3.24	8.1	NA	4.05	10.53	31.17	25.51	33.6	19.43	3	3	2	2	2	2	2	2	NA	2	3	4	4	5	4			Q31P64	67.2	70.74	54.66	48.55	60.77	60.45	62.7	70.42	63.02	59.49	62.06	68.81	41.48	60.13	47.59	37
Q31MP6	31.62	29.05	23.52	29.05	17	21.34	16.21	15.81	21.34	18.38	21.94	35.77	21.54	21.34	20.36	16	15	15	16	9	10	11	9	10	10	13	18	14	15	11			Q31P65	13.13	20	9.85	13.13	4.63	22.24	19.1	11.79	14.78	19.4	15.22	14.63	23.28	18.81	11.94	13
Q31MQ0	13.62	13.62	13.62	13.62	13.62	18.78	13.62	13.62	13.62	13.62	13.62	18.78	13.62	18.78	13.62	3	3	3	3	3	4	3	3	3	3	3	4	3	4	3			Q31P74	87.3	92.86	92.86	87.3	87.3	72.22	72.22	69.05	72.22	72.22	87.3	87.3	80.16	87.3	87.3	27
Q31MQ3	69.63	69.63	58.52	69.63	69.63	62.22	61.48	61.48	77.04	62.22	69.63	69.63	58.52	69.63	69.63	13	13	12	14	13	9	10	10	13	10	16	13	11	15	10			Q31P79	65.38	66.35	49.52	47.6	54.81	46.63	59.62	38.46	51.92	50.96	66.35	55.77	66.35	58.17	47.6	21
Q31MQ4	24.09	21.9	22.63	27.74	24.45	31.57	44.16	42.7	28.65	35.58	23.91	25.55	21.53	26.82	21.72	11	12	9	14	12	22	22	25	19	22	10	11	9	11	10			Q31P80	8.12	11.2	15.13	11.2	8.12	13.45	3.92	10.36	8.12	13.45	11.2	14.01	10.92	7	11.2	2
Q31MQ5	49.16	41.9	53.63	49.16	39.66	24.02	31.28	25.7	27.93	40.22	46.37	49.16	34.08	49.16	32.96	12	12	14	13	10	4	5	5	5	6	10	12	8	12	10			Q31P82	6.39	NA	6.39	3.01	3.01	16.92	15.04	12.03	18.42	16.92	3.01	NA	NA	NA	NA	2
Q31MQ7	5.33	5.33	NA	5.33	5.33	7.1	5.33	5.33	NA	5.33	NA	5.33	5.33	5.33	NA	1	1	NA	1	1	1	1	2	NA	1	NA	1	1	1	NA			Q31P83	79.49	62.18	88.46	88.46	66.03	74.36	78.21	63.46	79.49	79.49	79.49	88.46	79.49	88.46	79.49	11
Q31MR3	18.12	24.38	24.38	24.38	24.38	39.38	24.38	24.38	24.38	24.38	24.38	24.38	24.38	18.12	24.38	5	5	5	5	5	6	5	5	5	5	5	5	5	5	5			Q31P84	37.67	30.75	24.38	26.32	11.36	47.65	34.35	23.55	21.61	28.81	35.18	35.73	28.81	33.8	16.62	13
Q31MR4	3.19	2.7	2.7	NA	NA	NA	NA	NA	2.46	NA	2.7	2.7	6.63	NA	1.72	1	1	1	NA	NA	NA	NA	NA	1	NA	1	2	2	NA	0			Q31P86	13.58	7.82	7.82	4.53	4.53	13.17	4.53	9.47	8.23	4.53	4.53	9.47	4.53	9.47	4.53	3
Q31MR5	14.75	17.21	21.72	18.85	17.21	21.72	18.85	21.72	12.7	9.84	18.85	17.21	17.21	18.85	18.85	4	3	5	4	3	5	4	5	4	3	4	3	3	4	3			Q31P88	37.4	42.08	44.94	43.9	31.95	31.17	57.66	43.38	44.42	42.34	35.58	31.95	41.3	22.6	27.01	17
Q31MR7	12.52	11.54	8.75	5.22	1.34	1.46	2.43	1.34	NA	5.1	6.8	9.11	4.86	1.09	9.23	9	10	6	7	1	1	2	2	NA	4	7	8	6	4	6			Q31P95	14.63	8.78	NA	NA	NA	23.41	NA	10.73	12.68	8.78	8.78	NA	3.9	13.66	14.63	2
Q31MR8	8.05	2.68	2.68	3.64	1.34	4.41	4.41	1.34	2.3	4.41	1.34	2.68	1.34	1.34	1.34	4	3	3	3	1	2	2	1	1	2	1	2	2	4	1			Q31P98	3.1	3.1	3.1	3.1	3.1	3.1	3.1	3.1	3.1	3.1	12.92	9.82	6.2	6.2	NA	3
Q31MR9	12.77	12.97	10.78	15.77	9.78	14.37	12.97	10.58	7.19	12.18	14.77	19.36	20.16	15.77	10.78	8	8	6	9	5	7	7	6	4	6	7	10	10	9	5			Q31P99	16.23	4.53	3.4	15.09	16.6	14.34	10.94	19.62	27.17	26.79	7.92	NA	14.72	15.09	10.94	5
Q31MS1	66.67	75	75	60.71	60.71	59.52	60.71	75	75	75	60.71	75	75	78.57	60.71	7	8	8	7	8	8	8	10	11	10	10	9	8	9	8			Q31PA2	4.63	10.8	NA	10.19	5.56	4.63	4.63	NA	10.8	NA	10.19	10.19	8.02	10.19	5.56	1
Q31MS2	31.12	29.34	31.12	31.12	21.94	21.94	26.02	25.77	26.28	30.87	20.92	29.08	26.02	28.83	31.12	11	8	8	9	5	6	7	8	7	9	7	11	9	9	10			Q31PA8	41.2	33.48	29.18	41.2	30.04	21.03	30.04	22.32	27.47	27.04	33.48	35.62	33.48	45.92	41.63	10
Q31MS3	24.22	28.12	18.75	18.75	25	10.16	10.16	10.16	22.66	24.22	10.16	20.31	22.66	16.41	18.75	7	7	6	7	6	2	3	2	4	4	4	5	6	6	4			Q31PB1	2.32	7.95	6.29	8.61	3.97	2.32	4.64	3.97	6.29	4.64	2.32	2.32	4.64	4.64	3.97	1
Q31MS6	15.71	15.71	9.95	9.95	15.71	9.95	9.95	16.23	9.95	9.95	15.71	9.95	15.71	15.71	9.95	3	3	2	2	2	2	2	4	2	2	3	2	2	3	2			Q31PB3	6.52	11.59	NA	NA	11.59	31.16	18.12	11.59	18.12	18.12	6.52	26.09	13.04	11.59	18.12	2
Q31MS7	33.82	30.88	16.42	16.42	7.84	24.26	16.67	13.48	13.24	10.78	21.32	29.9	30.88	13.73	2.94	15	12	9	9	3	10	10	7	5	4	13	13	12	8	1			Q31PB8	27.13	27.13	27.13	27.13	27.13	21.28	27.13	20.74	21.28	15.96	21.28	27.13	28.19	21.28	28.19	5
Q31MS9	9.57	5.74	10.85	11.28	NA	4.04	4.04	5.96	5.96	7.66	7.87	12.13	11.49	5.74	NA	6	5	4	4	NA	3	2	3	2	2	4	6	5	3	NA			Q31PB9	14.48	14.48	17.96	10.99	9.12	15.01	20.64	10.99	16.09	14.48	14.48	9.12	17.96	12.6	14.48	5
Q31MT0	13.72	11.17	12.4	6.68	14.16	19.7	12.58	16.97	14.16	17.77	11.61	13.19	13.72	10.55	11.08	14	16	14	13	18	22	20	24	16	23	18	14	17	15	19			Q31PC1	58	67.75	59.86	48.72	60.79	39.44	32.25	34.11	25.99	32.71	65.43	66.36	64.04	73.09	59.86	38
Q31MT1	29.64	36.67	24.31	28.78	15.14	26.44	26.01	16.63	15.35	20.04	32.2	37.31	32.41	24.73	18.12	15	14	11	13	9	10	11	11	7	8	15	13	11	13	11			Q31PC4	6.83	3.27	3.66	3.66	2.6	3.56	1.64	0.96	1.64	3.56	6.54	4.43	7.41	7.51	3.46	7
Q31MT3	39.78	47.85	38.71	39.78	33.33	47.85	47.85	63.98	63.98	63.98	39.78	39.78	40.32	39.78	39.78	8	8	5	5	5	10	11	12	12	12	6	6	6	6	10			Q31PC8	2.57	3.22	5.47	2.57	5.47	5.14	NA	NA	2.89	2.89	5.47	2.57	6.11	2.57	6.11	0
Q31MT5	59.33	59.33	60.67	64.89	62.44	63.78	60.89	66.44	66.44	67.11	62.89	49.56	71.56	58.67	62.44	28	28	29	31	30	27	29	29	27	29	33	29	29	29	30			Q31PC9	3.26	1.48	5.78	3.26	1.63	5.63	2.67	4.74	2.96	2.37	5.93	4.89	3.26	5.48	1.48	3
Q31MT6	3.47	NA	2.67	6.13	NA	NA	NA	NA	NA	NA	2.67	2.67	2.67	NA	2.67	2	NA	1	2	NA	NA	NA	NA	NA	NA	1	2	1	NA	1			Q31PD0	42.9	22.26	22.26	23.55	26.45	11.94	3.55	20.65	10.65	8.06	23.87	19.03	28.06	27.42	30.97	11
Q31MT7	30.2	31.84	31.02	30.61	27.76	21.63	27.76	24.9	30.61	9.39	30.61	30.61	34.29	43.67	35.51	7	7	6	8	6	4	5	5	6	2	8	7	7	9	6			Q31PD1	20	20	30	38.57	30	37.14	48.57	37.14	31.43	37.14	61.43	20	38.57	18.57	18.57	4
Q31MU1	22.35	25	35.98	10.61	27.27	19.32	35.98	16.29	19.32	19.32	35.98	38.64	28.41	15.91	22.35	7	7	6	3	5	5	7	5	5	5	7	6	7	6	6			Q31PD2	47.52	46.94	50.44	59.18	39.36	36.44	36.15	41.98	47.23	36.73	61.81	54.81	54.23	64.43	36.73	20
Q31MV0	27.74	27.74	23.08	24.71	23.78	26.81	29.84	26.81	26.81	26.81	24.71	27.74	23.78	22.84	27.74	9	9	7	8	9	9	10	10	8	9	8	9	8	8	10			Q31PD3	8.46	15.77	8.46	15.77	16.92	21.15	25	15.77	34.62	14.62	8.46	20.77	23.85	14.62	9.23	6
Q31MV1	2.56	4.07	3.03	3.49	NA	1.51	NA	NA	NA	NA	1.51	2.56	1.16	2.56	2.56	2	4	2	3	NA	1	NA	NA	NA	NA	1	2	1	2	2			Q31PD8	91.36	100	100	100	100	91.36	100	91.36	91.36	91.36	100	100	100	100	100	48
Q31MV9	5.67	NA	23.4	26.95	5.67	NA	NA	NA	NA	NA	5.67	26.95	5.67	5.67	17.73	1	NA	2	4	2	NA	NA	NA	NA	NA	1	3	1	3	2			Q31PD9	93.08	95.5	96.19	96.89	94.12	92.04	90.66	91	93.43	93.43	96.89	97.23	96.89	95.16	96.89	211
Q31MW5	24.72	20.22	21.01	19.78	12.47	24.61	17.42	14.49	11.12	13.15	18.65	19.33	15.84	21.91	15.84	18	15	15	14	12	18	15	13	9	12	16	16	15	17	12			Q31PE0	89.74	97.44	97.44	93.04	97.44	65.93	85.71	86.45	89.74	89.38	92.67	94.51	97.44	92.31	97.44	104
Q31MW7	46.59	44.51	52.84	38.64	39.96	41.29	38.26	45.45	40.53	39.77	36.17	47.16	39.58	38.07	44.13	33	30	29	26	24	25	26	27	23	22	28	31	26	28	24			Q31PE4	4.21	1.72	4.02	2.49	NA	NA	NA	NA	NA	NA	11.28	4.02	5.54	2.49	1.53	3
Q31MX3	34.34	31.87	29.27	28.18	15.46	20.38	27.22	23.94	20.66	23.39	32.01	38.85	28.86	35.29	33.11	26	25	25	26	13	18	17	16	13	16	26	26	23	24	24			Q31PE5	20	36.67	24.58	26.67	31.25	12.92	10.83	9.58	6.25	4.58	21.25	20.83	29.58	24.58	25.42	6
Q31MX7	43.96	43.96	44.3	52.35	43.96	38.59	42.95	43.96	42.95	33.89	62.08	34.56	43.96	53.69	53.02	12	11	12	11	12	11	10	14	11	8	13	11	11	12	13			Q31PF0	67.09	67.09	65.19	37.34	43.67	63.92	84.81	49.37	62.66	57.59	55.06	43.04	45.57	47.47	55.7	9
Q31MX8	51.79	51.79	55.36	51.79	51.79	27.98	50.6	50.6	48.81	55.36	63.1	51.79	51.79	55.36	55.36	11	12	10	12	11	7	11	8	8	11	13	11	11	13	14			Q31PF2	13.6	17	15.46	10.66	5.56	18.7	29.37	16.54	14.99	14.53	15.15	12.52	6.96	12.83	7.11	12
Q31MY2	17.74	13.87	15.81	10.97	7.42	NA	2.58	2.26	4.84	2.58	21.94	11.29	16.13	18.71	10.97	4	3	3	4	1	NA	0	0	1	0	6	3	5	5	2			Q31PF7	1.84	1.84	1.84	NA	1.84	11.89	2.87	7.79	5.33	7.79	NA	1.84	NA	5.33	5.33	2
Q31MY3	36.98	36.98	31.77	26.56	26.56	10.42	15.1	5.21	5.21	5.21	45.83	38.54	33.33	28.12	28.12	6	7	7	5	5	2	3	1	1	1	9	8	7	8	6			Q31PG0	89.47	89.14	89.14	83.88	86.18	75	69.41	70.72	76.64	78.62	84.54	90.46	80.59	86.51	90.79	38
Q31MY8	24.41	14.17	9.45	17.32	9.45	17.32	21.65	16.93	17.32	17.32	9.45	13.78	14.17	18.5	14.17	5	4	4	4	4	5	5	7	6	6	4	3	4	5	4			Q31PG6	12.35	12.35	12.35	12.35	12.35	23.46	NA	12.35	12.35	12.35	12.35	12.35	28.4	12.35	12.35	1
Q31MZ1	13.21	23.23	12.53	20.27	12.76	8.66	3.87	9.34	1.59	2.05	26.42	10.93	15.95	12.07	9.34	7	8	6	8	5	3	2	4	1	1	8	5	6	8	7			Q31PH0	53.71	57.31	55.51	51.3	49.5	60.12	51.3	30.26	43.29	45.49	52.3	50.9	56.11	48.7	43.89	33
Q31MZ3	8.39	5.16	NA	3.23	2.58	5.16	NA	NA	2.58	2.58	7.74	3.44	3.44	5.16	6.67	5	3	NA	3	2	4	NA	NA	1	2	4	2	2	4	4			Q31PH3	35.62	36.25	21.25	26.25	16.88	23.75	33.12	33.12	32.5	33.12	26.25	26.25	33.12	33.75	5.62	4
Q31N03	10.62	10.62	10.62	10.62	4.42	35.4	23.89	12.83	9.73	9.73	10.62	10.62	19.03	10.62	10.62	5	6	4	5	1	5	3	2	2	2	3	5	5	4	3			Q31PH4	36.47	31.94	23.84	25.63	19.55	38.97	37.54	27.06	49.11	35.64	35.52	25.27	32.66	31.47	26.46	43
Q31N06	14.7	12.19	12.19	18.64	11.47	17.92	21.51	17.92	19	25.45	6.09	9.68	10.04	7.89	7.17	4	3	3	5	3	5	6	6	5	7	2	4	3	3	3			Q31PH5	26.83	26.19	27.59	25.86	18.97	30.5	28.88	23.06	24.14	22.41	36.64	23.92	29.85	34.05	18.21	31
Q31N10	3.24	6.19	NA	5.9	5.9	6.78	3.83	3.83	2.95	3.83	6.78	2.95	10.03	7.08	6.78	1	3	NA	2	2	2	1	1	1	1	2	1	3	3	2			Q31PI1	35.21	35.56	35.21	8.8	22.89	15.49	13.03	13.03	11.27	13.03	21.83	28.87	41.2	19.72	21.83	7
Q31N12	8.71	10.14	4.77	5.97	1.31	2.86	8.11	4.77	3.58	NA	4.77	6.92	4.65	3.82	4.77	8	6	4	5	1	3	6	4	3	NA	4	7	5	3	4			Q31PI2	22.89	26.78	19.65	13.82	23.97	36.07	23.97	28.94	27.21	30.24	20.73	15.55	16.63	14.69	20.52	12
Q31N13	4.56	NA	10.65	4.56	NA	9.89	3.8	NA	6.08	6.46	10.65	8.37	14.45	14.45	9.89	2	NA	2	2	NA	2	1	NA	1	2	2	2	3	3	3			Q31PI4	22.49	15.31	15.31	22.49	4.78	16.75	22.49	11	17.7	17.7	4.78	NA	NA	NA	NA	6
Q31N14	41.21	35.34	30.82	32.16	22.78	28.64	30.49	35.85	29.98	28.14	39.36	29.82	45.9	35.51	36.52	17	15	13	15	8	14	15	18	14	14	16	16	18	16	17			Q31PI6	34.24	37.33	34.62	25.34	16.25	33.66	37.14	31.33	33.08	32.5	33.08	26.69	29.01	28.82	29.98	16
Q31N18	26.42	25.28	32.45	13.21	26.79	27.17	22.26	22.26	20.38	27.17	26.79	17.36	27.55	23.4	27.55	6	7	8	5	7	8	7	7	6	8	6	6	8	7	8			Q31PI7	95.07	97.89	97.89	97.89	97.89	95.07	95.07	95.07	95.07	95.07	95.07	95.07	99.3	97.89	97.89	44
Q31N20	87.56	82.26	86.64	79.26	90.09	85.71	85.71	85.48	78.57	85.71	86.64	82.26	84.79	85.48	86.18	35	38	34	34	37	32	35	32	29	36	36	35	36	34	39			Q31PI8	18.18	26.3	18.51	14.94	13.31	21.43	14.45	19.32	18.18	17.05	21.1	25.49	21.43	18.34	16.4	13
Q31N22	2.84	2.84	NA	1.97	7.22	NA	NA	NA	NA	NA	NA	2.84	1.97	NA	NA	1	2	NA	1	1	NA	NA	NA	NA	NA	NA	1	1	NA	NA			Q31PJ1	16.77	20.41	18.2	22.94	15.35	8.23	15.19	11.71	12.66	12.82	19.46	18.99	23.89	21.04	15.98	8
Q31N23	19.53	22.79	19.53	19.53	9.3	12.56	9.3	12.56	12.56	19.53	9.3	19.53	10.7	19.53	19.53	3	4	3	3	2	4	2	3	3	3	3	3	3	3	3			Q31PJ9	11.67	6.11	NA	5.56	NA	11.67	11.67	6.11	6.11	6.11	11.67	11.67	NA	6.11	5.56	2
Q31N24	69.57	67.89	74.25	61.54	64.21	76.92	69.23	67.22	69.23	69.23	69.57	72.91	64.55	69.57	64.55	18	16	17	16	15	20	16	17	16	17	19	18	15	16	16			Q31PK1	19.44	28.7	28.7	28.7	28.7	37.04	37.04	46.3	46.3	46.3	31.48	28.7	19.44	42.59	28.7	3
Q31N25	16.58	19.6	18.09	8.04	8.04	33.67	4.52	4.52	16.08	9.55	4.52	14.07	23.62	4.52	4.52	3	4	3	2	3	4	1	2	2	1	1	2	4	3	2			Q31PK6	12.28	14.47	12.28	12.28	4.82	10.09	22.37	12.28	10.09	22.37	22.37	22.37	12.28	16.67	16.67	2
Q31N28	63.45	62.76	48.28	71.03	44.83	62.07	71.03	49.66	78.62	67.59	66.21	80	68.97	80	55.17	10	8	7	10	6	10	10	10	10	10	10	11	10	10	10			Q31PK8	1.42	1.42	1.42	1.42	NA	3.19	NA	1.42	2.84	1.42	5.5	1.42	NA	1.42	1.42	1
Q31N29	44.02	28.57	26.25	28.57	10.42	11.2	6.95	6.95	NA	4.25	20.85	30.5	27.03	16.99	27.03	9	7	9	8	3	3	2	2	NA	1	7	7	7	7	6			Q31PL1	97.27	98.01	98.01	98.01	98.01	92.06	93.05	89.33	91.07	92.8	98.76	98.76	98.51	97.77	98.01	174
Q31N31	46.89	56.85	47.72	37.76	34.85	56.02	41.08	46.89	47.3	46.89	46.47	53.94	50.21	43.15	39	10	11	8	9	7	9	7	9	9	8	11	11	10	10	8			Q31PL2	99.7	99.7	93.39	99.7	99.7	93.99	95.8	88.29	95.5	95.8	96.7	99.1	90.39	96.7	99.7	105
Q31N32	6.75	6.11	9.32	3.54	NA	NA	3.54	3.54	2.57	6.11	6.75	3.54	3.54	NA	3.54	2	2	3	1	NA	NA	1	1	1	2	2	1	1	NA	1			Q31PL7	54.62	62.31	72.31	54.62	85.38	85.38	77.69	77.69	77.69	77.69	77.69	54.62	85.38	85.38	95.38	11
Q31N33	8.7	8.7	8.7	18.12	8.7	18.12	24.64	24.64	8.7	18.12	8.7	8.7	8.7	8.7	8.7	1	1	1	2	1	2	3	3	1	2	1	1	1	2	1			Q31PL8	36.95	27.65	37.61	35.4	35.18	34.73	36.95	30.53	39.6	40.93	40.71	29.87	36.06	35.4	30.31	28
Q31N36	15.06	24.32	11.58	12.36	NA	3.86	8.49	3.86	NA	3.86	3.47	7.34	10.04	5.02	3.47	5	7	4	5	NA	1	2	1	NA	1	4	3	3	3	3			Q31PM0	52.36	54.18	48.73	49.09	55.27	58.18	52.36	32	40.36	44.36	39.27	54.55	53.82	49.09	45.09	22
Q31N38	57.14	54.4	48.53	53.11	49.45	52.2	66.12	55.49	50.18	59.89	56.96	72.34	62.45	65.93	58.79	41	43	40	41	33	32	35	36	29	34	39	43	44	42	38			Q31PM3	15.38	15.38	15.38	15.38	20	15.38	15.38	23.08	19.49	29.23	15.38	15.38	7.18	15.38	15.38	2
Q31N41	28.36	28.36	28.36	32.84	32.84	10.45	28.36	28.36	28.36	28.36	32.84	32.84	28.36	28.36	32.84	4	5	5	5	6	2	3	3	3	3	5	6	5	6	6			Q31PM4	9.38	NA	5.31	9.38	9.38	10.31	5.31	8.75	5.31	16.56	5.31	2.81	15.31	11.25	5.31	3
Q31N42	30.65	29.57	29.57	29.57	29.57	29.57	29.57	29.57	30.65	29.57	22.58	26.34	29.57	22.58	32.26	8	7	6	8	6	7	7	7	7	7	5	8	7	7	8			Q31PM5	41.86	40.7	52.91	42.44	42.44	50	36.05	37.79	37.79	37.79	34.3	51.16	42.44	42.44	46.51	14
Q31N45	22.36	21.1	15.19	19.41	NA	15.19	5.49	11.39	11.39	11.39	5.49	5.49	13.5	5.49	11.39	5	4	2	3	NA	2	1	2	2	2	1	1	3	2	2			Q31PM6	6.35	NA	NA	NA	NA	6.35	NA	NA	6.35	10.32	NA	NA	6.35	NA	NA	1
Q31N46	5.38	7.53	5.38	4.66	NA	NA	NA	NA	NA	NA	7.53	2.87	NA	NA	NA	2	2	1	2	NA	NA	NA	NA	NA	NA	2	1	NA	NA	NA			Q31PM9	4.32	4.56	6.95	4.56	1.92	2.64	4.56	8.15	2.64	2.64	9.59	4.56	7.19	10.31	4.56	2
Q31N54	36.36	42.05	43.18	42.05	32.95	52.27	52.27	52.27	52.27	52.27	38.64	42.05	53.41	42.05	32.95	7	6	4	5	3	6	6	5	6	5	5	5	6	5	4			Q31PN1	11.96	15.31	17.22	5.74	11.96	33.49	31.58	33.49	21.53	21.53	17.22	17.22	21.05	16.27	11	3
Q31N56	38.73	38.73	38.73	6.34	31.69	NA	6.34	25.35	NA	25.35	38.73	13.38	6.34	38.73	NA	3	3	3	2	2	NA	1	2	NA	1	3	3	1	3	NA			Q31PN2	46.98	30.23	37.67	37.67	28.37	22.33	38.6	7.44	15.35	30.23	52.09	29.3	33.49	53.95	34.88	9
Q31N57	19.19	29.75	14.2	17.08	17.27	14.97	19.19	13.63	19.77	13.24	25.34	20.35	18.81	16.51	19.77	10	12	9	11	9	7	9	7	8	6	12	11	11	11	9			Q31PN3	13.42	18.95	16.32	15.53	10.26	17.37	18.42	24.47	21.05	21.32	15.53	18.68	21.84	22.11	16.58	7
Q31N63	93.27	93.27	93.27	93.27	93.27	90.38	90.38	90.38	90.38	90.38	93.27	93.27	93.27	93.27	93.27	14	14	15	15	15	12	15	15	14	16	19	14	13	17	18			Q31PN4	26.16	26.16	12.79	26.16	24.42	29.65	26.16	20.35	31.4	26.16	26.16	26.16	26.16	26.16	26.16	7
Q31N64	21.72	18.23	18.23	18.23	17.96	7.51	18.23	17.96	7.51	18.23	18.23	18.23	7.51	18.23	21.45	11	9	7	7	5	6	7	7	7	7	8	9	6	9	7			Q31PN5	6.69	2.91	2.91	2.91	2.91	2.91	2.91	2.91	3.78	3.78	3.78	9.3	13.08	6.69	6.69	2
Q31N72	14.85	11.79	9.17	4.8	4.8	3.93	NA	NA	NA	4.8	9.17	9.61	4.8	9.17	9.17	2	2	2	1	1	1	NA	NA	NA	2	2	2	2	2	2			Q31PN6	11.04	18.83	18.83	8.44	NA	40.91	29.87	29.87	40.26	29.87	22.08	11.04	11.04	11.04	11.04	3
Q31N73	79.34	64.07	58.98	60.48	56.59	73.05	62.57	73.05	72.16	73.05	67.96	60.78	48.2	52.69	62.87	21	19	16	13	16	22	20	20	17	22	19	20	15	18	17			Q31PN8	35.46	37.23	53.19	43.97	41.49	54.26	59.93	46.1	46.1	52.13	48.58	38.3	44.33	29.79	50	18
Q31N74	15.89	13.25	5.96	NA	8.61	13.25	7.28	NA	7.28	NA	13.25	21.19	NA	13.25	14.57	3	2	1	NA	1	2	1	NA	1	NA	2	2	NA	3	2			Q31PP3	13.54	13.54	13.54	10.1	15.35	11.31	17.17	15.56	14.95	11.11	13.13	9.49	13.13	10.71	9.29	7
Q31N75	35.59	25.42	25.8	29.76	26.93	37.85	42.94	39.74	35.97	46.33	23.35	26.93	31.26	25.42	26.93	17	16	15	15	13	19	22	21	22	22	15	15	15	14	15			Q31PP5	1.94	1.94	1.94	3.64	1.94	NA	1.94	3.16	NA	NA	3.64	1.94	NA	6.31	1.94	2
Q31N79	48.24	48.24	48.24	10.59	48.24	48.24	48.24	48.24	21.18	48.24	48.24	48.24	48.24	48.24	48.24	3	4	4	3	4	3	3	4	2	3	4	4	4	4	4			Q31PP6	40.28	48.1	39.57	43.6	33.18	41.94	48.34	34.36	41.94	45.73	46.68	45.26	48.82	33.41	50.95	13
Q31N80	12.14	NA	11.17	15.53	3.4	NA	3.4	15.53	3.4	3.4	3.4	7.77	15.53	3.4	3.4	3	NA	2	3	2	NA	1	2	1	1	2	2	3	2	2			Q31PP7	13.49	11.75	8.41	14.44	10.63	28.41	18.57	20.32	19.84	20.63	13.65	8.25	21.9	16.83	10.32	2
Q31N83	24.91	24.91	23.21	30.38	24.91	24.91	27.3	24.91	29.69	24.57	34.13	30.03	29.01	32.42	24.91	9	9	6	8	7	9	10	10	8	9	9	8	9	10	8			Q31PP9	18.97	NA	40.52	22.41	9.48	NA	19.83	NA	NA	NA	NA	10.34	20.69	23.28	7.76	3
Q31N86	73.36	66.39	77.46	76.23	77.05	55.74	66.8	69.67	73.36	53.69	83.61	63.52	70.08	87.7	76.64	34	31	34	34	33	22	26	24	28	26	37	29	32	40	33			Q31PQ0	5.29	5.29	12.02	12.02	NA	12.02	5.29	19.23	12.02	12.02	12.02	12.02	12.02	12.02	12.02	2
Q31N88	50.33	57.52	52.29	45.75	83.01	52.29	52.29	52.29	58.82	46.41	57.52	52.29	83.01	83.01	58.17	14	14	19	16	18	15	10	14	13	13	16	14	16	18	16			Q31PQ2	13.04	12.17	16.52	9.13	13.48	23.91	28.7	16.09	23.91	16.09	12.17	12.17	20.43	18.26	14.35	4
Q31N89	16.17	22.18	6.39	22.18	4.51	12.41	15.79	3.38	4.51	10.9	18.42	25.56	18.42	22.18	13.53	6	7	2	6	1	3	4	2	1	3	5	7	5	6	4			Q31PQ6	8.19	9.94	9.94	15.2	8.19	15.2	13.45	25.15	22.22	15.2	15.2	9.94	15.2	21.64	9.94	1
Q31N93	26.62	26.62	26.62	26.62	26.62	15.11	15.11	15.11	13.67	19.42	26.62	26.62	26.62	58.99	26.62	5	5	4	4	5	2	2	3	3	4	4	5	4	6	4			Q31PQ7	4.51	7.02	7.02	9.77	2.51	3.51	NA	NA	6.02	NA	12.28	NA	7.02	10.53	2.51	2
Q31N97	17.36	17.36	17.36	6.25	17.36	11.11	11.11	11.11	17.36	11.11	11.11	NA	17.36	17.36	17.36	2	2	2	1	2	1	2	2	2	1	2	NA	2	2	2			Q31PQ8	48.88	52.99	53.36	48.88	36.57	18.28	9.33	5.97	9.33	6.72	49.63	49.63	48.51	41.04	44.4	16
Q31NA2	10.87	10.87	44.57	10.87	10.87	44.57	10.87	10.87	10.87	10.87	44.57	10.87	10.87	10.87	10.87	1	1	2	1	1	2	1	1	1	1	2	1	1	2	1			Q31PR0	23.59	18.31	23.94	18.31	13.03	24.3	16.2	16.2	15.85	23.94	19.01	27.11	19.01	22.18	32.04	7
Q31NA5	72.36	72.36	72.36	72.36	72.36	72.36	72.36	72.36	72.86	72.36	72.36	72.36	72.36	72.36	72.36	33	42	33	32	39	36	33	34	31	26	34	29	28	30	34			Q31PR1	5.83	8.6	13.18	9.57	9.85	16.23	7.91	12.62	16.09	25.1	6.93	4.58	14.56	10.82	8.04	6
Q31NA7	17.65	16.22	14.62	16.22	9.98	7.31	6.77	7.49	5.17	13.37	11.59	14.62	16.04	17.29	14.8	11	9	8	9	6	6	3	5	2	8	9	9	10	10	8			Q31PR2	54.77	67.22	50.21	39.42	52.7	35.27	39	30.29	48.55	57.68	52.7	60.58	62.66	68.88	63.9	22
Q31NC2	8.26	4.89	13.46	16.51	7.65	7.03	7.03	15.9	12.23	20.49	19.88	4.89	11.31	11.01	16.21	5	4	3	4	2	5	3	10	4	9	6	3	5	8	5			Q31PR3	2.86	5.49	5.49	2.86	2.86	11.46	10.5	5.25	13.13	13.84	5.49	2.86	2.86	2.86	2.86	2
Q31NC5	8.3	8.3	4.15	14.52	NA	35.27	20.75	20.75	8.3	14.52	9.54	8.3	8.3	8.3	14.11	3	3	2	3	NA	6	4	5	2	3	4	3	3	3	4			Q31PR4	38.11	38.57	49.42	46.65	32.56	36.49	28.64	27.94	18.94	33.03	57.04	53.58	43.19	55.66	30.02	22
Q31NC7	36.91	50.34	44.97	36.91	36.91	48.32	45.64	48.32	48.32	44.3	59.73	44.3	36.91	45.64	57.72	16	14	13	12	10	7	7	11	8	8	15	12	14	13	12			Q31PR6	31.27	40.21	39.86	37.46	52.23	30.24	29.9	30.24	33.68	32.65	42.96	40.55	36.77	56.01	47.08	14
Q31NC9	51.67	43.52	47.78	50.56	47.04	45.56	35.56	42.59	40.19	44.07	53.33	50.37	52.78	55	50.93	34	30	30	31	27	24	26	27	22	27	35	31	35	35	29			Q31PS0	89.19	83.78	89.19	89.19	89.19	93.92	93.92	84.46	95.95	93.92	88.51	83.78	83.78	83.78	87.84	39
Q31ND0	10.59	21.76	27.65	17.06	14.71	16.76	31.18	37.65	27.94	39.71	12.06	21.76	17.06	15	20.59	8	9	7	7	8	8	11	13	9	12	3	5	7	6	9			Q31PS1	15.25	13.87	15.41	18.8	8.17	16.18	19.57	20.34	22.65	20.49	20.49	12.79	29.12	10.94	18.8	8
Q31ND4	28	36.57	19.43	19.43	19.43	19.43	NA	10.86	8.57	10.86	31.43	31.43	19.43	19.43	10.86	4	4	2	3	2	2	NA	1	1	1	3	4	3	3	1			Q31PS2	55.68	63.64	63.64	63.64	63.64	57.95	55.68	54.55	59.09	54.55	56.82	54.55	55.68	53.41	65.91	12
Q31ND5	9.61	9.17	9.17	NA	NA	7.86	11.79	4.37	4.37	4.37	4.37	4.37	11.79	NA	NA	2	2	2	NA	NA	2	2	1	1	1	1	1	2	NA	NA			Q31PS9	19.72	19.72	31.69	19.72	NA	NA	16.9	5.63	5.63	5.63	25.35	11.97	25.35	23.24	8.45	4
Q31ND7	30.55	28.64	16.23	28.64	19.09	14.08	20.53	14.32	8.35	17.42	16.71	30.31	25.06	11.93	33.65	10	8	8	10	6	6	7	8	4	6	6	11	8	7	10			Q31PT6	47.74	57.72	54.36	55.05	48.08	52.61	50.64	40.53	48.55	48.43	61.09	57.96	48.08	56.79	52.85	83
Q31ND8	22.4	15.2	25.6	25.6	22.4	17.6	17.6	28	25.6	36.8	15.2	26.4	7.2	15.2	22.4	2	2	3	2	3	2	2	3	2	4	2	4	2	3	3			Q31PT8	8.39	5.7	11.74	11.74	5.7	12.08	24.16	21.81	11.74	9.4	10.74	14.09	10.4	8.05	2.35	4
Q31ND9	17.16	17.96	10.72	23.86	19.03	20.91	14.75	19.84	16.89	21.45	23.86	19.03	19.03	19.03	17.16	6	7	6	8	7	8	7	7	5	7	7	7	7	7	6			Q31PT9	47.76	46.27	32.84	46.27	52.24	NA	NA	NA	NA	19.4	46.27	46.27	13.43	32.84	26.87	4
Q31NE0	6.25	4.95	2.86	9.9	6.25	6.77	6.77	6.77	NA	10.16	2.86	11.46	19.53	11.46	19.01	4	3	1	5	2	3	2	3	NA	3	3	4	6	5	7			Q31PU1	42.31	49.23	48.46	49.23	49.23	47.69	56.92	35.38	56.15	49.23	49.23	50	49.23	42.31	49.23	5
Q31NE2	86.2	87.33	69.91	69.91	80.09	81.45	81.45	81.45	71.95	74.21	80.09	81.45	81.45	70.81	74.21	44	39	32	33	35	48	44	46	44	42	45	37	37	38	37			Q31PU3	19.4	21.27	36.19	32.84	5.6	22.39	10.45	23.88	14.18	13.06	39.18	28.36	48.51	33.58	16.04	6
Q31NE4	37.41	48.92	36.69	31.65	25.18	25.18	36.69	23.74	20.14	20.14	13.67	20.14	13.67	17.99	20.14	6	5	3	4	2	3	4	3	3	3	1	3	2	2	2			Q31PU8	18.18	18.18	18.18	11.11	18.18	29.29	18.18	18.18	29.29	29.29	18.18	18.18	18.18	18.18	18.18	2
Q31NE5	18.4	12.95	19.59	19.08	26.41	28.11	27.6	29.47	30.32	38.33	20.61	20.1	16.35	20.1	24.87	15	15	13	15	17	22	22	18	21	22	15	15	14	14	16			Q31PU9	49.15	50.85	52.6	47.4	51.69	55.53	51.5	36.33	39.45	52.67	44.79	45.31	47.53	42.97	54.62	95
Q31NE7	25.68	28.49	22.95	22.73	27.82	25.02	26.42	24.72	21.99	24.21	12.69	23.17	18.82	14.39	21.03	27	26	23	26	22	24	24	27	24	27	20	23	25	23	24			Q31PV0	4.96	5.29	6.94	1.49	1.32	NA	NA	NA	NA	1.98	3.31	5.45	4.79	NA	NA	4
Q31NE8	21.09	15.04	12.89	15.04	8.2	4.1	8.01	8.01	10.94	NA	15.04	17.77	14.84	15.04	12.89	9	9	6	8	4	4	4	6	4	NA	6	9	7	8	6			Q31PV1	11.76	23.53	9.24	21.01	NA	21.01	11.76	21.01	21.01	21.01	11.76	11.76	11.76	11.76	11.76	3
Q31NF2	12.73	12.73	NA	NA	NA	NA	NA	NA	NA	NA	NA	NA	NA	5.09	NA	2	3	NA	NA	NA	NA	NA	NA	NA	NA	NA	NA	NA	2	NA			Q31PV7	17.89	17.89	10.09	8.72	14.22	13.76	13.76	4.59	10.09	10.09	14.22	14.22	27.98	14.22	14.22	4
Q31NF3	8.22	7.69	5.84	10.88	5.31	NA	NA	1.86	NA	NA	3.45	5.84	8.22	5.84	3.45	3	3	2	3	1	NA	NA	1	NA	NA	1	2	3	2	1			Q31PV8	13.4	6.19	17.18	24.4	18.21	13.4	27.15	6.19	12.03	13.4	6.19	13.06	11	17.18	11	3
Q31NF4	69.86	56.16	32.88	56.16	57.53	56.16	56.16	56.16	54.79	56.16	73.97	32.88	56.16	69.86	56.16	5	3	2	5	4	4	4	4	4	4	4	3	4	4	3			Q31PW1	18.32	22.03	23.64	21.53	8.29	9.65	7.43	4.46	12.75	9.16	20.92	26.11	26.73	30.82	14.48	21
Q31NF5	30.25	30.25	27.05	10.68	15.3	10.68	10.68	5.34	5.34	10.68	12.1	10.68	28.83	8.54	10.68	5	5	4	2	4	2	2	2	1	2	3	2	5	3	2			Q31PW2	14.33	8.49	9.63	12.73	0.8	3.9	3.78	1.49	3.9	2.06	8.37	7.8	4.36	8.14	NA	10
Q31NF6	64.12	64.12	64.12	64.12	64.12	48.82	50.59	54.71	48.82	54.12	74.71	64.12	64.12	64.12	64.12	28	28	25	26	28	19	19	21	15	21	30	24	22	27	28			Q31PW6	7.73	21.55	12.98	12.98	7.73	7.18	7.18	9.12	7.73	NA	24.59	15.19	19.06	9.67	9.67	4
Q31NF7	2.25	1.35	1.35	1.35	NA	1.35	NA	NA	NA	NA	1.35	0.9	3.04	NA	NA	2	1	1	2	NA	1	NA	NA	NA	NA	1	1	2	NA	NA			Q31PX2	30.63	24.32	26.13	44.14	18.92	18.92	18.92	27.93	39.64	21.62	39.64	18.92	26.13	13.51	18.92	5
Q31NF8	11.39	9.52	12.17	11.7	1.4	5.3	NA	1.4	1.4	3.43	6.4	13.1	10.76	9.83	6.4	9	8	7	9	1	3	NA	2	1	1	6	9	7	7	4			Q31PX5	80.23	74.42	73.26	70.35	74.42	57.56	66.86	61.63	63.37	63.37	74.42	80.23	80.23	80.23	80.23	34
Q31NG2	7.7	10.91	4.49	3.08	3.47	NA	1.41	NA	NA	NA	5.78	11.94	6.68	4.49	8.73	8	8	5	6	3	NA	1	NA	NA	NA	7	9	10	8	7			Q31PX6	25.45	25.19	26.97	30.03	15.01	27.74	18.83	25.19	17.81	17.05	27.99	27.23	31.55	33.84	22.9	9
Q31NG3	4.55	11.62	11.62	NA	NA	27.78	41.92	18.18	11.62	27.78	11.62	11.62	4.55	NA	NA	1	1	2	NA	NA	5	5	5	3	4	2	1	1	NA	NA			Q31PX7	71.2	61.6	68	71.2	49.6	60	72	68.8	68.8	56.8	72	64.8	66.4	71.2	44	15
Q31NG4	64.74	64.74	65.32	64.74	62.43	75.14	58.96	80.92	58.96	58.96	80.35	80.92	62.43	64.74	64.74	14	13	13	12	10	10	8	10	9	8	12	12	12	12	11			Q31PY1	7.25	7.61	4.34	5.26	NA	4.41	4.2	3.91	6.69	4.2	6.47	4.2	6.69	5.62	3.13	8
Q31NG7	25.8	19.58	20.59	26.47	20.34	28.15	20.34	20.5	16.97	22.94	25.46	17.23	23.53	26.13	16.64	26	24	20	27	21	28	22	21	15	20	23	18	23	26	17			Q31PY5	34.96	40.1	41.48	39.85	41.1	43.11	39.35	32.21	35.71	43.23	35.71	44.86	34.34	36.47	43.61	32
Q31NH1	52.25	52.25	52.25	35.14	35.14	33.33	27.03	27.03	18.92	27.03	35.14	52.25	52.25	52.25	35.14	7	6	7	5	5	5	4	4	2	3	5	5	6	6	5			Q31PZ0	15.15	15.95	21.04	10.47	10.97	5.48	2.49	1.6	3.99	2.89	11.67	12.26	14.46	17.15	11.37	14
Q31NH4	5.17	8.62	8.62	5.17	NA	NA	NA	NA	5.17	NA	3.45	5.17	8.62	5.17	8.62	1	2	2	1	NA	NA	NA	NA	1	NA	1	1	2	1	2			Q31PZ2	34.93	25.74	34.93	25.74	34.93	23.16	25.74	25.74	25.74	25.74	34.93	36.76	25.74	34.93	34.93	11
Q31NH8	47.31	54.49	54.49	47.31	47.31	40.12	40.12	40.12	40.12	40.12	47.31	47.31	54.49	47.31	54.49	8	8	9	8	9	6	6	6	7	6	9	8	8	9	9			Q31PZ5	93.71	93.01	93.71	93.71	93.01	86.71	90.21	83.22	90.21	89.51	93.01	93.71	93.71	93.71	92.31	65
Q31NH9	10.55	2.98	NA	NA	NA	2.98	8.03	12.61	1.61	8.03	NA	2.98	NA	NA	NA	3	1	NA	NA	NA	1	2	3	1	2	NA	2	NA	NA	NA			Q31PZ6	68.39	72.2	66.37	71.75	71.97	66.59	65.02	50	64.8	62.56	67.04	67.49	71.08	65.7	73.32	47
Q31NI0	35.41	26.68	44.64	36.16	19.2	30.92	26.93	27.93	19.7	16.46	30.67	38.9	35.41	26.18	29.93	14	16	14	14	11	11	11	12	7	8	14	14	15	14	13			Q31PZ8	14.38	NA	NA	NA	NA	41.88	27.5	NA	9.38	9.38	NA	NA	NA	NA	NA	2
Q31NI1	4.56	7.6	3.8	3.8	3.04	3.04	NA	NA	NA	3.04	3.8	7.6	NA	NA	7.6	4	2	1	2	1	1	NA	NA	NA	2	2	2	NA	NA	3			Q31Q04	58.53	58.53	54.38	67.28	53	75.12	81.11	70.05	81.11	82.49	67.28	60.83	54.38	63.13	46.08	17
Q31NI4	15.07	12.38	10.66	13.99	7.43	12.38	12.16	10.76	5.92	9.9	14.1	14.42	14.42	10.87	17.12	14	12	10	12	10	14	13	12	7	12	13	11	13	12	15			Q31Q07	66.67	64.5	67.53	61.9	56.49	65.37	69.26	63.42	63.85	69.7	64.72	61.69	64.29	70.35	66.02	38
Q31NI7	55.49	49.54	55.34	47.26	60.06	34.91	36.74	35.06	35.37	30.64	47.56	52.13	44.36	52.59	47.87	40	38	38	42	44	30	27	31	27	29	45	41	40	44	40			Q31Q09	35.25	52.46	55.74	55.74	55.74	44.26	43.44	44.26	43.44	44.26	44.26	55.74	55.74	55.74	44.26	5
Q31NJ2	13.6	14.2	14.2	10.57	14.2	10.57	13.6	12.99	14.2	12.99	14.2	9.37	9.37	14.2	14.2	5	5	4	4	5	5	7	5	6	5	5	3	4	5	5			Q31Q10	6.9	8.05	8.62	9.77	5.75	11.78	9.2	9.2	14.08	11.49	8.62	5.17	8.05	5.17	8.62	6
Q31NJ4	5.97	5.97	5.97	5.97	5.97	5.97	5.97	5.97	5.97	5.97	10.45	5.97	5.97	10.45	5.97	3	3	1	2	1	1	1	1	2	1	2	2	2	3	1			Q31Q11	33.76	50.16	42.12	41.48	51.13	50.48	50.48	39.55	44.37	44.69	43.73	56.59	36.98	50.8	53.38	19
Q31NJ7	53.17	50.96	58.13	50.41	52.89	61.43	51.24	55.92	51.79	41.05	44.9	60.33	52.07	46.56	54.55	16	16	18	18	16	17	13	14	11	12	18	17	16	16	15			Q31Q12	9.48	NA	NA	6.47	NA	NA	NA	NA	6.03	NA	NA	NA	NA	NA	NA	1
Q31NJ9	26.56	36.46	29.17	17.19	17.19	11.98	9.9	16.15	17.19	21.35	11.46	38.54	28.65	27.6	38.02	6	6	5	4	3	2	2	4	3	4	4	7	6	6	6			Q31Q13	1.58	NA	1.58	4.23	2.64	NA	NA	NA	NA	NA	NA	NA	2.64	NA	NA	1
Q31NK1	42.69	36.92	42.69	42.69	33.08	32.31	31.92	27.31	35	27.31	43.85	48.46	42.69	41.15	31.92	13	12	11	11	9	9	7	8	8	6	11	12	13	11	8			Q31Q16	4.32	3.94	2.63	2.63	NA	1.5	NA	NA	NA	2.63	2.63	NA	6.57	NA	NA	2
Q31NK3	18.61	17.5	17.5	17.5	15	14.72	17.5	14.17	15.56	9.44	29.44	17.5	20.56	12.78	14.72	6	5	4	6	3	3	4	3	3	3	7	4	5	4	3			Q31Q17	4.86	4.86	15.28	NA	6.94	4.86	8.33	7.64	18.06	8.33	6.94	8.33	11.81	NA	4.86	3
Q31NK4	16.67	17.8	11.74	16.67	14.02	29.55	19.32	23.48	14.39	23.48	19.7	19.7	20.08	14.77	16.67	4	5	2	4	5	7	7	7	5	6	5	4	5	4	3			Q31Q19	51.69	40.45	48.31	48.31	44.94	49.44	37.08	28.09	44.94	49.44	52.81	52.81	44.94	44.94	48.31	8
Q31NK5	3.87	3.87	3.87	2.15	4.95	3.87	2.15	2.15	2.15	2.15	1.72	1.72	3.87	3.87	2.15	2	2	2	1	2	2	1	1	1	1	1	1	3	2	1			Q31Q21	4.55	7.93	3.67	4.85	2.35	5.14	5.87	3.96	2.79	2.64	4.85	4.85	5.87	8.22	3.67	4
Q31NK9	22.02	22.48	26.15	27.98	18.35	21.1	22.02	25.23	16.97	12.39	22.02	26.15	25.69	21.56	22.48	6	5	6	7	4	4	4	5	4	2	7	7	6	5	5			Q31Q22	3.7	4.94	3.7	3.7	NA	NA	3.7	NA	7.82	3.7	7.82	4.94	8.64	4.94	NA	1
Q31NL0	31.73	19.23	31.73	19.23	31.73	48.08	48.08	28.37	48.08	30.29	23.08	31.73	44.23	23.08	19.23	5	4	5	4	5	7	8	8	5	6	5	6	6	6	4			Q31Q25	4.9	2.29	5.88	2.94	NA	NA	NA	NA	NA	NA	7.84	2.29	11.76	7.84	2.29	2
Q31NL3	8.59	12.84	4.51	9.89	1.91	4.34	5.98	4.51	6.16	3.64	3.73	11.45	4.77	6.07	7.11	14	13	7	13	4	7	9	8	8	5	6	13	9	9	8			Q31Q29	19.32	19.32	23.41	20.31	13.12	13.68	19.89	8.04	11.28	8.89	12.27	13.96	17.77	20.03	15.37	26
Q31NL4	4.63	10.35	1.98	1.98	NA	1.98	NA	NA	NA	1.98	1.98	11.67	12.33	4.63	NA	3	3	1	2	NA	1	NA	NA	NA	1	2	3	3	2	NA			Q31Q30	9.32	5.02	13.62	13.62	13.62	12.54	17.92	17.92	17.56	28.67	8.6	8.6	5.02	13.26	17.56	3
Q31NL5	4.68	4.13	4.13	5.33	1.09	3.16	1.09	2.18	1.09	2.18	2.83	6.86	7.4	5.77	3.37	6	4	5	6	2	3	1	2	2	3	3	6	7	8	4			Q31Q32	64.11	60.89	54.44	63.71	47.58	52.82	60.89	47.18	53.23	43.95	69.35	64.92	62.5	68.95	61.29	22
Q31NL6	11.7	11.7	11.7	11.7	7.8	3.19	3.19	3.19	NA	3.19	11.7	11.7	11.7	7.8	7.8	3	3	3	3	2	1	1	1	NA	1	3	3	3	3	2			Q31Q33	3.4	5.95	NA	2.55	10.48	12.18	13.03	12.18	10.48	19.26	5.95	3.4	2.55	3.4	10.48	1
Q31NM0	58.66	64.25	64.25	64.25	53.07	48.6	48.04	46.37	59.22	37.99	62.57	65.92	65.92	64.8	64.25	17	17	17	17	12	10	10	10	9	11	14	16	16	18	12			Q31Q37	60.91	48.22	59.9	60.91	55.84	57.36	58.88	43.65	59.9	48.22	47.21	61.42	71.07	48.22	47.21	17
Q31NM3	3.19	6.96	6.96	6.96	6.96	5.8	9.57	12.46	9.57	9.57	6.96	6.96	5.8	3.19	6.96	2	2	2	2	2	2	3	3	3	3	2	2	2	3	2			Q31Q43	98.44	97.67	98.83	97.67	98.44	78.6	92.22	80.16	82.49	87.16	98.44	98.44	96.89	97.28	97.28	104
Q31NM5	37.88	44.14	46.39	59.55	43.02	47.19	36.6	44.78	54.09	47.35	39.97	52.65	42.38	50.4	54.09	39	31	29	42	30	30	27	31	32	31	22	34	34	34	37			Q31Q47	67.61	62.68	70.42	49.3	63.38	48.59	36.62	48.59	55.63	33.8	63.38	62.68	48.59	48.59	67.61	18
Q31NM7	6.17	3	3.17	3.17	4.5	NA	1.5	1.5	NA	1.5	NA	3.5	1.5	2.83	1.5	4	3	2	3	3	NA	1	1	NA	1	NA	2	1	3	1			Q31Q49	64.39	75	57.2	57.58	69.7	65.91	64.77	56.82	68.56	62.5	70.08	66.29	84.47	75	62.88	43
Q31NM8	18.64	27.12	9.32	17.8	17.8	17.8	18.64	NA	17.8	17.8	17.8	27.12	18.64	33.9	27.12	3	3	1	3	2	2	2	NA	2	2	2	3	3	4	4			Q31Q50	54.79	61.99	52.74	50.68	33.22	34.93	44.86	28.42	36.3	32.88	52.05	35.96	51.71	42.81	46.23	15
Q31NN1	26.76	26.76	22.82	35.49	26.76	26.76	26.76	28.17	22.82	26.76	27.89	26.76	22.82	35.49	26.76	17	17	15	16	16	14	15	16	11	11	18	15	17	17	16			Q31Q56	1.19	4.3	5.37	5.49	NA	4.3	3.94	1.55	2.86	4.3	6.92	6.32	8.11	6.92	1.19	1
Q31NN3	5.91	5.91	6.99	5.91	5.91	14.52	NA	8.6	8.6	8.6	5.91	5.91	5.91	5.91	5.91	1	1	2	1	1	2	NA	1	1	1	1	1	1	1	1			Q31Q61	6.31	6.31	NA	9.3	NA	11.96	8.31	5.32	9.97	5.98	6.31	9.3	12.29	9.3	12.29	2
Q31NN4	11.38	9.51	6.16	10.82	NA	NA	NA	NA	2.24	2.24	2.24	13.62	2.24	2.24	3.92	6	6	3	6	NA	NA	NA	NA	1	1	1	7	1	2	3			Q31Q65	27.41	27.41	27.41	28.93	16.24	42.13	35.03	12.18	24.37	31.47	23.35	40.1	48.22	42.13	23.86	11
Q31NN5	7.37	13.16	7.37	12.63	NA	5.79	5.79	5.26	11.05	5.26	12.63	23.16	22.63	18.42	13.16	1	3	1	2	NA	1	1	2	2	2	2	4	3	3	2			Q31Q66	8.66	19.8	5.2	8.66	8.17	22.52	16.83	19.55	7.18	6.44	19.31	12.13	8.66	8.66	12.38	4
Q31NN7	44.94	29.11	31.65	27.22	31.65	25.32	29.11	29.11	25.32	29.11	31.65	29.11	27.22	31.65	39.24	8	8	7	8	8	5	6	6	5	6	9	8	7	9	9			Q31Q67	52.43	50	56.28	55.26	61.13	43.32	36.23	53.85	48.58	44.94	48.38	41.9	57.89	49.8	52.63	28
Q31NP1	4.17	9.55	4.17	6.94	3.99	1.39	2.6	2.6	2.78	3.99	2.78	6.77	5.38	5.56	4.17	5	7	4	7	5	1	2	2	2	3	4	4	4	7	5			Q31Q68	42.67	30.33	35	38.67	39.33	39.33	34.67	36.67	45	25.33	29.67	40.67	30.33	39	38.33	15
Q31NP2	42	52.24	56.72	52.88	52.88	50.96	52.45	50.32	46.7	55.44	40.3	63.75	40.3	49.68	50.96	20	19	18	20	19	16	17	19	14	18	21	21	18	18	18			Q31Q69	46.33	60.09	50.92	42.2	48.62	63.76	85.32	65.6	64.68	66.97	50.46	56.42	58.26	48.62	54.59	20
Q31NP3	24.24	29.44	19.05	29.44	24.24	32.47	24.24	26.41	29.44	29.44	24.24	24.24	25.54	29.44	29.44	7	7	5	7	6	7	7	6	6	6	7	7	6	7	7			Q31Q75	80.87	88.52	67.76	65.57	81.42	71.04	77.05	59.02	71.04	63.93	65.57	84.15	65.57	65.03	75.96	20
Q31NP4	12.77	23.59	29	16.45	12.77	8.23	11.26	15.58	11.26	9.52	25.32	35.5	19.48	12.34	12.34	10	10	10	10	5	5	4	6	5	6	8	13	9	7	5			Q31Q76	68.18	70.25	75.21	71.07	65.29	66.53	42.56	59.09	51.65	52.48	67.36	67.77	70.25	71.9	66.53	44
Q31NP5	28.93	27.97	26.63	22.99	8.43	6.9	7.47	11.49	9.77	6.13	10.54	31.8	31.8	31.99	28.16	15	13	13	13	5	4	6	8	5	4	9	14	17	16	11			Q31Q77	5.61	5.61	5.61	5.61	3.57	3.57	3.57	3.57	3.57	3.57	5.61	5.61	5.61	10.71	3.57	1
Q31NQ0	41.03	28.48	28.7	29.37	23.99	25.56	28.48	28.7	21.08	29.6	38.34	29.82	40.81	34.98	26.91	18	13	15	15	11	14	17	18	11	16	17	14	15	18	13			Q31Q78	4.36	6.75	4.36	4.36	2.4	NA	1.96	NA	4.14	4.79	6.75	6.75	8.93	8.71	6.54	3
Q31NQ1	20.83	20.83	6.55	14.29	6.55	20.83	6.55	20.83	6.55	20.83	6.55	6.55	6.55	6.55	6.55	2	2	1	1	1	2	1	2	1	2	1	1	1	1	1			Q31Q90	2.32	4.64	2.32	2.32	NA	4.85	1.69	NA	2.53	NA	2.32	4.85	NA	NA	NA	1
Q31NQ8	43.48	35.65	35.22	35.65	18.7	25.65	41.74	33.91	34.78	41.74	35.65	43.48	37.39	31.3	31.3	9	10	7	10	5	6	7	9	6	7	9	9	7	10	7			Q31QA2	22.94	34.86	44.04	44.04	22.94	39.45	45.87	44.04	32.11	27.52	34.86	34.86	27.52	34.86	22.94	4
Q31NR4	20.16	20.16	20.16	20.16	17.05	18.09	19.12	18.09	19.12	18.6	20.16	20.16	20.16	20.16	16.8	11	11	10	11	8	7	7	7	8	7	11	11	11	11	9			Q31QB4	17.37	18.31	16.9	7.98	NA	NA	NA	NA	NA	NA	17.37	7.98	22.07	21.6	7.98	3
Q31NR5	9.71	9.71	4.57	9.71	9.71	9.71	14.86	9.71	4.57	9.71	4.57	9.71	9.71	9.71	9.71	2	2	1	3	2	2	3	3	1	3	2	2	2	2	2			Q31QC2	20.51	29.11	24.05	20	18.73	37.22	25.32	18.73	40.76	28.35	34.68	31.14	32.41	17.72	15.95	13
Q31NR6	34.05	35.62	31.51	27.4	35.81	42.66	28.77	38.36	28.57	30.72	24.85	26.81	37.38	32.09	25.44	14	13	14	14	13	17	13	16	14	12	11	10	16	15	9			Q31QC3	3.17	1.58	1.58	5.63	NA	1.58	2.29	NA	1.58	NA	1.58	NA	1.58	1.58	3.17	2
Q31NR7	8.57	13.71	13.71	8.57	4	8.57	8.57	8.57	4	8.57	8.57	8.57	8.57	8.57	8.57	2	3	3	2	1	2	2	2	1	2	2	2	3	2	2			Q31QC5	74.82	75.06	78.12	69.65	72.94	75.76	66.82	59.76	73.41	64.24	67.76	74.59	78.12	74.59	59.53	54
Q31NR8	33.06	12.65	18.37	26.12	20	NA	14.29	12.24	12.24	4.9	18.37	20.41	28.16	16.73	20.41	7	5	5	6	4	NA	2	4	2	1	5	5	7	5	4			Q31QC6	53.69	50.05	56.88	49.04	46.95	55.79	52.6	40.47	52.96	47.95	48.86	48.4	45.31	50.5	45.03	94
Q31NS0	18.49	24.52	12.04	12.04	4.73	6.45	13.76	4.73	8.6	9.46	13.33	22.15	21.29	8.17	18.92	6	6	5	4	2	2	3	1	2	3	4	7	8	3	6			Q31QC7	17.32	12.99	25.11	17.32	14.29	16.02	9.96	8.66	14.29	12.99	16.02	17.32	18.18	25.11	17.32	6
Q31NS1	48.76	49.38	37.4	50.41	39.67	47.31	42.77	41.32	56.4	35.33	50.62	41.53	38.02	48.55	48.55	24	25	22	24	23	21	21	19	23	20	24	22	21	24	24			Q31QC8	33.03	19.27	23.85	11.01	11.01	33.03	24.77	10.09	40.37	31.19	8.26	32.11	NA	NA	11.01	6
Q31NS2	29.34	29.73	38.61	33.98	33.98	19.31	20.85	29.73	20.85	20.85	29.73	26.64	38.61	29.73	29.73	7	7	9	8	8	4	5	6	5	5	7	6	7	7	7			Q31QD0	1.43	1.43	1.43	1.43	1.43	7.98	4.7	4.09	3.07	13.91	1.43	1.43	1.43	1.43	1.43	1
Q31NS3	15.74	15.74	10.66	14.21	10.66	22.34	10.66	9.14	9.14	10.66	10.66	16.24	10.66	15.74	10.66	4	4	4	4	3	5	3	3	2	2	2	4	3	3	3			Q31QD1	37.25	37.75	49.02	49.02	29.9	41.18	41.18	29.41	42.16	29.41	49.51	49.51	37.25	37.25	30.39	7
Q31NS4	12.24	26.16	8.44	26.16	8.44	3.8	8.44	3.8	3.8	3.8	17.72	12.24	16.88	8.44	8.44	4	4	2	4	1	1	2	2	1	1	4	2	3	3	1			Q31QD3	27.96	37.91	19.43	27.49	19.43	66.35	56.4	40.76	54.5	61.14	29.38	20.85	19.43	29.38	19.43	5
Q31NS6	28.34	31.02	21.12	25.4	24.33	25.13	21.93	21.93	21.39	15.24	37.43	37.43	28.07	39.3	11.76	11	9	7	11	7	8	7	7	7	4	11	11	9	11	5			Q31QD6	33.99	29.41	42.48	28.1	42.48	18.3	27.45	38.56	34.64	32.03	27.45	36.6	47.71	35.29	29.41	7
Q31NS7	28.76	28.39	31.35	26.35	15.4	21.15	17.63	14.47	20.59	20.96	32.47	28.76	28.57	26.72	26.9	17	18	17	18	8	13	11	12	8	10	19	15	16	17	14			Q31QD7	67.32	81.37	78.76	85.29	75.16	70.26	65.69	63.07	58.82	65.03	85.29	75.82	87.91	79.41	74.18	77
Q31NS8	69.2	53.23	60.08	69.2	61.98	48.29	48.67	43.35	38.78	48.67	67.3	44.11	61.98	57.03	43.73	17	16	16	18	17	14	16	13	12	15	20	14	15	15	17			Q31QD9	30.56	20.14	20.14	20.14	20.14	9.72	NA	NA	11.81	NA	22.92	20.14	22.92	20.14	22.92	7
Q31NT0	56.89	50	54.85	59.69	52.55	43.62	47.7	50.51	61.22	60.97	54.85	55.36	60.97	61.22	60.97	27	25	25	27	21	18	20	19	20	21	25	27	24	27	25			Q31QE3	85.02	80.13	87.95	80.46	82.08	89.58	88.27	85.99	83.39	83.39	82.08	82.08	84.69	82.41	81.11	123
Q31NT3	28.8	28.8	32.61	28.8	32.61	48.37	35.33	39.13	45.65	43.48	39.13	25	32.07	31.52	34.78	9	10	10	8	9	13	10	13	11	12	14	10	10	10	10			Q31QF2	80.72	84.86	82.52	82.7	80.9	83.24	86.85	76.76	83.06	80.18	84.5	84.32	83.42	83.06	85.05	164
Q31NT4	17.83	13.95	15.25	16.28	11.11	12.66	20.16	13.95	8.79	11.63	13.95	16.28	13.95	13.95	13.95	9	7	7	7	7	8	7	6	5	6	8	7	7	8	7			Q31QF3	67.47	63.05	64.26	75.5	53.01	60.64	61.04	51.41	63.05	56.22	63.45	69.08	58.23	72.69	73.9	34
Q31NT5	32.82	29.77	32.82	31.3	32.82	31.3	31.3	31.3	31.3	31.3	32.82	31.3	32.82	32.82	32.82	4	4	4	3	4	3	3	4	4	4	4	3	4	5	6			Q31QF5	32.29	42.95	43.57	49.84	42.01	48.59	44.51	42.32	40.44	51.1	47.02	35.74	54.55	49.53	38.56	15
Q31NT6	52.69	52.69	52.69	65.59	65.59	65.59	65.59	52.69	65.59	65.59	65.59	65.59	65.59	65.59	52.69	9	9	9	9	8	9	8	9	8	9	8	10	9	9	10			Q31QF8	70.09	70.09	68.22	70.09	70.09	81.31	81.31	63.55	81.31	78.5	86.92	80.37	55.14	60.75	61.68	27
Q31NT7	16.24	19.53	13.18	18.12	12	8.94	11.06	8.24	6.35	9.88	12	23.76	21.41	13.41	8.24	7	7	5	7	4	4	4	4	3	4	6	8	8	7	4			Q31QF9	67.3	78.67	80.09	76.78	73.46	52.13	45.97	34.12	57.82	58.77	68.72	63.51	62.56	74.41	75.36	14
Q31NT8	7.74	11.75	12.89	7.74	5.44	8.6	9.46	9.74	7.74	9.46	7.74	10.03	11.75	11.75	5.44	3	3	3	4	1	2	2	4	2	2	3	4	3	3	2			Q31QG0	5.56	20.63	5.56	5.56	11.9	28.57	34.92	20.63	26.98	35.71	20.63	11.9	5.56	11.9	20.63	3
Q31NT9	56.6	69.18	56.6	69.18	62.26	45.91	39.62	54.09	54.09	54.09	56.6	69.18	56.6	56.6	69.18	13	14	16	15	16	10	13	13	11	14	12	15	11	14	14			Q31QG3	19.24	27.13	23.97	23.97	19.56	35.65	30.91	27.44	39.43	27.44	23.66	23.97	19.24	23.97	19.24	7
Q31NU6	20.78	14.29	16.02	17.75	7.36	6.49	6.49	3.46	7.36	NA	6.49	28.57	23.81	12.12	8.23	6	6	4	6	2	2	2	2	2	NA	4	6	7	6	3			Q31QH2	39.52	25.81	27.02	28.23	28.23	38.31	36.29	24.19	24.19	38.31	25.81	40.32	27.02	37.1	29.44	17
Q31NW0	26.89	12.12	4.55	20.08	20.08	15.53	12.12	10.61	7.95	7.58	19.7	18.94	12.5	7.58	20.08	5	2	2	3	4	2	2	3	1	1	3	3	3	1	3			Q31QH5	2.63	12.5	9.87	9.87	9.87	5.26	2.63	14.47	7.57	5.26	5.26	9.54	12.5	12.5	12.5	3
Q31NW2	5.33	5.33	NA	NA	NA	6.15	NA	2.87	2.87	NA	NA	NA	5.33	5.33	NA	1	1	NA	NA	NA	1	NA	1	1	NA	NA	NA	1	1	NA			Q31QH7	10.53	16.41	10.53	15.17	2.79	21.67	10.53	14.55	10.22	23.84	16.41	12.07	12.07	15.17	10.53	2
Q31NW3	23.75	15.91	12.35	14.73	16.39	14.96	16.86	25.18	22.8	16.15	11.88	14.25	19	12.83	13.06	8	6	4	6	6	7	6	9	7	6	5	6	6	4	5			Q31QI4	68.31	54.32	68.31	71.19	61.32	72.02	65.43	63.79	75.72	65.43	68.31	65.84	67.9	66.26	70.78	32
Q31NW5	46.99	46.17	56.56	49.73	61.48	50.27	56.56	48.63	56.28	51.91	43.72	46.72	46.99	51.09	59.84	20	20	19	21	24	16	20	17	19	21	18	16	17	20	21			Q31QI5	4.16	1.7	4.35	6.81	1.7	2.65	2.65	2.65	2.65	2.65	1.7	5.86	4.16	5.1	NA	3
Q31NY1	48.81	15.48	15.48	15.48	15.48	48.81	11.9	15.48	27.38	27.38	48.81	33.33	27.38	27.38	15.48	3	2	1	2	1	3	1	2	2	2	3	2	2	2	1			Q31QI7	26.09	37.89	26.09	21.12	24.22	36.65	32.92	29.81	20.5	37.27	30.43	34.16	24.84	37.27	13.66	7
Q31NY7	4.38	5.35	3.16	2.55	3.16	3.16	4.14	2.19	2.19	3.41	7.06	6.08	2.55	2.19	4.26	5	6	3	3	3	3	4	4	2	4	6	5	2	3	3			Q31QJ4	16.42	16.42	16.42	16.42	16.42	16.42	16.42	16.42	16.42	16.42	16.42	16.42	16.42	16.42	16.42	2
Q31NZ0	23.5	11.11	17.52	6.41	NA	NA	NA	NA	NA	NA	NA	23.5	6.41	11.11	NA	3	1	2	3	NA	NA	NA	NA	NA	NA	NA	3	1	2	NA			Q31QJ5	76.24	82.32	83.98	76.8	76.8	72.93	77.9	74.03	73.48	72.93	83.98	79.56	83.98	82.87	79.56	39
Q31NZ1	72.03	75.16	79.75	77.87	78.71	71.19	66.6	69.52	73.28	66.6	78.91	79.54	77.24	80.38	72.23	46	49	56	54	47	43	44	46	47	46	59	50	47	56	50			Q31QJ6	3.31	4.57	1.89	7.87	5.2	16.54	12.91	3.31	17.48	16.54	7.4	8.5	10.24	4.57	1.89	5
Q31NZ4	30.72	43.37	34.94	34.94	34.94	29.52	29.52	29.52	29.52	29.52	50	43.37	43.37	34.94	34.94	9	9	9	9	11	8	8	8	7	7	10	10	10	11	10			Q31QJ9	29.2	39.42	38.69	30.66	29.2	51.09	52.55	43.07	48.91	51.09	39.42	39.42	26.28	49.64	30.66	6
Q31NZ7	83.25	83.25	87.31	87.31	83.25	77.66	83.25	77.66	84.26	83.25	87.31	83.25	83.25	87.31	83.25	19	19	21	20	19	17	17	17	20	17	24	20	18	22	19			Q31QK2	65.85	72.2	72.2	69.27	67.8	16.59	30.73	34.15	33.66	38.05	65.85	58.05	74.15	69.27	53.66	31
Q31P03	15.52	12.07	9.05	15.52	11.21	5.17	17.24	8.19	17.24	7.76	12.07	22.84	4.31	20.26	11.21	3	2	2	4	3	1	4	3	4	3	3	5	2	4	3			Q31QL0	20.87	24.8	10.63	20.87	14.96	18.11	34.65	17.32	22.83	23.23	24.8	10.63	12.2	18.9	17.32	5
Q31P18	15.51	12.52	7.36	11.33	9.15	2.39	7.95	6.56	NA	1.39	14.51	13.52	7.75	6.56	3.78	7	6	4	6	6	1	4	3	NA	2	7	7	5	5	2			Q31QL2	1.53	1.53	2.38	1.53	2.38	NA	1.53	1.53	NA	4.59	1.53	2.38	2.38	3.91	2.38	2
Q31P20	7.33	9.37	5.28	3.41	4.77	9.2	15.33	6.81	8.69	11.58	2.04	5.62	7.33	1.19	5.45	4	7	4	4	4	5	9	5	4	6	2	5	4	1	3			Q31QL4	26.8	38.78	31.59	34.64	38.34	30.5	23.09	27.89	31.37	29.85	38.56	31.81	32.9	32.68	46.41	15
Q31P22	56.22	56.22	56.22	53.51	56.22	42.7	52.97	52.97	56.22	45.41	56.22	56.22	56.22	56.22	50.27	13	15	14	13	14	9	11	9	11	10	14	11	14	14	10			Q31QL5	22.11	22.26	18.65	20.15	7.22	12.78	13.98	7.82	12.78	12.03	19.85	12.33	20.75	18.2	4.66	11
Q31P31	12.89	16.52	9.65	9.07	1.53	7.35	12.8	8.79	5.35	7.55	10.89	13.37	12.99	5.06	3.06	14	15	10	16	1	9	11	10	5	6	10	15	15	10	8			Q31QL6	6.63	6.63	2.04	6.63	6.63	NA	3.32	NA	NA	NA	9.95	2.04	14.54	6.63	2.04	2
Q31P32	24.41	24.6	27.43	26.58	12.54	23.75	20.55	25.92	13.48	11.31	24.6	25.16	22.62	22.15	14.61	29	26	21	25	11	24	21	20	14	12	22	26	21	21	11			Q31QL7	31.2	23.93	26.07	25.21	20.09	17.52	23.93	23.93	24.36	17.95	20.09	23.93	24.36	20.09	17.52	9
Q31P33	38.15	39.08	37.69	40.12	32.02	29.48	30.87	28.79	20.81	18.5	39.54	35.72	38.5	35.72	24.16	30	33	28	29	20	27	27	22	12	12	30	28	33	28	19			Q31QL9	66.9	75.82	69.25	71.83	70.19	73.71	76.29	64.08	74.65	78.87	69.48	69.01	77	73.94	81.22	42
Q31P37	2.99	2.99	NA	NA	2.99	13.13	9.25	10.15	5.37	7.16	NA	NA	4.48	NA	NA	1	1	NA	NA	1	4	3	3	2	3	NA	NA	1	NA	NA			Q31QM0	28	34.4	60	28	6.4	20	28	20	20	20	60	60	34.4	14.4	28	3
Q31P40	15.08	12	9.85	15.08	2.77	26.46	26.46	14.15	2.46	14.46	4.92	15.08	19.69	5.23	9.85	4	4	4	4	2	6	7	5	1	4	4	3	4	4	4			Q31QM2	61.4	68.42	35.96	61.4	62.28	66.67	66.67	66.67	66.67	66.67	71.93	49.12	41.23	71.93	68.42	10
Q31P41	4.94	2.96	1.73	4.2	NA	13.83	NA	NA	2.96	NA	NA	1.73	7.41	1.73	3.46	2	1	1	2	NA	2	NA	NA	1	NA	NA	1	3	2	2			Q31QM3	8.59	6.44	8.59	8.59	8.59	7.87	17.71	10.38	12.88	18.07	8.23	5.72	24.15	11.09	5.72	5
Q31P43	46.59	14.77	46.59	46.59	14.77	46.59	14.77	42.05	42.05	46.59	46.59	46.59	46.59	46.59	46.59	3	2	4	3	2	3	1	2	2	3	4	3	3	3	2			Q31QM4	8.64	20.99	25.31	4.32	4.32	8.64	4.32	4.32	4.32	NA	20.99	20.99	35.8	8.64	4.32	3
Q31P44	24.07	24.07	25	25	24.07	25	25	25	25	25	25	25	25	25	25	4	3	5	6	3	6	5	7	5	6	5	5	4	6	4			Q31QM5	25.65	45.6	38.86	27.2	33.68	38.6	43.26	29.02	32.9	34.72	40.16	36.01	38.86	30.57	38.6	22
Q31P45	19.24	19.24	23.32	23.32	13.99	30.32	12.24	16.62	40.23	9.33	22.45	23.32	23.32	16.03	21.87	7	9	7	9	4	9	4	5	10	3	7	9	7	5	7			Q31QN3	37.65	42.91	44.94	40.89	50.2	55.47	47.77	58.7	52.63	51.01	48.58	46.15	35.63	50.2	32.39	13
Q31P47	54.48	50.29	48.19	46.1	55.43	39.43	39.24	40.95	37.14	49.52	56.19	56.38	37.71	56.57	46.86	26	26	25	25	26	23	23	22	19	24	29	27	23	28	24			Q31QN7	2.16	NA	3.92	1.76	NA	1.57	NA	NA	NA	NA	5.49	NA	9.8	9.22	NA	2
Q31P48	14.47	11.4	11.4	5.26	11.4	32.02	19.3	17.98	18.86	17.98	8.33	14.47	18.42	14.47	8.33	4	3	2	3	2	8	4	4	4	4	3	3	4	3	3			Q31QN8	7	NA	NA	NA	NA	14.5	NA	NA	NA	NA	7	NA	NA	NA	NA	1
Q31P49	11.79	10.43	4.96	8.21	5.3	16.07	15.21	8.21	8.55	7.18	9.91	7.18	3.93	5.81	10.43	5	5	3	3	4	7	7	6	3	5	6	5	2	4	4			Q31QN9	3.05	NA	NA	3.9	3.9	3.56	2.37	5.25	3.56	3.56	NA	3.9	NA	NA	3.9	1
Q31P50	61.33	57.37	53.6	58.27	48.38	53.6	50.36	53.78	55.04	55.04	57.19	54.5	55.22	63.13	66.37	36	34	26	34	29	33	31	36	33	36	34	29	34	36	36			Q31QP0	20.43	20.43	17.92	20.43	24.73	29.03	32.62	19.35	31.54	31.54	16.49	20.43	25.81	34.05	23.66	8
Q31P51	13.99	16.96	22.62	16.96	10.42	19.64	16.07	13.39	3.27	12.8	19.05	13.39	19.35	17.56	10.42	7	8	9	8	6	7	6	7	2	6	8	5	7	7	6			Q31QP2	34.62	31.32	37.91	37.91	28.57	23.63	31.32	29.67	29.67	21.43	41.76	31.32	31.32	31.32	25.27	9
Q31P52	29.03	15.32	43.55	20.56	28.63	16.94	20.56	15.32	15.32	19.76	23.79	29.03	20.56	29.03	15.32	7	6	7	6	6	4	5	5	4	6	6	7	6	6	5			Q31QP3	17.56	18.1	23.84	18.46	18.82	28.49	21.86	17.56	20.61	27.78	19.53	24.37	15.41	23.66	17.38	9
Q31P53	41.5	40.35	40.12	35.61	28.67	27.4	32.25	24.28	22.54	21.27	32.6	37.11	32.25	42.43	30.87	40	40	37	38	29	25	29	28	21	24	35	36	36	37	31			Q31QP4	77.6	69.2	69.2	62.8	51.6	58.8	61.6	50.8	42	43.2	73.2	77.6	62.8	77.2	64	29
Q31P58	45.21	26.03	26.03	45.21	45.21	54.79	45.21	45.21	45.21	45.21	45.21	45.21	26.03	45.21	26.03	4	2	3	4	3	6	6	5	3	4	3	3	4	4	2			Q31QP8	16.82	17.73	17.73	17.73	12.73	5	9.09	5	5	5	21.82	21.82	17.27	17.73	17.73	6
Q31P59	11.09	17.22	17.22	14.4	2.98	7.45	6.29	10.6	7.45	5.13	10.76	24.5	14.74	5.79	10.6	8	10	9	10	4	4	6	5	4	5	6	11	9	7	7			Q31QQ0	39.16	31.13	23.76	28.05	35.2	36.63	30.47	28.16	31.57	33.44	38.72	32.23	30.03	31.9	31.13	41
Q31P60	3.9	3.9	9.93	3.9	3.9	3.9	3.9	15.6	9.93	11.7	NA	3.9	3.9	7.8	9.93	1	1	2	1	2	1	1	3	2	2	NA	1	1	2	2			Q31QQ1	21.95	33.74	41.46	17.89	23.58	23.58	23.58	23.17	25.2	25.2	24.39	29.67	13.41	13.01	19.51	6
Q31P62	42.74	48.88	32.72	39.88	33.74	45.19	20.65	37.22	29.24	36.4	48.88	35.79	42.13	37.63	54.19	19	21	18	20	19	17	13	16	12	14	21	18	20	18	20			Q31QQ2	4.19	4.19	11.33	2.46	2.46	3.45	5.67	10.34	5.67	15.02	1.72	1.72	6.4	8.37	5.91	3
Q31P64	46.62	53.7	36.66	37.62	54.02	62.06	54.98	59.49	62.06	52.41	64.63	51.13	49.84	44.37	54.02	30	31	26	27	28	26	22	27	25	21	35	30	28	29	28			Q31QQ3	51.04	63.07	57.26	64.32	61	63.9	74.69	41.49	63.9	54.77	45.23	74.69	45.64	53.94	48.96	18
Q31P65	25.22	20.9	27.01	16.72	19.25	30.9	27.76	22.24	21.94	24.78	23.88	21.19	21.94	15.22	14.78	20	14	17	15	11	20	18	19	15	16	19	15	17	13	11			Q31QQ4	57.14	58.24	58.79	53.57	44.51	57.42	57.97	62.09	51.92	61.54	59.89	55.77	70.05	72.8	56.87	43
Q31P68	5.56	3.2	3.2	4.31	1.25	6.26	5.15	6.4	3.2	3.2	3.2	4.31	4.87	3.2	3.2	4	2	2	4	1	3	2	3	1	2	3	3	3	2	2			Q31QR0	32.14	32.14	32.14	23.21	32.14	NA	NA	21.43	NA	21.43	32.14	21.43	21.43	32.14	21.43	2
Q31P72	5	5	5	5	5	10.45	8.64	3.64	NA	3.64	5	8.64	8.64	9.55	5	2	1	1	1	1	2	2	2	NA	1	1	2	2	2	1			Q31QR3	5.8	6.16	NA	6.16	NA	NA	6.52	3.26	NA	NA	6.52	3.26	9.42	3.26	NA	2
Q31P74	100	100	100	80.16	80.16	68.25	68.25	69.84	69.84	69.84	80.16	100	80.16	100	80.16	11	11	11	10	11	7	7	7	7	10	11	10	10	12	12			Q31QR4	24.36	24.36	24.36	24.36	38.46	38.46	38.46	24.36	24.36	24.36	34.62	24.36	34.62	24.36	24.36	1
Q31P75	16.03	3.83	4.18	NA	NA	NA	NA	NA	NA	9.76	5.23	3.83	12.2	3.83	NA	4	1	1	NA	NA	NA	NA	NA	NA	1	2	1	3	1	NA			Q31QR5	25.34	21.92	15.07	5.48	21.92	47.26	31.51	31.51	36.99	41.78	27.4	37.67	21.92	9.59	19.18	4
Q31P79	54.81	66.35	66.35	67.31	66.35	62.02	51.92	63.46	63.46	63.46	66.35	66.35	55.77	66.35	66.35	16	19	16	16	15	10	11	15	14	13	17	16	18	17	15			Q31QR9	15.75	17.35	19.86	25.11	16.21	22.6	19.86	12.56	24.66	24.89	23.74	25.34	18.26	17.12	29.22	8
Q31P80	16.81	20.45	14.01	21.85	13.73	19.89	14.01	10.36	13.45	8.12	16.81	17.37	12.61	14.01	14.01	7	6	5	7	4	6	5	4	4	3	5	5	5	4	5			Q31QS0	37.86	42.98	54.12	39.42	32.96	36.08	36.97	15.14	44.54	33.41	32.52	26.06	39.64	37.19	34.74	23
Q31P82	14.66	15.04	10.53	19.55	12.78	21.05	38.72	31.2	20.68	32.33	20.3	10.15	7.52	17.67	11.65	4	4	3	6	3	8	11	11	6	8	6	4	3	4	2			Q31QS2	64.09	74.09	67.27	83.64	82.27	85.45	92.27	64.09	89.09	89.55	75.45	87.27	64.55	74.09	83.18	32
Q31P83	74.36	74.36	62.82	74.36	74.36	74.36	74.36	74.36	74.36	74.36	54.49	74.36	74.36	66.03	60.9	8	8	7	8	8	11	9	9	9	9	8	7	9	9	6			Q31QS3	3.8	2.95	5.49	2.95	9.28	3.8	5.49	4.64	8.44	13.92	5.49	NA	8.44	6.75	8.44	1
Q31P84	55.4	58.17	47.92	44.04	39.34	41.27	49.86	47.09	34.9	52.08	50.42	47.92	50.42	50.42	40.72	22	18	13	16	8	16	14	13	9	13	17	16	14	18	10			Q31QS5	22.52	25.17	12.58	27.15	14.57	24.5	41.06	24.5	37.09	17.88	22.52	38.41	12.58	24.5	24.5	5
Q31P86	17.28	11.52	17.28	12.35	7.82	13.17	12.35	12.35	8.23	4.53	13.99	7	17.28	12.35	8.23	5	4	5	5	2	4	3	3	3	3	4	3	5	4	2			Q31QS6	28.4	40.18	30.82	35.65	20.85	40.48	26.59	29.31	22.05	25.98	29.91	30.21	30.21	33.23	22.36	14
Q31P88	46.23	46.49	55.58	51.17	42.86	36.36	45.19	38.44	40	56.88	37.66	46.49	43.9	36.1	35.58	24	24	22	24	20	22	18	21	15	22	20	22	22	23	22			Q31QS9	3.92	4.9	3.92	9.31	NA	17.16	9.31	9.31	9.31	14.22	9.31	NA	10.29	14.22	10.29	2
Q31P95	22.44	22.44	32.2	17.56	NA	29.27	19.02	22.44	42.44	8.78	22.44	22.44	22.44	23.41	14.63	4	4	4	4	NA	5	5	4	6	3	5	4	4	6	4			Q31QT1	16.46	8.86	15.19	7.59	NA	15.19	12.24	12.24	4.64	4.64	16.46	12.24	11.81	12.24	7.59	3
Q31P98	14.73	11.89	14.73	9.56	3.36	11.11	9.56	6.46	9.56	3.1	20.16	9.56	12.14	11.63	9.56	4	4	4	3	1	3	3	2	3	1	6	3	5	5	3			Q31QT3	23.42	18.46	24.79	31.4	16.53	46.01	37.47	28.1	33.61	34.99	49.31	20.94	44.9	40.5	18.46	12
Q31P99	28.68	28.68	18.49	28.68	28.68	29.81	24.91	27.55	27.55	27.55	18.49	28.68	21.13	25.66	25.66	8	8	6	9	8	7	8	7	8	7	7	9	6	8	8			Q31QT4	6	1.78	3.33	4.44	7.33	4.44	4.22	2.67	5.33	7.11	1.78	3.33	4.22	4.22	3.33	3
Q31PA2	4.63	10.19	4.63	2.47	10.19	4.63	4.63	NA	5.25	4.63	10.19	12.65	NA	7.72	7.1	2	3	1	4	2	1	1	NA	2	2	2	3	NA	3	2			Q31QT5	55.91	58.6	61.56	62.9	59.95	59.41	58.33	57.53	55.65	54.57	55.91	67.2	56.45	62.63	58.06	39
Q31PA8	43.78	45.06	40.77	40.77	40.77	26.18	42.06	34.33	37.77	37.77	40.77	42.92	46.35	37.77	45.06	10	9	9	9	8	6	8	7	7	7	9	11	10	11	9			Q31QT9	13.21	19.95	5.18	14.51	9.59	20.47	18.91	5.18	10.36	11.92	22.8	7.25	22.54	7.25	14.51	5
Q31PB0	4.04	6.49	3.06	1.96	1.1	1.96	NA	0.86	1.22	0.86	NA	5.14	5.39	6.49	5.51	4	5	4	5	2	2	NA	1	2	1	NA	5	5	7	5			Q31QU3	57.58	40.4	48.48	40.4	65.66	69.7	50.51	69.7	69.7	69.7	66.67	60.61	48.48	40.4	46.46	8
Q31PB1	16.23	16.23	18.54	14.57	18.21	8.94	12.91	6.29	2.32	19.21	4.64	19.87	22.52	18.54	18.54	4	4	6	6	6	3	3	4	2	6	3	5	5	5	5			Q31QU4	44.39	66.84	56.15	59.89	91.44	59.89	60.43	44.39	64.71	44.39	59.89	71.12	40.11	58.82	51.34	12
Q31PB3	25.36	39.13	31.88	31.88	25.36	31.88	31.88	25.36	25.36	31.88	25.36	31.88	31.16	25.36	39.13	3	6	4	4	4	4	4	5	4	4	3	5	4	4	5			Q31QU5	8.08	8.75	8.08	5.05	2.36	8.08	5.39	NA	5.72	5.39	5.05	2.69	5.05	5.05	5.72	3
Q31PB8	28.19	28.19	28.19	28.19	28.19	15.96	21.28	15.96	20.74	28.19	28.19	28.19	28.19	28.19	28.19	5	6	4	6	5	4	3	5	3	7	6	5	6	6	4			Q31QU9	91.02	92.51	91.92	90.72	95.21	82.63	80.69	69.01	81.59	79.04	91.92	92.51	90.72	86.83	93.11	221
Q31PB9	23.32	14.48	17.96	17.43	17.16	21.18	17.16	22.79	18.77	20.64	20.11	16.62	22.79	20.11	17.16	9	6	6	7	6	9	7	8	6	7	7	7	8	7	8			Q31QV0	56.83	69.54	60.91	61.87	64.27	68.59	63.55	47.96	61.63	62.59	62.83	61.15	57.79	56.59	67.15	43
Q31PC1	41.76	38.28	44.55	41.76	38.28	26.68	23.9	26.45	26.68	28.07	40.37	35.96	38.28	43.16	48.49	18	19	17	20	14	11	12	12	10	11	17	16	16	19	20			Q31QV3	56.63	52.73	48.05	41.97	45.55	41.34	50.7	32.61	35.26	40.09	59.28	59.91	42.9	47.74	48.05	54
Q31PC2	10.44	10.44	10.44	10.44	NA	NA	NA	NA	NA	NA	10.44	20.33	10.44	10.44	10.44	2	2	2	3	NA	NA	NA	NA	NA	NA	2	3	1	3	1			Q31QV5	29.91	38.46	38.46	11.11	38.46	38.46	27.35	27.35	27.35	38.46	38.46	38.46	19.66	38.46	27.35	2
Q31PC4	11.55	15.4	9.62	7.6	9.82	3.85	4.43	4.81	6.16	6.64	7.6	14.92	12.22	11.07	10.78	12	15	9	11	9	5	5	5	6	6	9	17	13	15	9			Q31QV6	37.28	43.21	41.11	48.78	47.39	61.67	63.41	61.67	69.69	56.1	51.22	47.39	47.39	42.16	43.21	17
Q31PC5	13.91	8.61	4.42	11.7	2.21	1.77	4.42	6.18	6.4	4.42	9.49	11.7	2.21	6.4	4.42	5	5	2	4	1	2	2	3	3	3	3	4	2	5	2			Q31QV7	3.47	NA	NA	2.52	2.52	NA	NA	NA	NA	NA	NA	NA	NA	6.62	NA	1
Q31PC8	5.47	6.11	5.47	8.36	5.47	8.04	5.14	7.72	5.47	4.82	8.36	8.36	6.11	3.22	6.11	2	2	2	3	2	2	2	2	1	2	3	3	2	2	2			Q31QV8	79.08	79.5	79.5	86.61	78.24	82.43	79.08	71.97	79.08	78.66	86.19	78.24	78.66	79.08	79.08	41
Q31PC9	10.52	16.89	11.56	12.3	1.48	5.19	11.11	10.96	6.96	14.52	16.59	20.44	16.59	16.74	15.11	6	9	5	8	1	3	8	6	3	9	7	11	9	12	11			Q31QV9	13.37	6.08	3.65	12.46	17.33	11.55	12.46	16.41	7.6	6.38	6.08	10.03	9.73	NA	9.73	3
Q31PD0	41.29	18.39	24.19	30.97	25.81	18.06	21.61	20.32	12.58	19.35	30.97	25.48	29.68	25.81	31.61	12	11	8	11	9	6	8	7	4	8	9	11	10	9	10			Q31QW2	43.75	46.47	44.84	30.43	26.09	45.65	48.37	29.89	38.32	37.23	54.35	30.16	44.57	32.88	34.78	14
Q31PD1	37.14	28.57	37.14	28.57	18.57	37.14	37.14	37.14	37.14	37.14	47.14	28.57	37.14	47.14	37.14	3	2	3	2	2	2	2	2	2	2	3	3	3	3	3			Q31QW3	41.48	34.81	60.74	60.74	30.37	60.74	52.59	25.19	33.33	50.37	68.15	41.48	60.74	42.96	33.33	5
Q31PD2	78.43	69.97	56.85	62.39	40.82	41.4	42.27	45.48	30.61	31.49	69.97	61.22	68.8	59.77	57.43	36	30	27	28	19	13	16	17	10	13	30	28	30	28	26			Q31QW8	29.07	52.91	56.98	41.86	56.98	52.91	73.26	53.49	84.3	81.4	41.86	45.35	37.21	47.67	37.21	6
Q31PD3	20.38	23.46	23.85	40.77	19.23	18.08	25	30.38	28.46	13.46	18.08	26.15	13.46	41.54	19.23	8	7	4	10	4	6	5	6	7	4	7	7	6	9	4			Q31QX1	8.86	4.77	2.95	2.95	2.95	3.41	NA	NA	2.95	NA	2.95	2.95	2.95	NA	2.95	4
Q31PD8	93.83	100	100	100	100	86.42	83.95	86.42	83.95	82.72	93.83	91.36	91.36	100	100	24	26	29	32	28	17	20	22	17	19	30	23	25	29	30			Q31QX3	26.43	26.43	26.43	15	15	15	15	15	26.43	26.43	26.43	15	26.43	26.43	15	3
Q31PD9	86.85	93.08	93.08	93.08	93.08	84.08	83.74	85.81	83.39	89.62	98.27	93.08	93.08	97.58	91.35	106	112	122	120	134	52	56	64	59	67	129	100	111	127	120			Q31QX9	8.78	19.41	17.82	6.91	6.12	3.72	9.04	3.72	NA	NA	22.34	5.59	14.1	19.15	10.64	4
Q31PE0	95.24	95.24	98.17	95.6	98.17	87.55	75.09	94.14	94.14	92.31	95.24	95.24	95.6	95.24	95.6	56	58	85	78	92	32	34	50	41	49	74	58	73	83	80			Q31QY4	64.71	81.37	96.08	96.08	68.63	60.78	67.65	64.71	68.63	53.92	63.73	58.82	81.37	44.12	71.57	5
Q31PE4	15.68	18.93	14.72	18.36	4.78	2.49	4.21	3.82	1.72	NA	16.06	17.97	14.15	12.81	4.21	7	8	7	8	4	1	2	3	1	NA	8	9	7	8	2			Q31QY5	4.79	13.3	4.79	13.3	4.79	13.3	24.47	13.3	13.3	4.79	4.79	NA	4.79	4.79	NA	2
Q31PE5	39.17	45.83	40.42	47.08	37.92	28.75	28.75	28.75	9.58	25	32.92	40	37.92	30.83	42.08	11	10	13	13	9	5	5	5	2	4	6	8	10	9	10			Q31QY6	9.26	9.26	9.26	10.65	22.22	31.02	30.56	18.98	18.98	18.98	9.26	18.98	9.26	22.69	9.26	6
Q31PF0	73.42	96.2	74.05	89.24	96.84	82.91	96.2	85.44	65.82	81.65	96.2	94.94	76.58	78.48	96.84	17	17	16	16	17	17	16	17	9	15	17	18	14	14	14			Q31QY8	43.5	51.96	55.89	41.99	40.79	44.71	44.11	32.63	44.11	36.86	58.01	49.24	51.66	37.16	53.47	25
Q31PF2	25.5	22.72	21.95	21.95	16.07	25.66	26.58	18.08	20.09	26.43	28.13	23.18	22.87	24.88	24.11	16	15	16	16	10	15	18	13	10	15	17	15	15	17	14			Q31QY9	11.23	13.02	10.04	8.72	2.27	7.65	1.79	9.2	4.9	4.66	8.84	10.16	14.22	13.14	4.54	11
Q31PF4	9.47	NA	3.03	3.03	NA	3.03	3.03	3.03	NA	NA	9.47	NA	10.98	9.47	3.03	2	NA	1	1	NA	1	1	1	NA	NA	2	NA	3	3	1			Q31QZ1	12.66	13.1	13.1	13.1	NA	17.9	17.9	6.55	6.11	12.66	18.34	13.1	32.31	26.64	6.99	6
Q31PF6	5.97	3.14	8.81	3.14	3.14	15.09	5.97	9.43	9.43	11.95	3.14	2.83	9.12	3.14	3.14	3	1	2	1	1	4	3	3	3	4	3	2	3	1	1			Q31QZ4	14.17	19.23	8.91	15.59	NA	NA	NA	NA	NA	NA	19.23	12.55	16.4	20.45	5.47	9
Q31PF7	8.61	15.57	7.79	2.66	2.05	20.29	15.78	12.5	12.5	23.16	9.43	9.43	10.86	4.71	8.61	6	8	5	4	2	10	8	7	6	10	6	5	6	3	6			Q31QZ8	7.84	5.23	5.23	6.1	6.1	10.68	5.23	2.4	10.68	10.68	10.68	8.5	8.5	12.85	8.5	3
Q31PG0	79.28	79.28	88.16	70.07	79.28	72.7	71.71	70.72	74.34	66.78	80.59	79.28	81.91	83.55	81.91	25	26	26	24	24	25	25	22	25	24	29	26	27	27	28			Q31QZ9	65.38	84.62	89.14	74.21	78.51	68.55	66.06	57.69	61.54	64.48	78.28	74.43	81.9	76.7	83.03	57
Q31PG3	11.47	6.68	4.97	5.14	5.14	4.11	2.23	NA	NA	1.54	9.76	7.88	7.88	3.94	3.94	6	4	3	4	2	1	1	NA	NA	1	6	5	6	4	2			Q31R01	38.2	33.33	27.98	27.25	27.74	45.5	41.85	23.6	49.15	40.63	37.96	34.06	22.63	36.74	30.41	11
Q31PG4	14.74	8.97	NA	8.97	5.77	21.79	14.74	14.74	13.46	NA	19.23	19.23	14.74	5.77	5.77	2	2	NA	2	1	3	2	2	2	NA	3	3	2	2	1			Q31R02	46.07	48.99	39.33	41.8	52.81	63.82	46.52	43.37	50.79	43.37	41.8	58.88	48.76	41.57	58.43	29
Q31PG6	12.35	12.35	12.35	25.93	12.35	12.35	12.35	12.35	12.35	12.35	12.35	23.46	12.35	23.46	12.35	2	1	2	3	2	2	2	2	1	2	2	2	1	2	2			Q31R06	12.94	20.22	15.36	20.22	8.09	8.09	11.32	8.89	24.53	10.78	10.78	8.09	10.78	8.09	15.36	6
Q31PG7	32.44	8.02	8.02	8.4	15.65	8.02	22.9	8.02	4.58	12.98	19.47	25.95	16.41	4.58	12.21	7	5	3	4	5	4	4	3	2	4	6	5	4	2	4			Q31R14	90.49	92.39	94.57	92.39	95.11	87.23	89.4	74.18	89.4	87.23	94.57	91.85	92.39	92.66	91.03	124
Q31PH0	50.3	48.7	50.7	51.5	40.48	53.71	46.09	50.5	50.5	41.08	51.3	45.49	45.49	50.7	48.9	25	24	24	25	22	26	22	22	20	20	26	21	22	23	22			Q31R24	11.66	6.13	NA	NA	NA	NA	NA	6.13	NA	11.66	6.13	6.13	6.13	NA	NA	1
Q31PH3	43.12	39.38	33.12	34.38	15	39.38	39.38	33.12	46.25	37.5	31.88	43.12	43.12	43.12	28.12	6	7	5	6	3	5	5	4	5	5	4	6	5	7	5			Q31R25	8.72	8.72	8.72	8.72	8.72	14.87	14.36	5.64	4.62	14.36	4.62	8.72	8.72	8.72	8.72	1
Q31PH4	42.91	33.97	40.05	34.33	35.4	43.5	41.72	51.01	54.47	38.5	41.36	37.07	41	38.86	42.55	53	47	46	48	35	39	39	44	44	36	46	44	40	43	39			Q31R28	56.37	55.56	50.95	54.2	57.18	52.3	56.91	51.22	55.56	54.47	52.85	46.88	48.24	55.01	54.74	39
Q31PH5	39.44	46.01	36.75	39.01	28.34	45.37	40.09	38.69	35.99	36.75	37.39	41.06	40.09	41.92	33.94	49	50	39	46	29	43	38	41	30	36	44	48	41	47	38			Q31R29	52.88	23.74	41.37	35.97	47.12	45.68	46.04	33.81	45.68	51.8	39.21	38.13	31.29	36.69	38.49	21
Q31PH9	12.76	12.35	11.93	21.4	NA	39.92	24.69	27.98	26.75	28.4	11.52	17.28	16.87	13.99	9.47	6	4	3	6	NA	10	8	8	7	8	2	4	4	5	2			Q31R45	2.21	2.82	2.82	2.21	3.22	3.82	8.85	8.85	3.82	4.83	2.21	2.21	5.23	3.22	2.82	4
Q31PI0	4.52	12.06	9.05	9.05	4.52	4.52	20.1	4.52	9.05	4.52	9.55	4.52	4.52	4.52	4.52	1	3	2	3	1	1	3	2	2	1	2	1	1	1	1			Q31R47	6.13	12.27	11.2	5.07	8.53	7.73	17.33	13.6	7.73	11.2	6.13	8.53	7.73	2.67	3.47	3
Q31PI1	24.3	37.68	50	50	25.35	9.15	15.49	15.49	15.49	15.49	47.89	24.65	24.3	47.54	24.3	6	6	7	8	6	4	4	4	3	3	9	7	5	7	5			Q31R48	44.98	36.24	31	35.81	35.37	26.2	44.98	26.2	22.71	43.67	40.17	21.83	41.92	36.68	21.83	12
Q31PI2	32.18	28.08	31.97	29.81	32.18	36.29	37.8	36.29	36.29	32.18	28.08	27.86	35.42	29.81	29.59	20	16	15	17	15	21	19	20	18	17	15	15	18	17	16			Q31R58	15.64	47.49	59.22	35.2	59.22	23.46	24.02	25.7	23.46	33.52	24.02	39.66	13.97	47.49	53.07	6
Q31PI4	27.27	17.7	17.7	17.7	10.53	30.62	23.44	33.97	33.97	16.75	17.7	17.7	7.18	10.53	NA	4	4	2	2	2	5	4	4	4	3	3	2	1	2	NA			Q31R64	80.56	97.22	98.61	95.83	90.28	45.83	55.56	47.22	55.56	62.5	83.33	84.72	86.11	95.83	98.61	18
Q31PI6	47.78	38.49	35.98	37.72	28.24	42.17	40.81	39.07	37.33	45.65	44.49	38.88	43.71	33.27	37.14	22	18	15	15	12	19	19	17	13	18	19	19	16	16	14			Q31R65	16.58	18.95	16.58	11.05	18.95	7.11	8.16	7.89	15.79	18.68	21.58	8.68	29.21	28.95	13.42	9
Q31PI7	99.3	99.3	99.3	99.3	99.3	97.89	97.89	97.89	99.3	97.89	99.3	99.3	99.3	99.3	99.3	36	38	40	40	31	26	22	29	29	32	36	40	33	38	35			Q31R67	6.53	6.91	12.48	6.91	11.13	24.38	10.56	14.01	11.13	28.02	11.52	8.83	10.17	11.13	5.95	6
Q31PI8	9.58	19.81	17.21	13.96	8.93	22.08	19.32	18.02	12.5	18.02	20.62	23.38	18.02	18.67	16.07	8	10	9	7	9	11	11	10	8	9	11	12	10	11	8			Q31R69	37.93	50	75.86	81.03	54.31	18.1	42.24	17.24	18.97	16.38	73.28	85.34	85.34	82.76	52.59	11
Q31PJ1	26.11	25.95	25	30.38	22.47	17.25	23.73	17.88	19.15	21.52	23.42	29.27	21.36	22.94	23.58	14	17	12	17	10	9	11	8	10	9	10	12	12	14	11			Q31R70	44.42	48.8	49.6	50.4	34.26	30.68	25.3	15.74	24.7	20.92	56.77	49	63.94	57.57	41.43	34
Q31PJ3	13.41	6.4	6.4	6.4	6.4	6.4	10.37	6.71	10.37	10.37	6.4	6.4	6.4	6.4	2.74	3	2	2	2	2	2	3	2	3	3	2	2	2	2	2			Q31R71	44.09	29.13	36.22	29.13	34.65	55.12	55.12	36.22	46.46	46.46	46.46	27.56	56.69	25.98	52.76	7
Q31PJ5	12.7	26.98	22.75	12.7	4.23	19.58	11.11	15.34	9.52	9.52	14.29	18.52	4.23	4.23	18.52	2	4	2	2	1	4	2	2	2	3	3	2	1	1	2			Q31R72	31.08	24.31	24.31	26.46	4.62	20.31	19.08	25.23	18.15	24.92	33.23	28.62	38.15	40	17.23	10
Q31PJ7	6.77	6.77	3.16	7.07	1.95	7.07	3.61	3.61	1.95	3.61	6.77	9.47	6.77	4.81	5.11	4	5	2	5	1	4	2	2	1	2	5	7	5	5	3			Q31R73	7.44	11.03	7.95	10.51	4.87	9.23	7.44	3.08	7.18	7.44	11.03	2.31	7.95	7.95	4.87	3
Q31PJ9	11.67	11.67	11.67	17.78	11.67	11.67	11.67	11.67	6.11	11.67	6.11	11.67	11.67	11.67	11.67	2	2	2	3	2	2	2	2	1	2	1	2	2	2	2			Q31R81	28.57	33.83	22.56	33.83	31.58	54.89	48.87	48.87	43.61	43.61	48.87	33.83	31.58	33.83	32.33	5
Q31PK1	32.41	12.96	12.96	22.22	22.22	32.41	37.04	32.41	32.41	32.41	12.96	22.22	32.41	12.96	12.96	3	1	1	2	2	4	4	4	3	4	1	2	3	2	2			Q31R83	13.16	12.83	13.82	13.16	12.83	16.45	13.16	16.45	25.33	29.61	19.08	15.79	19.08	16.12	19.08	4
Q31PK6	27.19	21.93	21.93	11.84	31.58	27.63	31.58	21.93	29.82	32.89	22.81	22.81	26.32	17.11	32.02	9	6	7	7	7	6	7	5	5	8	8	7	8	8	6			Q31R87	35.5	35	21.5	29.5	31	28	33	32	22	22	19	17.5	19	29.5	23	8
Q31PK8	6.74	7.98	1.42	6.74	1.42	6.56	8.16	7.45	NA	2.84	13.48	19.33	11.35	1.42	8.33	2	3	1	2	1	4	3	2	NA	3	5	5	4	2	3			Q31R88	34	38.8	34.8	38	30	28	24	22	38.8	24	23.6	34.8	24	48.8	40.8	13
Q31PL1	91.56	95.53	95.78	91.56	95.78	76.67	93.3	81.14	79.9	86.6	96.53	95.29	90.32	95.78	97.77	69	75	79	75	80	62	67	62	64	64	94	70	65	86	91			Q31R92	36.9	32.09	34.76	25.4	33.96	22.19	19.52	14.97	17.91	18.98	30.48	33.69	28.07	29.41	24.33	17
Q31PL2	82.58	88.59	93.39	83.18	93.39	72.07	69.97	73.87	77.48	71.17	90.39	86.19	76.88	93.39	93.39	67	73	70	68	75	46	52	49	45	56	78	63	59	78	79			Q31R96	48.86	49.24	53.99	57.22	49.43	47.72	43.54	51.14	47.34	47.72	60.27	60.27	51.71	58.17	50.76	41
Q31PL3	8.69	14.41	6.49	7.37	3.3	5.39	2.97	4.18	3.3	1.87	6.82	8.58	8.25	8.36	4.4	8	11	5	8	3	4	3	3	2	2	6	7	8	8	5			Q31RA2	29.1	31.29	35.67	30.2	44.42	28.23	32.6	24.73	23.19	25.16	39.39	25.38	46.39	37.2	29.54	19
Q31PL7	72.31	66.92	72.31	62.31	72.31	54.62	60	54.62	54.62	54.62	77.69	72.31	62.31	72.31	54.62	7	8	9	8	9	8	7	7	4	5	11	8	6	7	7			Q31RA5	20.45	10.23	18.18	10.23	10.23	13.64	23.86	13.64	22.73	13.64	10.23	10.23	23.86	10.23	10.23	3
Q31PL8	36.95	36.28	32.08	32.08	39.6	38.27	38.5	38.5	31.64	37.83	40.27	29.87	30.97	32.08	36.28	17	16	17	17	18	17	16	16	14	17	18	15	15	17	17			Q31RA7	29.11	23.05	20.46	26.22	13.54	30.55	29.68	33.72	40.92	40.35	41.79	21.33	40.06	38.04	13.83	15
Q31PM0	60.73	47.27	57.09	44.73	45.09	58.18	51.64	52	48.73	52.36	61.82	56	56	56	52.36	13	14	13	14	14	14	10	11	11	13	15	14	13	15	13			Q31RB1	2.17	NA	NA	NA	NA	2.56	NA	NA	NA	NA	NA	NA	3.54	2.17	NA	3
Q31PM3	11.79	15.38	15.38	15.38	15.38	21.54	21.54	29.23	23.08	29.23	15.38	15.38	15.38	15.38	15.38	3	2	2	2	2	5	5	6	3	6	2	2	2	2	2			Q31RB2	4.03	4.03	9.13	14.86	8.07	8.49	4.67	2.55	4.67	2.55	4.88	6.58	6.58	15.71	2.55	3
Q31PM4	21.56	19.38	24.69	43.75	26.88	25.62	13.12	17.5	18.12	28.12	21.56	32.5	36.25	36.25	27.81	6	7	5	9	6	9	5	9	7	9	5	7	8	8	7			Q31RB7	49.54	48.85	51.15	45.62	52.07	58.06	55.3	41.94	47	56.22	50.23	49.77	44.93	44.24	45.39	29
Q31PM5	34.88	48.26	47.67	40.7	44.77	56.98	47.09	52.33	45.35	40.7	38.95	40.7	45.93	44.77	48.84	15	17	16	16	12	17	18	17	12	17	15	14	16	16	16			Q31RB8	21.28	26.03	21.9	20.04	9.92	13.22	11.16	10.74	8.06	5.58	25	19.21	25.62	15.7	11.98	15
Q31PM6	16.67	16.67	10.32	16.67	6.35	6.35	16.67	17.46	NA	6.35	23.81	6.35	23.81	6.35	16.67	2	2	2	3	1	1	2	2	NA	1	3	3	3	2	2			Q31RC4	24.47	70.21	70.21	30.85	48.94	62.77	67.02	62.77	48.94	48.94	70.21	62.77	38.3	56.38	70.21	5
Q31PM7	14.19	2	6.43	9.31	7.54	7.1	2	NA	NA	NA	7.54	11.31	9.31	6.43	7.54	6	3	3	4	4	4	2	NA	NA	NA	3	6	4	3	4			Q31RC7	17.34	17.34	17.34	17.34	15.33	11.56	11.56	11.56	11.56	9.55	17.34	15.33	17.34	17.34	17.34	8
Q31PM8	5.64	5.64	5.64	5.93	7.72	2.37	2.37	2.37	5.64	2.37	5.64	5.64	5.64	7.72	7.72	2	2	2	3	3	2	2	1	2	1	2	2	2	3	3			Q31RD3	19.93	19.37	12.18	11.44	16.24	24.54	24.91	13.84	17.9	18.45	15.87	17.9	20.48	19.74	18.27	10
Q31PM9	28.3	21.58	11.99	22.78	12.95	NA	6	2.64	2.64	NA	10.55	25.42	7.91	14.39	11.03	8	6	3	8	4	NA	2	2	1	NA	3	8	3	4	4			Q31RD5	9.9	4.95	9.41	4.95	4.95	14.36	13.37	4.46	14.36	9.41	13.86	9.41	4.95	9.41	NA	3
Q31PN1	44.5	44.5	38.28	30.62	38.28	33.49	44.98	36.84	27.75	41.63	40.19	32.06	36.84	32.54	38.28	8	7	6	5	6	6	8	7	5	7	7	5	7	6	6			Q31RD7	4.11	4.11	8.56	4.11	4.11	NA	NA	NA	NA	NA	3.42	NA	4.11	4.11	NA	1
Q31PN2	34.88	39.53	40.47	36.74	45.12	36.28	44.19	23.72	13.49	23.72	52.56	56.28	42.33	53.02	34.88	12	12	9	12	10	5	7	6	3	4	13	11	14	12	8			Q31RE0	66.67	66.67	66.67	62.96	62.96	62.96	66.67	62.96	62.96	62.96	66.67	55.56	66.67	66.67	55.56	12
Q31PN3	23.42	21.05	29.47	25.26	22.89	18.95	16.58	18.68	23.16	18.42	24.21	25.26	21.05	25.79	25	10	9	12	10	9	8	8	9	9	7	9	9	8	12	10			Q31RE1	10.42	5.79	5.79	16.22	NA	17.37	5.79	3.09	NA	NA	14.29	5.79	5.79	5.79	5.79	3
Q31PN4	31.98	26.16	26.16	26.16	26.16	48.84	48.84	26.16	31.98	26.16	26.16	31.98	26.16	26.16	26.16	4	3	3	3	3	5	5	3	4	4	4	4	4	3	4			Q31RE4	33.08	20.3	27.82	27.82	51.13	24.81	53.38	20.3	27.82	35.34	10.53	34.59	63.91	38.35	46.62	9
Q31PN5	6.69	6.69	6.69	6.69	3.78	9.59	11.05	6.69	11.05	6.69	6.69	9.59	6.69	3.78	3.78	2	2	2	2	1	3	4	3	3	2	2	3	2	1	1			Q31RE8	19.78	12.26	12.26	16.16	9.19	16.71	16.16	12.26	20.06	16.99	12.26	12.26	5.29	16.16	9.19	4
Q31PN6	29.87	37.66	23.38	29.87	16.23	34.42	34.42	49.35	23.38	31.82	29.87	29.87	26.62	18.83	26.62	4	4	4	4	3	6	5	6	3	4	4	3	5	4	5			Q31RE9	51.43	51.43	51.43	51.43	51.43	45.71	45.71	45.71	45.71	45.71	51.43	51.43	51.43	51.43	51.43	15
Q31PN8	53.19	62.41	74.47	65.96	63.12	61.7	54.26	58.87	52.84	55.67	53.19	56.74	49.65	61.35	58.87	18	23	26	24	23	22	21	23	19	19	19	20	19	22	23			Q31RF8	5.8	2.9	14.25	6.04	6.76	6.04	5.56	9.42	5.8	9.66	5.8	10.63	6.76	2.17	6.52	4
Q31PN9	2.74	10.27	7.31	6.62	2.74	7.53	9.36	12.1	15.98	14.16	5.48	5.48	2.74	2.74	6.62	3	4	4	3	2	4	5	5	5	5	3	3	2	2	3			Q31RF9	93.05	95.18	96.31	95.74	95.46	87.09	85.96	78.16	89.36	86.24	92.06	95.32	94.89	94.33	96.88	367
Q31PP2	26.2	23.94	18.31	20.85	2.25	6.2	3.66	5.63	5.35	4.79	10.99	20	9.58	5.92	5.92	7	7	4	6	1	2	1	2	2	2	3	6	4	6	2			Q31RG0	98.14	96.27	98.14	99.38	99.38	98.76	99.38	98.76	99.38	98.76	99.38	98.14	96.27	96.27	98.14	151
Q31PP3	21.01	26.06	25.66	25.66	26.46	25.86	30.1	27.88	24.04	26.26	24.65	32.73	23.84	26.46	24.04	11	13	9	14	11	12	15	13	10	12	12	12	12	14	11			Q31RG1	100	100	100	100	100	100	100	97.52	100	100	100	100	100	100	100	155
Q31PP5	4.61	4.37	NA	4.37	NA	7.28	7.28	NA	4.61	NA	4.61	4.37	NA	6.31	4.37	1	2	NA	3	NA	2	2	NA	1	NA	4	3	NA	3	2			Q31RG2	92.54	97.01	94.03	100	100	89.55	92.54	91.04	97.01	88.06	97.01	94.03	94.03	94.03	94.03	57
Q31PP6	62.56	54.74	51.18	48.34	58.29	46.68	45.97	48.34	48.34	44.31	55.45	57.11	51.18	58.29	54.74	22	19	18	20	21	17	16	19	17	18	20	20	21	23	18			Q31RG7	25.3	23.8	34.34	28.31	20.18	28.92	31.93	25.3	25.3	30.72	19.28	27.41	19.28	29.22	28.92	10
Q31PP7	27.78	27.78	30.48	29.21	15.56	23.49	31.43	29.37	30.63	33.65	19.68	31.59	23.49	24.13	30.95	16	15	14	15	6	11	14	15	16	15	6	16	12	11	12			Q31RG9	36.42	24.5	35.1	35.1	29.14	49.67	35.76	34.44	35.76	50.33	50.33	35.76	35.1	35.1	35.76	8
Q31PP9	30.17	54.31	53.45	43.1	54.31	10.34	9.48	9.48	9.48	9.48	37.93	30.17	12.07	61.21	12.07	3	4	6	4	4	1	1	1	1	1	4	3	2	5	2			Q31RH0	36.84	51.32	53.29	40.79	61.84	27.63	30.26	32.89	45.39	37.5	49.34	61.84	49.34	61.84	51.32	5
Q31PQ0	31.25	17.31	12.02	12.02	17.31	5.29	25.96	12.02	12.02	25.96	17.31	37.02	25.96	33.65	31.25	4	4	2	3	4	1	3	3	2	3	3	6	3	5	4			Q31RH2	82.13	83.06	79.58	79.81	82.37	80.28	77.73	68.68	77.49	75.41	81.21	81.67	73.55	80.28	79.81	86
Q31PQ2	22.61	37.39	19.13	29.57	18.7	28.26	26.09	28.26	15.65	23.04	33.48	36.96	15.65	11.3	26.52	6	6	4	5	6	5	5	6	3	4	6	6	3	6	5			Q31RH4	58.24	61.18	68.82	68.24	49.41	60.59	61.76	50.59	51.76	51.18	69.41	48.82	69.41	70	74.71	13
Q31PQ6	22.22	5.26	11.7	4.68	11.7	19.3	21.05	5.26	5.26	13.45	27.49	9.94	16.96	33.92	NA	3	2	1	1	1	4	5	2	1	2	5	2	2	5	NA			Q31RI3	91.63	82.79	85.58	86.51	78.6	86.51	83.26	74.88	86.51	86.05	83.26	90.23	83.26	86.98	85.58	76
Q31PQ7	19.55	15.79	15.04	25.56	8.02	9.77	17.29	6.02	12.28	22.31	15.04	21.8	7.77	16.04	25.56	7	6	5	8	3	4	6	4	4	6	5	8	4	6	8			Q31RI6	94.17	94.17	94.17	94.17	88.33	94.17	85.83	85.83	94.17	85.83	94.17	88.33	94.17	88.33	94.17	30
Q31PQ8	67.54	51.87	68.66	69.78	37.31	19.03	19.78	33.21	21.64	33.21	68.28	49.63	69.4	67.54	50.37	16	17	15	17	14	5	5	7	6	7	17	13	17	17	14			Q31RI7	48.99	60.29	39.42	56.81	60.87	49.86	60.87	50.72	45.51	49.86	58.84	48.99	70.43	68.99	46.38	30
Q31PR0	26.41	28.87	35.21	32.75	31.34	28.17	26.41	40.85	17.96	31.34	30.28	32.75	37.68	30.28	32.75	10	10	9	9	10	9	11	12	5	9	9	10	11	9	10			Q31RJ0	41.44	36.05	22.02	33.77	35.24	42.41	40.46	34.58	44.21	36.7	39.48	31.16	53.51	32.14	27.08	25
Q31PR1	19	20.67	15.53	19.14	12.76	15.81	17.06	23.02	20.25	21.22	14.15	22.19	15.95	12.9	16.78	15	15	10	14	10	11	13	15	13	14	9	12	9	10	11			Q31RJ1	10.43	11.62	8.79	11.62	5.07	11.03	7	9.09	10.88	9.09	13.41	8.94	17.14	17.59	11.33	5
Q31PR2	78.01	80.5	80.5	62.24	61.83	56.43	50.62	47.72	47.72	53.94	71.37	80.5	78.01	80.5	66.39	20	19	20	20	13	12	12	12	9	12	17	19	19	20	19			Q31RJ4	61.61	58.04	58.04	65.18	45.54	66.96	57.14	70.54	69.64	58.04	58.93	58.04	58.04	51.79	52.68	14
Q31PR3	20.76	18.62	15.75	4.77	17.42	15.51	23.87	12.17	15.51	18.85	15.75	13.13	15.04	16.71	12.65	7	8	5	5	4	5	8	5	5	6	6	3	5	4	4			Q31RJ6	15.28	NA	NA	NA	NA	27.78	NA	NA	NA	23.61	NA	NA	NA	NA	NA	1
Q31PR4	45.27	41.57	36.03	50.81	40.88	31.64	36.72	27.71	30.72	31.18	50.58	60.28	48.04	52.19	39.03	16	14	16	16	12	11	12	13	10	10	17	15	15	16	14			Q31RK1	5.83	5.83	5.83	NA	6.67	5.83	NA	NA	10	31.67	NA	10.83	7.5	5.83	5.83	1
Q31PR6	40.89	33.68	39.86	35.4	47.08	36.77	31.27	36.77	33.68	34.36	37.8	43.99	38.49	39.86	35.4	16	14	13	15	16	10	11	10	10	10	16	14	16	15	14			Q31RL9	26.25	26.25	32.5	26.25	19.38	27.5	23.75	27.5	30.62	33.75	20	27.5	19.38	37.5	32.5	8
Q31PS0	95.95	90.54	83.11	83.11	83.11	93.92	93.92	88.51	93.92	88.51	90.54	83.11	83.11	95.95	83.11	14	13	11	11	12	13	12	12	12	12	14	10	11	12	10			Q31RM2	26.37	35.16	35.16	35.16	35.16	59.34	59.34	40.66	34.07	58.24	35.16	35.16	23.08	35.16	35.16	4
Q31PS1	34.21	32.97	33.28	34.36	29.43	23.57	24.81	23.27	27.27	27.89	24.5	32.67	30.97	30.66	29.43	20	19	20	21	18	18	16	16	15	16	14	20	19	17	17			Q31RM5	20.47	22.2	23.92	26.08	40.09	31.47	29.31	25	31.47	30.82	26.29	44.18	29.74	33.41	32.54	11
Q31PS2	38.64	21.59	21.59	13.64	13.64	13.64	30.68	13.64	30.68	30.68	38.64	38.64	21.59	13.64	30.68	4	4	3	4	4	5	5	5	4	4	4	4	4	3	4			Q31RM7	67.96	70.75	70.27	70.27	63.96	69.66	69.78	58.13	61.41	69.66	78.16	70.75	84.83	76.7	75.97	112
Q31PS7	5.37	2.91	1.53	4.45	1.53	NA	2.76	1.53	1.53	1.53	1.53	4.14	2.76	2.61	1.53	5	3	1	4	2	NA	2	1	1	1	1	4	2	2	2			Q31RM8	67.27	67.27	41.82	60.91	41.82	60.91	40	60.91	40.91	60.91	41.82	40.91	67.27	40.91	40.91	29
Q31PS9	40.14	30.99	30.99	36.62	25.35	31.69	14.08	16.9	20.42	25.35	25.35	25.35	36.62	25.35	25.35	7	5	6	6	3	4	3	3	3	3	4	5	6	4	6			Q31RM9	8.22	8.22	18.49	20.55	8.22	21.23	55.48	NA	21.23	19.18	28.08	8.22	NA	18.49	NA	1
Q31PT1	5.11	NA	NA	5.11	NA	3.83	8.94	8.94	8.51	8.94	NA	NA	NA	NA	NA	1	NA	NA	1	NA	1	2	2	3	2	NA	NA	NA	NA	NA			Q31RN1	31.13	19.12	23.28	14.22	17.4	31.13	29.66	23.28	15.93	19.12	36.52	21.81	29.66	19.36	22.3	12
Q31PT4	12.22	12.22	12.22	12.22	12.22	22.22	15	25.56	21.11	15	16.11	16.11	10	16.11	16.11	2	2	2	2	2	4	2	5	4	5	3	3	2	4	3			Q31RN2	37.56	40.61	41.78	37.09	23.47	29.34	34.04	21.36	21.36	22.07	50	41.08	44.37	48.36	25.12	19
Q31PT6	46.46	45.64	43.09	39.84	39.37	38.68	38.44	39.95	41.35	36.12	46.11	42.28	42.16	42.62	38.44	48	47	44	46	43	41	40	42	38	39	51	48	48	48	40			Q31RN3	31.78	40.07	38.9	29.32	18.46	5.61	7.71	7.59	10.51	9.7	40.77	34.23	49.07	43.34	34	31
Q31PT8	15.77	15.77	21.48	22.15	18.12	9.73	13.76	12.08	14.09	23.83	15.77	16.44	11.74	21.48	25.5	7	4	6	6	4	3	5	5	3	6	4	5	4	5	5			Q31RN5	45.33	48	45.33	57.33	96	45.33	45.33	41.33	45.33	42.67	48	57.33	48	66.67	93.33	6
Q31PT9	74.63	49.25	49.25	47.76	62.69	NA	NA	NA	13.43	32.84	83.58	80.6	49.25	61.19	83.58	7	6	4	7	7	NA	NA	NA	1	2	11	9	3	6	8			Q31RP1	32.59	28.69	25.63	30.64	29.81	32.87	30.92	28.41	34.54	39.28	29.53	28.13	32.03	33.15	30.64	13
Q31PU0	10.57	3.4	NA	NA	NA	6.79	NA	NA	NA	NA	9.06	3.4	6.79	NA	NA	3	2	NA	NA	NA	2	NA	NA	NA	NA	2	1	2	NA	NA			Q31RP2	26.91	19.83	27.76	10.76	9.07	11.9	11.9	9.07	6.8	6.52	29.18	22.1	10.76	11.33	6.8	5
Q31PU1	63.08	63.08	63.08	56.92	50	62.31	63.08	56.92	63.08	56.92	63.85	63.08	63.85	63.85	57.69	8	9	9	7	6	7	8	7	7	7	9	8	9	9	8			Q31RP3	39.81	35.55	33.41	30.81	35.19	43.25	47.04	30.81	34.6	41.11	34.36	34	43.96	31.16	38.03	34
Q31PU3	42.91	46.27	38.81	38.81	16.04	32.84	26.49	30.97	19.4	24.25	28.36	51.12	42.91	51.12	41.42	13	13	12	13	6	8	6	9	6	7	8	13	14	14	10			Q31RP4	40.43	40.43	40.43	78.72	40.43	40.43	40.43	76.6	78.72	78.72	40.43	36.17	40.43	40.43	59.57	4
Q31PU8	39.39	18.18	18.18	11.11	30.3	22.22	23.23	29.29	29.29	11.11	18.18	18.18	18.18	18.18	30.3	3	2	2	2	3	3	4	3	3	3	2	2	2	2	4			Q31RP6	21.32	25.05	20.88	14.29	26.59	21.98	10.99	12.75	15.38	12.75	22.86	22.2	17.58	18.02	17.58	10
Q31PU9	58.66	54.82	52.47	50.2	59.96	48.11	50.13	51.11	52.67	54.1	53.65	51.82	50.26	54.3	52.15	104	98	91	95	105	89	86	92	84	94	97	88	91	103	90			Q31RP7	90.8	98.16	98.16	98.16	98.16	95.09	95.09	92.64	95.09	95.09	90.8	98.16	98.16	95.09	98.16	96
Q31PV0	26.45	18.68	19.17	11.9	5.29	NA	NA	NA	1.98	NA	15.7	14.71	17.52	13.72	7.44	13	9	10	6	3	NA	NA	NA	1	NA	8	9	13	8	5			Q31RP8	39.29	50	50	50	17.86	41.96	34.82	39.29	41.96	41.96	32.14	25	32.14	39.29	32.14	6
Q31PV1	11.76	32.77	NA	32.77	21.01	32.77	32.77	23.53	21.01	11.76	21.01	11.76	NA	11.76	21.01	2	3	NA	3	2	3	3	2	2	3	2	1	NA	2	2			Q31RQ2	12.28	4.68	12.28	12.28	12.28	19.88	19.88	12.28	25.15	25.15	12.28	12.28	12.28	12.28	4.68	2
Q31PV7	17.43	23.85	20.18	32.11	20.18	37.61	17.43	26.61	13.76	26.61	17.43	17.43	36.7	23.85	31.19	5	5	4	6	4	7	6	5	3	5	4	5	7	5	6			Q31RQ3	3.03	5.45	5.45	3.03	NA	NA	NA	NA	2.12	NA	10.91	NA	8.18	8.79	NA	2
Q31PV8	25.09	35.05	35.05	34.36	35.05	20.62	35.05	20.62	22.34	27.15	21.65	27.84	27.84	41.24	35.05	6	5	5	6	5	4	6	6	4	4	4	5	5	6	5			Q31RQ8	5.88	5.88	5.88	5.88	22.99	NA	NA	NA	NA	NA	16.58	5.88	5.88	5.88	28.34	1
Q31PW1	41.34	35.02	36.01	38.99	22.03	14.48	15.47	16.96	18.56	24.38	38.74	40.72	38.49	35.52	33.29	32	30	26	30	17	11	13	18	12	19	30	35	30	31	30			Q31RR6	28.12	13.91	26.38	13.91	2.03	28.7	11.3	8.41	5.22	15.94	28.12	16.81	36.81	33.62	13.04	10
Q31PW2	28.9	25.34	26.95	25.57	13.53	17.66	15.6	15.48	9.06	12.73	23.51	28.44	22.94	21.44	12.39	25	24	20	19	10	14	13	14	6	9	15	22	21	16	7			Q31RR7	40.08	27.38	20.24	23.81	19.84	38.89	40.48	34.52	45.63	49.21	28.57	32.54	22.22	33.73	24.21	19
Q31PW5	8.05	5.89	5.59	4.32	1.77	2.94	0.88	4.71	NA	2.94	3.14	7.36	5	4.61	4.51	8	9	7	9	4	3	2	3	NA	2	6	8	8	9	6			Q31RR9	54.55	76.36	76.36	76.36	76.36	54.55	54.55	54.55	54.55	54.55	76.36	83.64	54.55	76.36	76.36	6
Q31PW6	36.46	25.41	30.66	36.46	16.3	23.48	16.3	7.18	20.72	9.67	31.77	37.02	46.96	42.27	27.35	14	13	11	12	7	7	6	5	5	3	11	12	13	15	9			Q31RS1	15.98	21.3	20.71	13.31	31.66	24.26	16.57	14.5	21.3	16.86	23.96	12.72	13.31	14.2	17.46	8
Q31PW8	13.51	13.51	27.03	27.03	27.03	27.03	27.03	27.03	27.03	13.51	27.03	13.51	13.51	27.03	NA	2	2	2	2	2	2	2	2	2	1	2	1	1	2	NA			Q31RS9	10.62	7.37	3.47	7.04	4.23	12.68	9.86	7.8	11.81	9.53	4.23	6.39	3.47	6.5	7.26	8
Q31PW9	12	12	NA	NA	NA	25.33	25.33	9.33	9.33	21.33	NA	NA	9.33	NA	12	2	1	NA	NA	NA	3	3	1	1	2	NA	NA	1	NA	1			Q31RT2	10.06	14.2	12.13	7.4	6.51	9.47	18.05	5.62	2.96	5.62	14.79	2.66	13.61	NA	11.54	3
Q31PX1	6.53	9.45	4.3	4.3	3.78	NA	4.3	4.3	4.81	4.47	2.41	9.45	4.3	7.22	6.53	3	4	3	2	3	NA	2	2	2	2	2	4	2	4	3			Q31RT4	14.13	4.62	10.6	4.62	9.24	28.53	23.64	14.67	24.73	25.82	14.4	2.17	9.78	7.61	7.61	8
Q31PX2	35.14	50.45	39.64	45.95	35.14	38.74	45.95	39.64	45.95	45.95	39.64	31.53	39.64	39.64	35.14	7	8	6	7	5	7	7	8	6	8	7	5	6	6	6			Q31RU1	1.83	2.03	3.65	5.48	5.68	27.99	22.92	20.28	31.64	24.95	5.48	3.65	3.65	8.92	7.1	2
Q31PX5	74.42	74.42	87.79	74.42	74.42	57.56	62.21	57.56	52.91	57.56	87.79	74.42	74.42	87.79	74.42	15	17	20	20	19	13	14	13	13	13	24	15	17	21	15			Q31RU2	19.72	24.65	19.72	9.86	12.68	30.99	35.21	50.7	53.52	52.11	19.72	24.65	24.65	24.65	24.65	3
Q31PX6	39.95	25.45	29.77	33.33	17.3	38.93	41.48	33.84	25.95	41.48	30.03	37.66	45.04	34.35	30.53	15	15	12	18	8	11	14	11	8	13	13	16	17	14	13			Q31RU3	4.72	3.99	6.72	2.94	5.25	0.73	NA	1.26	NA	NA	4.51	3.25	4.51	3.15	3.46	5
Q31PX7	72	67.2	72	67.2	69.6	66.4	72	72	72	72	72	72	72	72	47.2	14	13	14	14	9	10	11	10	10	11	14	13	14	14	11			Q31RU6	80.37	76.44	80.1	71.73	80.37	74.61	73.04	69.9	75.92	74.61	74.08	79.84	73.04	75.39	73.56	43
Q31PY0	7.14	6.09	1.16	4.31	NA	0.74	1.26	2.52	NA	1.26	3.15	4.31	6.2	5.46	NA	7	7	1	6	NA	1	1	3	NA	1	4	4	6	6	NA			Q31RU8	55.83	64	55.13	51.83	61.74	60.7	52.52	49.22	43.83	59.3	60.87	61.91	54.43	51.48	61.22	67
Q31PY1	22.62	17.64	15.72	17.35	9.46	9.67	10.24	10.67	13.94	7.68	17.28	22.69	21.62	15.08	16.5	28	22	14	24	7	7	10	10	14	8	18	22	23	24	16			Q31RV2	10.63	11.22	11.22	10.63	6.69	11.81	6.3	12.01	10.83	12.99	12.99	10.63	12.99	13.39	4.72	5
Q31PY5	34.96	34.09	29.7	30.45	32.46	31.2	31.2	32.08	29.95	31.2	31.7	38.47	35.84	30.45	34.84	26	27	24	24	25	23	24	26	21	25	26	26	26	25	26			Q31RV5	4.15	9.96	NA	7.05	NA	7.05	NA	NA	NA	NA	7.05	NA	NA	NA	9.96	2
Q31PZ0	36.79	43.97	39.18	37.09	30.51	6.18	12.56	9.77	14.46	7.58	37.69	34.7	33.3	37.69	36.59	34	38	31	30	27	5	13	13	9	7	30	32	29	32	31			Q31RV6	32.39	30.2	29.32	29.98	14.22	34.79	13.35	25.16	14.44	20.79	37.42	26.7	34.14	31.95	19.69	19
Q31PZ1	11.89	17.03	8.92	17.03	8.92	6.22	12.16	6.22	3.51	6.22	8.11	22.16	19.19	11.62	8.92	6	6	3	6	4	1	4	1	0	1	5	6	7	4	3			Q31RV7	8.62	8.62	8.62	8.62	5.52	2.76	NA	NA	NA	2.76	2.76	11.38	8.62	8.62	2.76	2
Q31PZ2	26.84	23.16	23.16	25	25	23.16	23.16	23.16	23.16	23.16	25	21.32	26.84	25	25	7	7	6	9	9	5	7	6	5	6	9	7	10	8	7			Q31RW4	21.11	16.61	16.26	19.72	15.57	35.29	24.57	28.03	24.91	27.34	38.41	18.34	12.11	16.26	20.07	6
Q31PZ5	93.01	93.01	93.01	93.01	93.01	88.81	89.51	88.81	89.51	88.11	93.01	93.01	93.01	93.01	93.01	31	30	31	36	34	23	29	24	27	20	34	29	33	32	35			Q31RW5	21.65	13.4	10.31	10.31	NA	43.3	44.33	40.21	44.33	42.27	18.56	13.4	13.4	18.56	13.4	2
Q31PZ6	60.99	57.62	61.88	53.59	70.18	56.05	56.05	54.48	54.48	54.48	61.21	68.61	67.94	59.19	63.9	34	32	31	31	33	30	31	30	30	31	35	33	32	32	33			Q31RW6	48.66	51.08	54.84	53.76	56.18	38.17	44.62	42.74	41.4	41.94	55.11	60.22	53.76	55.11	55.65	37
Q31Q04	70.97	78.8	64.98	78.8	54.84	87.1	87.1	78.8	78.8	85.71	64.98	60.37	68.2	70.97	65.44	21	24	16	21	13	32	32	32	21	26	15	16	15	18	13			Q31RW8	21.85	29.18	29.32	23.65	23.51	30.98	35.27	27.66	25.59	25.59	26.69	21.58	36.38	32.23	19.78	16
Q31Q06	5	5	NA	5	5	10.5	5	5	15.5	5	5	19	8.5	13.5	5	2	2	NA	2	1	1	1	1	2	1	2	3	2	2	1			Q31RW9	14.1	10.57	14.1	9.25	4.85	13.66	14.1	12.33	20.7	14.1	12.33	14.1	14.98	12.33	12.33	4
Q31Q07	64.5	56.71	59.31	58.44	57.58	59.74	51.73	57.36	53.03	54.11	69.91	59.96	53.9	60.39	58.23	34	32	31	29	28	30	27	28	27	27	35	30	30	34	29			Q31RX0	69.74	69.74	82.89	67.11	80.26	64.47	77.63	67.11	65.79	67.11	57.89	81.58	71.05	80.26	71.05	8
Q31Q09	55.74	55.74	55.74	55.74	55.74	43.44	46.72	31.97	40.16	46.72	55.74	55.74	55.74	55.74	52.46	7	7	7	7	7	4	5	4	5	6	7	7	7	7	5			Q31RX1	44.16	60.57	64.35	45.11	39.12	35.02	35.33	37.54	35.02	31.86	66.25	52.37	47	44.79	74.13	20
Q31Q10	17.82	14.66	19.54	13.22	13.22	12.07	16.95	12.07	14.66	19.54	8.62	10.34	12.93	10.34	12.93	8	7	9	9	7	8	9	7	8	9	8	7	7	9	7			Q31RX3	37.41	37.41	31.65	38.13	38.85	64.75	41.73	19.42	46.04	46.04	37.41	46.04	45.32	38.13	37.41	8
Q31Q11	41.16	41.16	54.66	41.16	31.51	30.87	39.55	39.55	39.55	30.87	41.16	41.16	41.16	41.16	33.76	13	12	14	12	13	15	14	14	12	13	13	12	13	13	12			Q31RX4	4.42	NA	4.42	3.61	14.46	NA	NA	NA	NA	6.43	4.42	3.61	8.43	12.85	10.84	2
Q31Q12	24.57	24.57	18.1	24.57	24.57	39.22	39.22	34.91	22.41	28.88	18.1	24.57	18.1	12.07	12.07	3	3	2	3	3	7	5	4	4	4	5	3	2	2	1			Q31RX6	53.33	71.11	66.67	62.78	66.67	52.78	57.22	56.11	44.44	44.44	65.56	65.56	68.33	65.56	68.33	21
Q31Q13	16.37	11.62	2.64	5.99	1.58	3.35	3.17	NA	NA	NA	3.35	8.27	4.05	2.64	6.87	8	5	1	4	1	2	4	NA	NA	NA	3	6	2	2	4			Q31RX7	27.97	27.33	34.41	27.33	18.33	22.83	20.26	16.4	11.25	18.97	31.83	27.65	26.37	31.83	11.25	8
Q31Q16	8.82	8.82	8.82	6.57	8.82	4.69	12.2	12.01	2.25	9.94	8.82	4.88	8.82	2.63	2.63	4	3	3	3	3	2	5	6	3	6	4	2	4	1	1			Q31RX8	7.64	7.64	7.64	7.64	7.64	NA	7.64	NA	NA	NA	7.64	7.64	15.28	7.64	7.64	1
Q31Q17	6.94	6.94	6.94	NA	NA	8.33	NA	NA	8.33	6.94	6.94	6.94	NA	11.81	6.94	1	1	1	NA	NA	1	NA	NA	1	1	1	1	NA	2	1			Q31RX9	43.22	51.92	45.01	51.66	42.71	43.99	39.64	41.43	46.55	45.78	49.87	48.08	64.19	55.75	51.92	39
Q31Q19	48.31	48.31	40.45	40.45	48.31	37.08	44.94	44.94	37.08	44.94	48.31	48.31	48.31	65.17	44.94	3	3	2	2	3	1	2	2	2	2	4	3	3	4	3			Q31RY1	68.69	68.14	65.56	71.27	67.77	68.14	72.56	68.14	62.62	63.72	65.56	68.69	61.33	63.17	67.4	71
Q31Q21	13.22	4.99	5.87	7.78	11.45	10.43	7.49	6.17	5.14	4.85	12.04	5.87	5.87	8.37	3.38	12	10	8	10	9	9	5	6	4	4	9	8	7	7	5			Q31RY3	7.32	7.32	7.32	11.22	NA	14.15	16.1	7.32	11.22	14.63	7.32	7.32	12.68	11.22	NA	1
Q31Q22	10.7	15.64	15.64	18.11	16.05	8.23	3.7	7.82	18.52	3.7	7	26.75	11.11	13.17	20.16	5	4	5	4	3	2	1	2	4	1	4	6	3	3	5			Q31RY4	59.14	62.37	62.37	62.37	63.44	59.14	63.44	84.95	83.87	83.87	63.44	62.37	62.37	63.44	63.44	11
Q31Q25	38.24	35.29	29.41	42.81	10.13	2.61	2.61	2.61	13.73	2.61	10.13	31.7	41.18	26.47	22.88	12	13	10	13	3	1	1	2	3	1	5	13	11	11	6			Q31RY6	3.39	2.14	1.26	5.78	0.88	1.26	1.26	3.64	1.26	3.64	3.39	3.64	6.78	5.78	NA	4
Q31Q29	31.03	25.11	29.9	34.41	26.09	14.39	19.75	21.86	20.31	16.64	32.02	32.86	30.61	30.89	30.32	31	29	32	33	27	19	20	21	20	22	33	33	25	33	32			Q31RY9	49.61	43.19	51.56	47.67	43	37.16	38.33	29.57	39.3	32.3	54.28	50.97	43.39	52.33	54.86	45
Q31Q30	17.2	12.9	8.96	16.13	26.16	24.73	29.03	22.58	26.52	25.81	12.19	15.41	17.2	25.45	24.37	6	7	3	8	9	8	9	11	8	12	5	6	4	9	10			Q31RZ4	64.42	64.11	57.67	64.11	61.35	55.21	53.07	50	55.52	52.76	67.79	52.15	72.09	64.42	64.11	23
Q31Q32	64.92	59.27	62.5	59.27	43.55	46.77	62.5	59.27	68.15	68.15	62.5	68.15	64.11	66.53	67.34	15	16	16	17	13	12	15	14	12	15	16	18	19	17	14			Q31RZ5	11.64	4.53	6.47	8.41	12.72	5.17	8.41	9.7	14.87	15.95	8.41	6.47	6.47	10.13	6.47	6
Q31Q33	15.3	17	24.08	19.26	19.26	28.05	28.61	23.23	23.23	12.18	13.03	17	17	15.58	15.3	4	4	5	5	5	6	6	5	5	4	3	4	4	4	4			Q31RZ8	33.5	32.19	27.61	20.59	13.4	34.48	30.56	21.73	22.71	30.56	37.58	24.02	41.18	37.75	24.02	24
Q31Q35	3.59	14.36	14.36	3.59	22.05	14.87	22.05	10.77	3.59	22.05	14.36	22.05	10.77	10.77	20	4	3	4	3	4	4	3	4	1	3	4	3	3	3	4			Q31S05	10.6	18.91	7.45	10.03	11.46	24.93	18.91	14.9	14.9	14.9	6.02	14.9	14.9	10.03	7.45	3
Q31Q37	41.12	59.39	69.54	70.56	47.72	51.27	33.5	51.27	63.96	63.96	70.56	70.56	47.72	81.22	49.75	13	12	14	13	10	10	12	11	13	13	14	14	12	15	12			Q31S07	23.08	39.49	18.97	35.38	34.87	34.87	34.87	23.08	34.87	39.49	34.87	29.23	23.08	34.87	13.85	7
Q31Q38	2.09	4.18	5.32	5.32	NA	NA	NA	NA	NA	2.09	NA	4.18	2.09	2.09	NA	2	2	2	2	NA	NA	NA	NA	NA	1	NA	2	1	2	NA			Q31S09	2.55	2.55	NA	5.79	8.8	2.55	9.95	8.8	5.56	2.55	5.32	2.55	5.32	8.33	NA	3
Q31Q43	85.6	86.77	85.6	86.77	86.77	79.77	77.82	79.77	79.77	95.72	91.05	86.77	85.6	85.6	86.77	45	48	46	45	45	23	28	25	28	29	48	45	42	47	51			Q31S11	81.01	78.68	80.23	80.23	80.23	74.42	68.99	59.3	76.36	70.54	79.46	72.87	79.46	80.23	80.23	66
Q31Q47	72.54	78.87	72.54	72.54	70.42	52.82	39.44	38.73	45.77	33.1	68.31	69.72	61.97	76.06	76.06	17	17	15	16	13	10	9	7	5	6	17	13	14	16	18			Q31S13	20.6	10.55	10.55	10.55	10.55	20.6	20.6	10.55	20.6	10.55	19.6	10.55	10.55	19.6	10.55	5
Q31Q49	58.71	69.32	78.03	76.89	54.17	69.32	59.09	68.94	71.97	58.33	65.53	52.27	54.92	76.89	51.52	22	24	25	29	21	17	17	18	17	17	27	22	22	27	20			Q31S20	9.93	4.74	8.13	8.13	3.39	12.64	17.38	8.13	6.55	6.77	4.74	2.03	4.74	4.74	6.09	5
Q31Q50	59.93	53.77	60.96	71.23	59.93	53.08	42.12	40.41	48.29	41.1	67.47	59.25	48.97	66.1	57.19	24	23	20	23	19	15	15	13	14	12	27	20	18	24	19			Q31S21	19.14	19.75	33.64	33.64	33.64	17.9	17.9	23.46	17.9	17.9	26.54	33.64	25.31	33.64	24.07	6
Q31Q55	5.52	4.18	3.01	6.86	4.18	1.51	3.01	1.51	4.68	5.52	3.01	4.18	4.18	3.01	4.18	4	3	1	4	2	1	1	1	2	3	1	4	2	2	3			Q31S25	16.53	16.12	15.5	22.11	10.12	3.72	NA	NA	3.72	2.27	17.56	16.74	12.4	20.25	16.32	10
Q31Q56	12.05	11.81	10.5	11.69	6.56	15.87	14.56	12.05	6.21	13.72	16.83	19.21	16.83	12.41	12.53	12	11	9	11	5	14	13	11	5	10	14	16	15	12	10			Q31S26	12.43	11.68	14.31	18.46	14.69	19.02	10.17	17.14	17.7	19.02	8.85	15.07	20.15	18.08	11.11	9
Q31Q57	6.35	8.97	2.63	4.81	NA	NA	6.35	NA	NA	1.97	2.19	13.13	3.72	4.81	8.97	4	3	2	6	NA	NA	2	NA	NA	1	2	4	2	3	3			Q31S27	13.51	11.89	5.95	11.89	11.89	36.22	47.57	22.16	22.16	36.22	5.95	9.73	11.89	5.95	9.73	3
Q31Q61	16.28	9.97	7.31	17.28	11.63	27.57	14.62	13.62	13.62	13.95	16.94	25.91	14.62	14.62	9.97	5	5	3	6	2	8	7	6	4	5	5	7	6	7	5			Q31S28	47.02	48.81	39.88	48.81	48.21	53.57	53.57	52.38	54.17	64.88	39.88	47.02	55.95	48.81	39.29	9
Q31Q63	2.37	3.39	5.42	6.44	3.39	NA	2.37	NA	3.39	NA	2.37	3.39	4.07	NA	3.05	2	2	2	2	2	NA	1	NA	2	NA	1	2	1	NA	1			Q31S32	14.46	4.88	12.72	13.59	7.49	23.17	18.82	12.89	16.2	15.33	18.29	20.56	9.93	15.16	21.08	8
Q31Q65	38.07	29.44	40.61	38.07	30.96	24.87	24.87	36.04	16.75	24.87	49.24	30.96	44.67	53.81	38.07	9	8	8	9	8	6	7	8	4	6	10	7	9	10	8			Q31S35	24.6	24.6	24.6	17.11	17.65	24.6	24.6	24.6	24.6	24.6	24.6	24.6	17.11	24.6	24.6	3
Q31Q66	24.26	30.69	22.03	27.97	23.76	18.07	20.05	18.07	13.37	15.84	14.6	22.52	22.28	18.56	17.33	9	9	7	9	8	8	8	8	6	6	9	7	7	8	6			Q31S36	9.91	16.44	14.41	9.91	7.88	13.74	24.55	8.33	6.76	12.39	12.39	14.41	15.99	18.02	6.53	5
Q31Q67	60.73	58.5	45.14	60.12	53.85	48.38	46.56	51.42	54.25	40.08	50.61	47.57	60.12	69.23	59.92	28	28	25	29	28	24	21	23	20	22	27	21	26	28	25			Q31S38	32.11	33.03	30.28	18.35	19.27	15.6	16.51	16.51	16.51	16.51	19.27	33.03	19.27	19.27	19.27	5
Q31Q68	39.33	43.67	43.67	40	43.67	52.33	39.33	42	42	39.33	39.33	43.67	43.67	43.67	40	11	12	12	11	12	13	10	13	12	13	13	12	12	13	12			Q31S39	62.96	62.12	68.35	63.13	64.81	53.87	60.1	55.22	59.6	56.4	69.19	69.02	73.06	71.55	62.96	87
Q31Q69	45.41	47.71	48.62	48.17	39.45	40.83	47.71	73.39	63.76	50.46	44.04	40.83	37.16	40.37	45.87	13	12	13	11	9	11	12	14	13	12	9	10	11	12	13			Q31S44	13.02	33.95	14.42	18.6	NA	26.05	6.05	9.77	17.21	18.6	18.6	26.51	33.95	27.44	12.56	6
Q31Q75	71.04	66.12	71.04	66.67	72.13	60.66	61.2	81.42	71.04	56.28	69.95	66.12	71.58	66.12	61.2	21	18	17	16	17	16	14	18	17	14	21	18	21	20	18			Q31S47	11.01	16.51	14.98	14.98	11.01	7.03	11.01	10.09	11.01	14.98	11.01	14.98	13.46	16.51	16.51	4
Q31Q76	66.94	83.06	83.47	66.94	52.48	63.64	63.64	63.64	60.74	63.64	80.58	80.99	59.09	80.99	61.57	18	16	16	17	15	13	13	13	11	13	17	17	16	20	15			Q31S48	67.62	78.69	71.72	67.21	65.98	66.8	58.2	61.89	54.92	66.8	78.69	63.11	69.67	63.11	71.72	35
Q31Q77	25	18.37	19.9	19.9	10.71	5.61	3.57	3.57	3.57	5.61	25	31.12	25	10.71	18.37	5	5	3	6	2	1	0	0	0	1	3	5	4	4	4			Q31S55	1.89	4.81	1.2	NA	1.37	NA	4.98	NA	NA	1.89	3.26	NA	6.19	NA	NA	1
Q31Q78	10.89	20.48	10.89	16.34	6.97	9.37	9.37	4.79	1.74	6.97	9.37	13.07	10.89	10.89	9.37	7	9	7	7	3	5	5	4	1	3	5	9	8	8	5			Q31S56	43.48	27.54	49.28	47.83	27.54	10.14	NA	NA	NA	NA	31.88	27.54	47.83	27.54	27.54	4
Q31Q79	7.14	13.57	7.14	7.14	7.14	13.57	NA	7.14	13.57	13.57	7.14	7.14	13.57	7.14	7.14	1	2	1	1	1	2	NA	1	2	2	1	1	2	1	1			Q31S58	100	95.95	100	100	100	93.24	93.24	94.59	92.57	94.59	89.19	100	100	100	95.95	42
Q31Q80	6.64	NA	NA	3.54	NA	NA	NA	NA	NA	NA	3.1	10.62	6.64	3.98	NA	3	NA	NA	1	NA	NA	NA	NA	NA	NA	1	3	2	3	NA			Q31S59	23.49	7.38	23.49	13.42	7.38	13.42	7.38	13.42	7.38	13.42	23.49	17.45	13.42	18.12	23.49	3
Q31Q90	14.35	18.35	13.08	8.02	7.59	11.39	9.92	4.01	4.22	3.8	12.45	8.65	2.74	8.02	9.7	7	8	5	6	4	7	5	4	3	3	6	5	2	4	5			Q31S60	32.31	34.06	28.82	34.06	20.09	49.78	48.91	44.98	49.34	49.34	38.86	34.06	27.51	44.54	27.51	9
Q31Q93	2.07	2.07	NA	NA	NA	2.07	2.28	NA	NA	2.28	NA	2.07	NA	NA	NA	1	1	NA	NA	NA	1	1	NA	NA	2	NA	1	NA	NA	NA			Q31S61	25.3	39.53	30.43	30.43	28.85	34.78	28.85	32.02	37.94	34.78	39.13	34.78	28.46	25.3	30.04	9
Q31Q95	32.3	37.27	23.6	32.92	37.27	37.27	18.01	23.6	31.68	31.68	42.86	42.24	37.27	23.6	37.27	5	5	3	3	4	4	4	3	4	4	7	5	4	3	4			Q31S62	57.44	51.49	43.94	51.26	46.45	64.07	57.44	52.17	55.38	56.98	57.89	51.03	44.62	51.95	54.92	38
Q31QA2	48.62	39.45	33.94	48.62	33.94	7.34	22.94	7.34	22.94	32.11	39.45	48.62	22.94	39.45	33.94	6	5	4	6	4	3	3	3	4	4	5	6	5	5	4			Q31S66	19.8	21.8	24.06	19.55	14.54	25.31	27.07	16.79	17.79	19.55	22.31	19.8	19.55	19.05	18.3	11
Q31QB4	36.15	32.86	36.15	23.94	23.47	4.69	8.45	3.76	7.51	11.74	35.68	36.15	45.07	35.68	32.86	9	8	8	10	4	1	3	4	3	3	9	10	11	9	6			Q31S72	37.5	44.57	47.83	27.72	21.2	15.76	15.76	16.85	15.76	15.76	28.8	32.07	40.22	36.96	37.5	11
Q31QC2	41.27	42.53	36.46	38.23	29.62	37.47	33.16	38.23	25.82	33.16	38.99	33.67	38.99	47.34	29.87	15	17	15	14	14	14	13	13	9	11	16	13	15	17	11			Q31S75	4.28	5.06	5.06	10.12	5.06	14.01	4.67	9.34	14.01	14.79	9.73	4.28	5.06	4.28	5.06	1
Q31QC3	9.15	6.87	8.1	8.1	6.87	2.82	7.04	2.82	1.58	6.51	4.4	4.75	3.7	4.75	8.45	6	6	5	5	4	2	3	3	1	4	4	3	2	4	5			Q31S76	13.59	11.41	3.26	NA	3.26	17.93	5.98	7.07	12.77	9.51	8.42	5.98	5.98	5.71	NA	5
Q31QC5	73.88	76.71	69.41	80	73.18	76.94	80.24	75.76	76.24	71.53	77.88	73.88	68.47	73.88	72.24	51	56	51	56	44	45	43	44	39	40	52	51	49	53	42			Q31S78	17.28	58.02	37.04	17.28	17.28	17.28	38.27	17.28	17.28	17.28	17.28	17.28	17.28	37.04	17.28	1
Q31QC6	48.95	52.69	51.78	46.58	49.32	50.23	46.86	50.14	42.94	51.87	52.6	51.6	51.96	50.68	49.95	65	65	62	67	60	56	55	62	46	56	65	60	63	67	62			Q31S80	2.44	4.63	2.44	2.44	NA	13.9	13.9	6.59	9.76	8.78	9.76	5.85	4.63	4.63	2.44	1
Q31QC7	27.27	34.63	30.74	34.63	22.94	17.75	24.68	9.96	18.18	17.75	21.21	27.71	27.27	30.74	23.81	11	14	11	11	9	5	6	3	5	4	8	11	9	9	10			Q31S83	4.71	NA	NA	4.71	NA	3.14	3.14	NA	NA	8.24	3.92	NA	NA	NA	NA	1
Q31QC8	18.35	33.94	18.35	18.35	18.35	33.94	18.35	33.94	33.94	33.94	28.44	18.35	28.44	18.35	18.35	5	5	3	4	4	4	3	4	4	4	4	4	4	4	4			Q31S84	3.66	3.66	15.45	5.24	NA	2.62	NA	3.4	NA	1.83	5.24	1.83	5.24	1.83	1.83	3
Q31QC9	6.17	10.29	3.43	5.49	3.77	NA	5.49	5.49	7.03	5.49	1.72	6.17	9.78	5.49	7.55	3	6	2	3	2	NA	3	3	4	3	1	3	5	3	4			Q31S86	6	6	6	6	2.84	1.58	2.69	NA	3.79	1.26	6	6	6	11.06	7.11	4
Q31QD0	10.43	4.29	10.43	7.16	7.57	9	9	9	7.16	6.34	4.7	7.57	10.02	7.57	4.7	6	4	4	4	4	4	4	6	4	4	3	3	6	4	2			Q31S87	3.3	2.36	4.48	2.59	3.66	5.42	4.48	2.36	4.48	3.42	7.31	3.3	9.55	6.37	4.48	5
Q31QD1	50.49	38.73	36.76	37.75	38.73	41.18	30.88	39.71	41.67	31.37	50.49	30.88	53.92	50	38.73	10	9	7	9	9	6	8	6	7	8	8	8	9	7	8			Q31S88	21.53	21.53	20.83	21.53	25.69	30.56	22.92	27.08	31.25	36.81	21.53	21.53	29.86	30.56	27.78	4
Q31QD2	4.27	7.11	3.32	3.32	3.32	NA	3.32	NA	4.27	NA	7.58	7.58	7.58	3.32	3.32	3	2	1	2	1	NA	2	NA	1	NA	3	2	3	2	1			Q31S90	6.22	3.93	6.73	5.96	1.14	4.19	7.87	1.14	1.14	4.19	7.61	7.23	7.74	10.03	1.14	4
Q31QD3	52.13	29.38	20.38	21.8	20.85	64.45	58.77	63.03	50.24	48.82	29.38	39.81	37.44	21.8	27.96	10	7	4	6	4	9	9	11	8	7	6	7	8	5	5			Q31S91	39.15	35.57	41.61	43.18	33.78	37.14	25.28	25.73	27.96	30.65	46.31	44.97	50.34	44.52	41.61	46
Q31QD4	4.23	4.23	1.74	1.74	2.24	2.49	NA	NA	NA	NA	4.23	4.23	4.23	1.74	NA	1	1	0	0	1	1	NA	NA	NA	NA	1	1	1	0	NA			Q31S93	24.85	27.12	28.79	24.55	30.61	27.42	26.52	26.97	25.15	23.94	23.03	24.55	29.39	33.03	23.33	18
Q31QD6	42.48	42.48	30.07	42.48	42.48	40.52	39.87	40.52	39.87	40.52	42.48	42.48	42.48	42.48	42.48	8	9	8	8	8	7	6	7	5	7	8	8	8	9	9			Q31S97	26.4	20.8	20.8	20.8	20.8	20.8	20.8	5.6	20.8	5.6	20.8	20.8	20.8	20.8	20.8	3
Q31QD7	87.91	80.72	84.97	80.07	72.88	64.05	64.05	64.05	64.05	64.05	80.39	77.45	81.37	78.1	78.76	56	59	57	57	48	36	31	34	33	37	58	56	59	62	55			Q31SA7	29.05	29.52	25.24	22.86	25.24	37.14	32.38	43.33	37.14	34.76	37.14	31.9	25.24	34.76	27.62	7
Q31QD9	41.67	36.81	43.06	11.81	36.81	22.92	22.92	29.17	22.92	11.11	43.06	36.81	47.92	36.81	52.78	6	4	5	3	3	2	2	3	2	2	4	4	6	5	3			Q31SA9	13.06	6.76	6.76	6.76	13.06	29.73	NA	19.37	22.07	23.87	6.76	6.76	6.76	6.76	6.76	3
Q31QE3	66.45	66.45	80.13	80.13	83.06	77.52	77.52	79.8	91.21	79.48	76.87	82.41	80.78	99.67	85.02	58	62	58	61	59	49	51	52	49	49	68	61	60	73	60			Q31SB1	18.46	32	35.69	26.15	2.15	22.77	22.77	6.46	16.62	18.77	32.31	18.77	32.31	22.77	16	9
Q31QE5	13.04	22.83	7.61	13.04	13.04	25.54	7.61	13.04	13.04	13.04	7.61	7.61	7.61	7.61	7.61	2	3	1	2	2	4	1	3	2	2	1	1	1	1	1			Q31SB9	36.26	45.88	42.58	42.58	31.87	43.13	40.25	39.29	36.95	33.52	50.27	43.82	47.53	42.45	45.6	41
Q31QF2	83.6	75.86	85.77	83.6	79.46	74.77	76.4	80.9	80.9	74.41	80.18	78.02	84.68	77.3	83.24	93	90	96	97	89	73	76	76	72	71	96	92	97	97	92			Q31SC4	18.72	20.43	28.51	17.87	40.85	53.19	60.43	49.36	44.26	65.53	25.11	28.09	50.21	28.51	43.4	9
Q31QF3	73.9	67.07	64.26	67.07	57.83	70.28	58.23	81.53	70.28	73.09	75.1	67.07	79.12	72.69	65.06	34	39	29	36	28	19	18	21	21	18	35	34	34	32	32			Q31SD0	39.66	36.21	59.48	36.21	38.79	25.86	58.62	37.93	62.93	59.48	39.66	36.21	39.66	39.66	39.66	5
Q31QF5	67.4	64.26	73.35	65.52	65.52	57.37	57.37	59.25	67.4	55.8	56.11	56.11	69.91	69.28	64.89	22	23	23	23	23	17	20	21	22	21	23	24	25	26	23			Q31SD1	7.3	7.3	7.3	7.3	7.3	7.3	12.41	7.3	25.55	7.3	7.3	7.3	12.41	7.3	7.3	2
Q31QF8	65.42	67.29	67.29	72.9	72.9	85.05	85.05	33.64	85.05	58.88	82.24	67.29	61.68	82.24	61.68	16	16	14	17	14	15	15	14	13	13	20	16	13	18	12			Q31SD5	3.45	3.45	3.45	3.45	NA	NA	NA	NA	NA	NA	8.62	3.45	NA	3.45	8.62	1
Q31QF9	71.56	63.98	63.98	60.66	63.98	45.97	39.34	39.34	35.07	47.87	56.4	60.66	74.88	63.98	65.88	14	15	13	11	12	8	9	10	7	10	13	15	16	13	11			Q54704	51.21	50	39.61	49.52	46.38	22.22	45.41	43.96	49.52	46.86	48.79	39.86	54.35	51.69	37.2	26
Q31QG0	23.02	20.63	31.75	23.02	46.83	46.83	45.24	46.83	35.71	45.24	38.1	38.1	35.71	20.63	35.71	4	4	4	5	6	7	7	8	6	7	5	5	6	3	6			Q54705	54.04	50.45	55.16	63.68	48.21	37	40.36	41.03	53.36	44.39	61.43	53.81	67.26	56.28	56.5	32
Q31QG3	26.5	26.5	26.5	22.71	26.5	33.44	27.44	30.28	35.02	31.23	22.71	22.71	18.93	22.71	22.4	8	8	7	6	9	10	10	10	9	10	8	7	7	7	7			Q54734	18.91	21.64	20.4	14.18	17.66	10.2	23.63	11.44	10.2	13.68	26.62	33.33	24.63	19.15	19.65	8
Q31QG4	6.94	6.94	3.06	6.94	6.94	8.89	3.06	3.06	8.89	7.5	6.94	6.94	3.06	6.94	6.94	2	3	1	3	2	3	3	3	3	4	3	3	2	2	2			Q54755	54.75	59.82	61.15	58.94	46.14	51.66	48.79	45.92	51.21	54.75	57.62	58.28	60.71	51.66	55.19	42
Q31QH2	29.44	27.02	30.24	29.44	25.81	28.23	27.02	27.02	25.81	27.02	29.44	29.44	29.84	29.44	29.44	7	8	7	7	6	6	5	6	4	7	8	7	7	8	6			Q54761	67.09	75.32	70.25	68.35	77.85	70.25	70.25	64.56	76.58	77.85	70.25	75.95	84.18	77.85	76.58	24
Q31QH5	12.83	15.13	17.43	15.13	12.5	20.72	14.14	11.51	7.57	16.78	15.13	14.8	13.16	21.71	11.51	8	8	7	7	4	6	6	4	3	6	7	8	8	8	5			Q54762	1.1	NA	NA	NA	NA	NA	NA	1.3	NA	NA	NA	NA	NA	3.1	NA	2
Q31QH7	24.46	24.46	24.46	24.46	18.58	24.46	24.46	24.46	26.01	22.29	24.46	18.58	22.29	18.58	24.46	6	7	5	7	4	6	6	6	6	5	5	4	5	6	6			Q54763	20.05	18.34	21.27	27.38	18.34	28.12	22	15.89	19.8	19.32	25.67	16.87	19.8	16.14	14.18	9
Q31QI4	57.61	59.67	57.61	62.55	57.61	56.38	56.38	56.38	62.55	59.67	63.79	57.61	62.55	63.79	56.38	24	25	25	25	24	21	27	25	23	23	27	23	23	26	23			Q54767	12.65	13.47	21.63	20.82	6.94	13.06	12.24	15.92	15.1	15.92	21.63	21.63	8.57	26.94	18.78	5
Q31QI5	19.47	12.67	7.94	16.45	6.62	6.81	11.34	12.1	8.88	7.56	6.62	9.26	12.67	14.37	7.94	8	5	6	7	3	3	6	6	4	3	3	4	7	8	3			Q54771	34.31	34.31	34.31	NA	43.14	38.24	43.14	29.41	38.24	38.24	34.31	33.33	34.31	43.14	43.14	3
Q31QI6	2.36	4.09	2.73	2.98	4.09	NA	1.24	NA	NA	0.99	1.61	2.98	5.46	1.36	NA	2	2	3	2	1	NA	1	NA	NA	1	1	2	4	1	NA			Q54774	11.72	18.75	30.47	NA	18.75	19.53	7.81	11.72	19.53	11.72	NA	NA	18.75	18.75	11.72	1
Q31QI7	34.78	39.75	39.13	25.47	44.1	32.3	40.99	35.4	36.65	36.65	49.07	34.78	40.99	21.12	27.95	7	7	5	6	9	7	6	10	6	6	6	5	6	7	6			Q54777	57.93	55.17	50.34	57.24	64.14	49.66	63.45	61.38	64.14	63.45	46.9	56.55	53.1	47.59	51.03	15
Q31QI9	4.59	NA	4.59	NA	NA	2.83	5.65	10.95	NA	NA	7.42	2.83	NA	NA	NA	1	NA	1	NA	NA	1	2	3	NA	NA	3	1	NA	NA	NA			Q57311	39.71	48.53	48.53	41.18	41.18	41.18	41.18	41.91	34.56	34.56	41.18	41.18	41.18	49.26	48.53	8
Q31QJ5	78.45	78.45	84.53	84.53	84.53	71.27	77.9	71.82	71.27	71.82	78.45	78.45	78.45	84.53	78.45	22	21	19	22	19	16	18	18	14	13	24	21	20	20	19			Q6BBK3	77.33	98.67	98.67	73.33	98.67	73.33	73.33	61.33	98.67	73.33	65.33	98.67	73.33	98.67	98.67	47
Q31QJ6	27.87	17.17	16.06	23.78	11.81	20.63	20.94	19.21	15.91	18.9	16.38	18.43	16.54	12.6	18.11	17	11	10	15	8	12	12	12	10	13	10	10	10	10	13			Q79AV0	64	74	74	66	66	83	76	73	82	76	66	73	67	66	74	26
Q31QJ7	1.53	1.53	3.06	1.53	NA	1.53	NA	NA	NA	1.53	NA	1.53	1.53	3.06	4.59	1	1	2	1	NA	1	NA	NA	NA	1	NA	1	1	2	3			Q79N42	27.12	27.12	31.5	35.27	28.21	32.13	36.68	22.73	26.18	26.96	33.07	34.8	41.38	42.79	31.35	20
Q31QJ9	15.33	15.33	15.33	15.33	15.33	15.33	15.33	15.33	37.23	15.33	25.55	15.33	15.33	39.42	24.09	4	4	5	4	4	4	5	5	4	5	5	4	4	5	5			Q79PE8	9.76	9.76	9.76	9.76	9.76	9.76	20.73	9.76	9.76	9.76	9.76	9.76	NA	9.76	9.76	1
Q31QK1	27.16	40.74	NA	40.74	27.16	39.51	27.16	27.16	27.16	27.16	NA	40.74	27.16	NA	27.16	1	2	NA	2	1	2	1	1	1	1	NA	2	1	NA	1			Q79PE9	7.89	28.07	28.07	28.07	23.68	28.07	28.07	28.07	28.07	28.07	7.89	28.07	7.89	28.07	7.89	1
Q31QK2	76.59	80	69.27	75.12	67.8	35.12	52.2	38.05	46.34	45.37	67.8	76.59	67.8	63.9	71.22	21	20	18	20	17	8	9	8	9	8	17	20	16	17	18			Q79PF2	62.87	55.09	52.69	50.9	49.7	62.28	62.87	60.48	72.46	72.46	46.11	50.9	56.29	64.67	60.48	23
Q31QK7	2.37	NA	NA	NA	NA	NA	NA	NA	NA	NA	NA	NA	NA	NA	NA	1	NA	NA	NA	NA	NA	NA	NA	NA	NA	NA	NA	NA	NA	NA			Q79PF9	43.2	80.8	92	80.8	59.2	62.4	91.2	42.4	68	72.8	50.4	72	79.2	61.6	60	13
Q31QL0	35.43	27.17	35.43	42.52	35.43	35.43	35.04	27.17	35.43	35.43	35.43	35.43	35.43	35.43	27.17	7	6	7	8	7	9	9	8	10	9	7	8	7	8	6			Q7X386	39.33	23.6	23.6	39.33	23.6	19.1	23.6	35.96	35.96	35.96	40.45	39.33	40.45	23.6	30.34	4
Q31QL2	6.97	9.86	11.39	9.01	6.8	5.95	4.42	3.06	5.44	9.18	6.97	7.48	9.35	8.84	11.56	7	9	7	9	6	3	3	2	4	5	6	5	10	6	9			Q7X4K8	83.84	83.33	80.81	83.33	80.81	74.75	71.21	71.72	74.75	74.75	78.28	83.33	78.28	78.28	78.28	71
Q31QL4	40.52	37.47	42.27	37.91	42.48	42.27	31.15	37.47	36.17	33.12	50.11	36.38	41.39	54.68	45.97	20	18	18	22	19	18	14	17	16	17	22	17	20	22	19			Q8GA98	9.41	9.41	13.84	11.62	6.46	7.75	4.61	2.03	8.3	11.07	9.59	13.84	11.62	6.46	14.58	6
Q31QL5	35.64	26.17	28.57	23.76	26.17	21.35	20	20.9	16.84	21.2	21.95	35.64	24.51	26.02	20.6	24	22	20	21	13	16	16	14	12	16	17	23	19	19	19			Q8GAA4	11.89	4.41	4.41	11.89	NA	7.93	NA	19.38	7.93	4.41	11.89	4.41	11.89	22.03	11.89	3
Q31QL6	16.84	16.84	16.84	16.84	6.63	5.36	6.12	NA	4.59	NA	8.93	16.84	13.52	12.24	16.84	5	5	5	5	3	2	2	NA	1	NA	3	5	4	5	5			Q8GIS3	34.9	31.88	33.89	25.84	27.85	26.85	24.16	23.15	21.81	28.19	40.6	40.27	38.93	44.63	27.18	15
Q31QL7	47.01	48.29	46.58	48.29	41.03	27.78	28.21	27.78	44.44	24.79	42.31	46.58	47.01	49.57	38.46	13	14	14	16	12	7	10	7	10	8	13	14	13	13	13			Q8GIS4	18.55	18.55	18.55	48.39	31.45	54.03	60.48	50.81	60.48	73.39	30.65	47.58	58.06	59.68	72.58	5
Q31QL9	76.76	61.27	76.53	56.1	83.33	66.43	64.79	64.79	65.26	70.89	70.42	59.15	71.36	65.73	65.26	34	33	34	31	36	34	37	36	31	39	35	32	29	34	34			Q8GIS7	7.56	7.56	7.56	7.56	7.56	5.12	2.68	16.34	12.44	10	7.56	4.88	14.88	7.32	2.44	3
Q31QM0	20.8	25.6	48.8	12.8	57.6	12.8	6.4	6.4	6.4	6.4	20.8	20.8	20.8	14.4	14.4	3	4	5	4	5	2	1	1	1	1	3	3	4	3	2			Q8GIS8	36.55	47.72	37.06	35.53	35.53	21.83	22.84	22.84	31.47	22.84	28.43	38.07	35.53	47.72	35.53	15
Q31QM2	70.18	63.16	70.18	57.02	45.61	64.91	66.67	66.67	64.91	64.91	57.02	70.18	57.02	82.46	63.16	9	8	8	8	4	9	8	10	7	6	8	7	7	8	7			Q8GIT2	1.9	NA	1.9	1.9	1.9	4.37	NA	4.37	4.37	6.27	NA	1.9	NA	1.9	1.9	1
Q31QM3	35.6	39.71	25.58	32.56	20.39	12.16	25.22	29.87	27.37	18.6	18.43	30.59	22.18	21.65	25.76	13	15	13	17	10	8	10	12	12	9	9	13	12	13	13			Q8GIT7	36.28	46.36	44.96	44.19	28.37	22.02	15.81	18.76	28.22	31.32	40.31	45.43	43.88	40.62	40.16	29
Q31QM4	35.8	35.8	36.42	36.42	19.14	8.64	8.64	8.64	4.32	8.64	36.42	36.42	14.81	19.14	8.64	5	4	6	7	3	2	2	2	1	2	6	6	4	6	3			Q8GJL5	88.96	73.38	87.01	81.82	94.81	79.87	89.61	79.22	88.96	77.92	84.42	88.31	78.57	78.57	87.01	33
Q31QM5	47.15	48.45	50.52	48.45	48.45	42.23	38.08	45.08	45.08	38.34	41.45	47.15	44.3	47.15	46.63	18	17	17	18	18	16	14	18	16	13	19	15	16	17	16			Q8GJN7	57.33	57.33	41.33	26.67	NA	57.33	14.67	NA	10.67	NA	42.67	32	57.33	26.67	25.33	4
Q31QN3	33.6	33.6	33.6	33.6	33.6	29.15	42.91	30.36	31.58	36.44	57.49	33.6	32.39	33.6	33.6	9	9	8	7	9	8	10	9	10	8	11	8	9	7	10			Q8GMQ5	6.47	1.99	4.48	4.48	1.99	3.48	1.99	6.72	7.96	1.99	11.44	1.99	15.92	13.18	1.99	3
Q31QN5	15.84	15.84	12.38	12.38	12.38	12.38	12.38	25.25	3.47	12.38	25.25	16.83	7.92	12.38	12.38	3	3	2	2	2	2	2	3	1	2	3	3	2	2	2			Q8GMR3	34.23	59.01	63.06	62.16	51.35	50	31.98	32.43	46.4	46.4	50.9	51.8	63.51	50.45	48.2	10
Q31QN7	6.08	2.94	7.06	7.84	1.57	3.33	7.84	4.31	3.33	1.57	12.55	3.73	5.1	3.33	4.31	4	4	4	5	2	2	4	4	2	2	6	4	6	4	2			Q8GMR4	24.46	30.75	34.38	38.98	30.51	14.04	20.82	25.91	34.14	48.18	19.13	18.16	30.02	34.87	30.02	10
Q31QN8	22.5	NA	NA	10	NA	14.5	14.5	7	NA	NA	24.5	12.5	NA	7	NA	3	NA	NA	1	NA	2	2	2	NA	NA	3	3	NA	1	NA			Q8GMR8	81.48	98.77	81.48	81.48	98.77	70.37	79.01	79.01	70.37	81.48	81.48	81.48	81.48	98.77	98.77	16
Q31QP0	44.8	33.33	48.75	33.33	34.41	32.62	28.32	36.92	50.54	25.09	48.03	27.96	33.33	44.09	26.16	10	11	12	12	13	9	11	11	11	13	12	10	12	14	11			Q8GMR9	4.78	23.92	24.4	24.4	4.31	13.4	8.61	13.4	13.4	4.78	13.4	34.45	14.83	24.4	23.92	4
Q31QP2	24.73	21.98	21.98	21.98	21.98	26.92	21.98	20.33	24.18	21.98	23.08	21.98	21.98	21.98	21.98	6	6	5	7	4	6	6	6	6	6	7	6	6	6	6			Q8GMT3	19.86	11.55	11.55	16.25	16.25	9.75	10.11	8.66	8.66	8.66	16.25	16.97	14.8	16.25	11.55	5
Q31QP3	19.89	31.18	31.72	23.3	31.18	22.58	24.55	33.51	30.47	25.27	23.84	28.32	22.58	20.07	19.71	14	16	14	13	16	13	15	17	15	14	13	17	13	14	15			Q8KPQ0	14	19.33	11	11.33	12.67	10	16.33	13.67	14	16.67	14	13.67	14	10	16.67	4
Q31QP4	62.8	62.8	53.6	80.8	62.8	41.6	60	41.6	62.8	60	70.4	79.6	67.6	67.6	64.8	19	19	17	20	15	15	14	15	12	14	22	18	20	19	17			Q8KPR2	69.23	56.41	56.41	42.31	47.44	52.56	74.36	56.41	56.41	78.21	69.23	64.1	64.1	47.44	52.56	9
Q31QP8	15.91	15.91	15.91	15.91	15.91	8.18	8.18	8.18	8.18	8.18	15.91	15.91	15.91	15.91	15.91	5	5	5	5	5	3	3	3	3	3	5	5	4	5	5			Q8KPR8	9.03	6.72	5.25	1.89	5.25	1.68	2.31	2.94	2.31	6.93	6.72	6.72	NA	2.31	6.72	4
Q31QQ0	36.3	39.93	36.96	40.59	39.49	38.94	34.98	35.42	38.17	36.41	43.67	36.52	35.2	34.87	38.61	45	47	43	44	42	40	36	40	37	39	44	42	37	46	43			Q8KPS6	25.58	15.12	26.74	26.74	26.74	31.4	61.63	46.51	31.4	46.51	15.12	46.51	26.74	26.74	15.12	2
Q31QQ1	40.65	34.55	34.55	34.55	40.65	51.63	63.01	56.5	26.02	62.2	57.72	39.43	32.52	60.57	28.46	10	9	8	9	9	11	11	10	5	12	11	8	8	11	7			Q8KPT7	27.4	36.3	17.12	33.56	28.08	26.03	9.59	5.48	15.07	16.44	28.08	17.12	33.56	47.95	30.14	6
Q31QQ2	16.26	22.17	21.43	22.66	21.43	15.02	19.21	12.81	19.46	27.34	12.32	16.26	18.47	15.52	20.69	6	8	8	8	7	7	9	9	9	11	5	6	5	6	6			Q8KPU3	27.55	29.52	27.91	20.75	22.54	35.6	35.78	26.83	33.63	34.88	33.45	27.73	23.08	17.53	18.07	16
Q31QQ3	38.59	40.66	40.66	40.66	52.28	38.59	48.96	48.96	48.96	53.94	48.96	43.57	45.64	53.94	41.49	16	15	15	15	18	14	16	16	13	16	19	18	14	19	15			Q8KPV1	4.11	4.11	10.28	2.79	5.73	13.66	8.81	5.73	9.4	9.4	7.34	4.11	4.99	5.73	2.64	4
Q31QQ4	71.43	73.35	78.85	80.77	59.34	63.74	62.91	68.96	66.21	56.04	57.14	71.43	70.33	76.1	66.76	33	34	33	36	28	26	27	27	25	23	31	32	33	36	34			Q8KPV3	48.12	67.67	59.4	53.38	62.78	65.41	56.77	48.87	59.02	59.02	58.27	56.39	51.5	51.88	59.4	23
Q31QQ5	3.29	5.69	3.29	3.29	NA	3.29	3.89	3.29	NA	NA	17.96	7.19	6.59	6.59	3.29	2	2	1	2	NA	1	1	1	NA	NA	4	2	2	3	1			Q8KUT3	47.84	46.4	29.14	29.86	4.68	44.6	29.5	23.74	30.22	26.98	57.19	32.01	56.12	38.85	24.1	13
Q31QQ7	2.48	NA	NA	2.48	NA	NA	2.64	NA	NA	NA	NA	4.3	4.63	8.1	2.64	1	NA	NA	3	NA	NA	1	NA	NA	NA	NA	2	2	3	1			Q8KUU6	12.93	12.93	12.93	12.93	12.93	27.59	27.59	7.76	27.59	12.93	12.93	7.76	7.76	12.93	7.76	4
Q31QR0	55.36	55.36	55.36	55.36	55.36	55.36	55.36	55.36	23.21	55.36	32.14	55.36	55.36	55.36	55.36	2	2	2	2	2	2	2	2	1	2	1	2	2	2	2			Q8KUV1	31.9	31.9	31.9	31.9	31.9	31.9	31.9	28.45	31.9	31.9	31.9	31.9	31.9	31.9	31.9	2
Q31QR3	22.1	15.94	10.87	10.87	3.26	6.52	6.52	6.52	6.52	3.26	11.23	22.1	15.22	14.13	19.2	5	5	3	4	1	2	2	2	2	1	4	5	5	5	5			Q8VPV6	43.61	48.87	24.81	63.91	45.86	51.13	48.12	38.35	50.38	48.87	48.12	57.89	48.12	48.12	52.63	11
Q31QR4	24.36	83.33	24.36	24.36	37.18	69.23	24.36	34.62	83.33	38.46	48.72	38.46	34.62	34.62	34.62	3	4	1	2	3	2	1	2	3	3	4	2	2	2	2			Q8VPV7	33.95	36.28	24.65	32.09	27.67	35.35	41.63	28.84	30.93	26.28	37.44	26.98	41.16	36.05	19.3	19
Q31QR5	19.18	28.77	29.45	19.18	19.18	19.18	35.62	19.18	19.18	28.77	19.18	19.18	19.18	19.18	9.59	3	4	3	3	3	2	4	2	2	4	4	3	3	3	1			Q8VW88	91.6	98.04	99.16	98.88	92.16	84.59	87.96	84.31	85.15	79.27	96.92	91.04	94.96	86.27	93.84	172
Q31QR7	2.24	2.24	2.24	2.24	NA	2.01	5.59	NA	NA	NA	9.84	2.24	NA	2.24	3.36	3	1	1	1	NA	1	1	NA	NA	NA	2	1	NA	1	1			Q935X0	31.58	34.09	41.1	33.33	28.57	37.09	28.07	30.08	42.11	37.09	33.83	26.32	34.09	36.84	28.07	11
Q31QR9	36.53	30.14	27.63	27.63	23.52	25.57	36.53	33.56	31.74	28.54	25.34	27.63	23.74	34.47	30.59	11	11	9	10	9	9	11	10	10	10	10	10	9	11	10			Q935X2	25.71	35.59	34.75	20.62	14.97	7.63	18.64	6.78	6.78	12.43	24.58	35.59	20.62	23.73	7.06	12
Q31QS0	48.11	39.42	44.1	38.75	40.09	33.85	34.3	28.73	45.88	38.75	42.32	36.3	33.63	32.96	34.08	23	19	21	21	18	18	17	17	17	15	23	18	19	20	19			Q935X4	55.14	67.29	66.04	56.39	80.69	28.04	36.14	28.66	35.83	43.3	47.35	49.22	58.26	62.31	67.91	32
Q31QS2	71.82	79.55	75.45	65.45	85.91	85.91	65.45	89.55	91.82	71.36	76.82	92.73	75.45	75.45	68.64	27	26	26	23	25	24	23	25	22	24	27	28	26	25	24			Q935X8	29.4	22.36	28.14	42.46	19.6	32.66	23.87	24.37	33.17	28.14	29.15	22.36	33.92	39.45	19.1	15
Q31QS3	25.32	29.11	25.32	15.61	17.3	13.92	16.46	19.41	22.36	13.08	19.83	33.33	16.03	30.8	40.08	6	6	5	6	4	3	3	5	5	4	4	5	4	6	7			Q935Y0	22.86	42.86	22.86	22.86	22.86	NA	NA	NA	NA	NA	42.86	22.86	22.86	22.86	22.86	2
Q31QS5	18.54	18.54	18.54	18.54	18.54	18.54	18.54	18.54	35.76	18.54	23.84	18.54	18.54	18.54	18.54	2	2	2	2	2	2	2	2	3	2	4	2	2	2	3			Q935Z1	18.78	30.54	23.76	19.68	19	17.65	18.1	12.44	20.36	11.99	41.63	21.49	24.21	28.28	22.17	14
Q31QS6	38.97	26.59	45.32	39.58	38.97	38.07	37.46	38.07	38.07	22.66	43.81	25.68	26.59	32.02	25.98	15	15	17	17	16	15	15	16	14	14	17	15	15	16	13			Q93AK0	20.13	18.23	12.52	16.16	12.52	16.8	13	13.15	18.86	13.15	17.43	12.52	20.13	23.3	15.21	11
Q31QS9	15.2	19.12	25.98	32.84	14.22	13.24	18.14	18.63	22.06	10.29	18.14	18.14	18.14	15.2	25.98	4	5	6	7	3	2	4	5	5	3	5	5	5	4	6			Q99QJ5	36.78	26.14	27.66	26.75	7.29	17.63	13.68	11.25	17.33	11.25	30.4	23.1	33.43	32.22	21.58	17
Q31QT1	42.62	30.8	37.13	37.13	4.64	27.85	25.74	28.69	23.63	30.38	37.13	52.32	37.13	45.57	35.02	9	8	6	8	2	4	4	5	4	6	7	9	7	8	6			Q9R6W2	83.19	85.84	89.09	90.56	85.84	90.27	82.89	79.94	82.3	78.47	84.66	85.84	84.07	85.84	86.73	84
Q31QT3	47.38	42.7	52.34	50.14	50.69	39.67	46.01	38.02	50.69	38.84	50.14	51.79	63.64	47.93	40.22	19	16	18	17	16	16	14	14	14	14	18	17	20	18	15			Q9WWQ0	13.46	13.46	7.69	7.69	13.46	7.69	7.69	10.38	4.62	7.69	16.54	7.69	7.69	7.69	13.46	3
Q31QT4	31.33	22.67	19.33	27.78	12.67	15.78	16.67	11.56	20.89	28.44	7.56	24	10.44	18.22	28.44	14	10	5	13	7	7	5	6	6	10	5	8	6	7	11			Q9Z3G5	87.21	84.47	88.13	87.67	81.74	76.26	89.04	78.08	88.58	84.02	90.41	90.41	88.13	88.13	88.13	43
Q31QT5	61.56	63.17	63.44	50	60.48	49.73	60.48	49.73	55.91	55.91	62.9	55.38	59.68	58.87	50.81	29	24	27	29	26	18	22	21	18	18	25	22	25	28	21			Q9Z3G6	55.04	48.74	58.4	60.5	44.54	35.29	39.08	22.27	26.89	29.41	49.16	49.16	60.5	48.32	48.32	26
Q31QT9	29.27	24.87	30.57	33.94	32.9	30.05	32.9	33.68	31.61	22.02	22.02	23.58	24.87	29.02	16.58	9	7	7	10	9	7	7	9	8	6	8	6	8	7	4			Q31KX8	25.66	25.66	25.66	25.66	25.66	25.66	25.66	25.66	25.66	25.66	25.66	25.66	25.66	19.47	25.66	3
Q31QU3	28.28	28.28	32.32	28.28	28.28	47.47	44.44	39.39	39.39	78.79	28.28	28.28	32.32	32.32	28.28	4	5	6	5	5	4	4	4	4	5	5	4	5	5	4			Q31LI8	5	5	1.67	1.67	1.67	NA	1.67	1.67	NA	NA	1.67	3.33	3.33	5	1.67	2
Q31QU4	80.21	71.66	76.47	63.64	71.66	60.43	60.43	80.21	80.21	60.43	63.64	71.66	71.66	83.42	55.61	14	14	15	14	14	14	14	15	17	14	13	12	12	13	11			Q31MD8	17.91	NA	NA	NA	NA	11.94	11.94	11.94	49.25	11.94	49.25	NA	NA	NA	NA	3
Q31QU5	10.77	26.6	17.85	17.85	22.56	14.14	26.6	5.05	8.42	10.77	20.54	26.6	17.85	17.85	19.87	5	7	6	6	6	5	7	2	3	4	7	8	7	7	6			Q31MJ1	7.08	NA	6.19	7.08	NA	13.27	7.08	7.08	7.08	6.19	NA	NA	NA	7.08	7.08	1
Q31QU9	77.1	80.39	85.48	73.65	75.6	71.41	67.66	71.86	74.55	67.07	86.68	79.49	74.7	85.48	79.34	81	89	90	89	83	68	68	73	70	78	114	83	77	109	96			Q31ML7	4.56	NA	4.56	NA	NA	NA	NA	8.3	8.71	3.73	3.73	NA	NA	NA	NA	1
Q31QV0	52.04	65.95	66.91	61.15	61.39	48.2	50.12	50.36	53.48	53.48	65.95	60.43	54.68	66.91	55.4	31	30	28	29	30	22	19	23	19	26	29	25	28	34	29			Q31NN4	1.49	NA	1.49	3.73	1.49	NA	NA	NA	NA	NA	2.24	1.49	4.29	NA	NA	1
Q31QV3	54.76	47.74	49.61	47.27	53.98	44.93	40.41	43.68	39	39.78	56.01	52.57	55.07	55.07	48.05	37	37	35	39	33	30	26	24	23	26	45	38	36	42	31			Q31P02	6.14	2.56	4.86	6.14	2.56	2.3	NA	NA	NA	NA	6.14	3.58	8.44	6.14	NA	2
Q31QV5	38.46	29.91	18.8	29.91	38.46	47.01	59.83	38.46	27.35	38.46	29.06	18.8	29.91	21.37	40.17	4	3	2	3	3	4	6	3	2	3	4	3	2	3	4			Q31PL3	1.1	2.42	1.1	1.1	1.1	1.87	1.1	NA	1.1	1.87	1.98	2.42	3.52	3.96	3.52	1
Q31QV6	21.6	30.66	25.09	37.28	38.68	59.23	64.11	52.61	61.67	59.23	38.68	30.66	34.49	28.92	34.84	10	12	7	11	8	16	18	20	16	18	10	12	12	12	10			Q31S02	5.21	9.95	5.21	5.21	NA	5.21	NA	5.21	5.21	5.21	5.21	5.21	14.22	5.21	NA	1
Q31QV7	8.83	6.62	11.67	6.62	2.52	6.62	2.52	6.62	5.68	NA	6.62	6.62	6.62	6.62	6.62	3	2	3	4	2	2	1	2	1	NA	3	2	2	3	2			Q31R68	3.44	3.44	NA	NA	3.44	3.44	3.44	3.44	6.25	3.44	NA	10.31	3.44	3.44	NA	1
Q31QV8	64.85	73.64	73.64	73.64	62.76	61.09	62.76	62.76	67.36	45.19	69.46	62.76	61.92	72.8	73.64	17	19	15	19	15	14	16	13	11	16	17	15	16	18	18			Q8GJM6	10.53	5.26	5.26	5.26	5.26	NA	NA	NA	10.53	NA	5.26	10.53	15.79	10.53	10.53	2
Q31QV9	17.33	17.33	17.33	17.33	11.25	9.12	11.25	12.46	15.2	19.15	16.11	19.76	13.37	13.37	17.33	5	6	5	6	4	3	5	5	4	6	5	5	3	6	6			Q31KG5	4.12	4.12	4.12	6.74	7.12	3	3	4.12	3	NA	6.74	7.12	7.12	6.74	4.12	3
Q31QW2	50	44.57	69.02	49.18	58.7	51.36	44.57	50	42.93	49.46	55.16	54.62	57.88	52.99	51.09	20	18	20	20	19	20	19	20	16	17	18	18	20	19	18			Q31KH3	12.94	13.33	3.53	NA	NA	NA	3.53	NA	3.53	3.53	NA	12.94	NA	NA	NA	1
Q31QW3	33.33	49.63	60.74	60.74	41.48	60.74	60.74	60.74	60.74	54.81	59.26	60.74	60.74	77.78	41.48	7	7	9	8	6	9	10	9	7	11	9	7	10	11	6			Q31LL4	9.97	NA	6.65	NA	NA	NA	NA	NA	NA	NA	3.05	NA	NA	NA	NA	2
Q31QW4	10.08	7.75	NA	10.08	7.75	7.75	10.08	7.75	7.75	10.08	NA	10.08	7.75	10.08	10.08	2	1	NA	2	1	1	2	1	1	2	NA	2	1	2	2			Q31M02	2.33	4.19	NA	NA	NA	NA	NA	NA	NA	NA	NA	NA	2.56	3.72	NA	1
Q31QW5	13.01	NA	NA	13.01	NA	13.01	NA	13.01	13.01	NA	13.01	13.01	8.13	NA	NA	1	NA	NA	1	NA	1	NA	1	1	NA	1	1	1	NA	NA			Q31M98	1.7	NA	NA	NA	NA	1.7	NA	1.7	1.7	1.7	NA	1.7	1.7	1.7	1.7	1
Q31QW6	19.49	19.49	14.36	26.15	20	10.77	21.54	24.62	21.03	21.03	13.85	20	24.62	20	20.51	7	6	5	7	5	2	5	6	5	4	4	5	7	6	6			Q31MF8	6.83	6.83	6.83	6.83	NA	NA	NA	NA	NA	NA	NA	6.83	6.83	19.25	NA	1
Q31QW8	33.72	37.79	26.16	29.07	33.72	38.37	60.47	66.28	70.93	79.65	55.81	37.79	29.07	22.09	33.72	6	7	5	4	6	8	8	9	8	11	7	6	4	4	6			Q31ML4	15.53	6.21	6.21	6.21	NA	NA	6.21	NA	9.32	NA	6.21	NA	6.21	NA	6.21	2
Q31QX0	1.42	2.45	1.42	1.42	NA	4.52	NA	NA	NA	NA	1.68	4.65	1.42	1.42	NA	2	4	1	2	NA	3	NA	NA	NA	NA	2	2	2	2	NA			Q31MR7	1.22	NA	NA	NA	1.22	2.43	2.67	NA	1.22	1.22	NA	2.43	NA	NA	NA	1
Q31QX1	24.32	16.14	17.27	29.09	16.14	24.77	24.09	20.45	10.45	20.68	12.05	4.77	15.68	8.41	6.59	10	7	7	9	6	11	10	9	4	8	5	3	5	3	3			Q31MT9	5.36	2.5	2.86	5.36	NA	2.5	NA	2.86	NA	2.5	2.86	7.86	5.36	2.86	2.86	2
Q31QX3	18.57	16.43	18.57	16.43	17.14	15	15	15	15	15	16.43	18.57	7.86	16.43	15	4	3	4	4	3	2	2	2	2	2	4	4	2	4	2			Q31ND4	10.86	19.43	10.86	10.86	NA	10.86	10.86	NA	10.86	NA	10.86	10.86	19.43	10.86	10.86	1
Q31QX9	37.77	31.38	23.4	34.31	1.86	12.77	19.41	10.64	8.78	10.37	19.41	32.98	32.45	40.16	20.21	13	12	9	12	1	3	7	7	3	4	8	10	9	12	9			Q31P60	3.9	6.03	NA	NA	NA	3.9	NA	3.9	3.9	7.8	NA	NA	3.9	3.9	3.9	1
Q31QY4	50.98	47.06	71.57	71.57	96.08	47.06	64.71	71.57	57.84	96.08	75.49	40.2	50.98	71.57	71.57	8	5	6	5	8	6	7	6	5	8	7	3	4	8	6			Q31P68	1.25	1.25	1.25	1.25	1.67	2.92	NA	1.25	1.25	1.25	1.25	1.25	1.25	1.25	1.25	1
Q31QY5	14.89	14.89	13.3	14.89	13.3	13.3	29.26	24.47	13.3	18.09	6.38	18.62	24.47	13.3	13.3	4	4	3	4	3	3	4	3	2	4	3	6	4	4	3			Q31PW8	13.51	NA	NA	13.51	13.51	27.03	13.51	27.03	27.03	27.03	13.51	27.03	13.51	NA	13.51	1
Q31QY6	42.59	42.59	25.46	33.8	42.59	51.85	50.46	42.59	42.59	40.28	35.19	41.67	26.85	33.8	33.8	11	10	8	9	9	10	10	11	10	8	8	8	10	8	9			Q31PZ4	5.08	NA	NA	NA	NA	4.66	5.08	NA	NA	NA	NA	5.08	NA	NA	NA	1
Q31QY8	32.33	24.47	37.46	37.46	27.19	40.79	33.84	38.07	38.07	38.07	36.86	38.67	35.05	37.76	26.89	15	12	11	14	13	13	12	13	11	13	17	14	13	15	13			Q31QG4	3.06	3.06	3.06	3.06	3.06	5.28	3.06	3.06	3.06	3.06	3.06	3.06	3.06	3.06	3.06	1
Q31QY9	15.17	16.25	21.98	13.86	11.83	11.47	9.32	13.86	10.75	8.6	16.49	20.19	17.8	18.16	16.01	16	13	16	14	11	11	7	12	8	8	16	16	14	15	13			Q31RT7	6.74	6.74	NA	6.74	NA	NA	NA	NA	10.11	NA	6.74	NA	6.74	6.74	6.74	2
Q31QZ1	26.64	26.64	31.44	31.44	18.34	17.9	17.9	17.9	17.9	17.9	26.64	25.76	31.88	23.14	18.34	5	5	6	6	4	3	3	3	3	4	6	6	6	6	4			Q31S89	14.58	16.67	15.97	20.14	20.14	20.83	20.83	20.83	20.83	26.39	20.83	20.14	20.14	20.83	20.83	1
Q31QZ4	31.58	35.43	29.35	40.89	8.1	2.02	5.06	8.1	6.07	4.05	22.27	40.69	37.45	36.64	12.75	14	16	14	20	4	1	2	4	3	2	13	19	17	20	8			Q8GIS0	24.53	24.53	24.53	24.53	24.53	24.53	24.53	24.53	24.53	NA	24.53	24.53	24.53	24.53	24.53	1
Q31QZ5	3.49	11.43	4.44	7.94	3.49	3.81	3.81	3.81	3.81	3.81	7.94	6.67	4.44	7.94	4.44	2	4	1	3	1	1	1	2	1	1	3	2	1	3	1			Q8GJL0	5.67	5.67	5.67	5.67	5.67	12.89	12.89	12.89	18.56	18.56	18.56	5.67	5.67	5.67	5.67	1
Q31QZ7	2.94	1.32	2.35	1.32	1.32	NA	NA	1.32	NA	1.03	1.32	3.96	2.35	1.32	1.32	3	1	2	1	1	NA	NA	1	NA	1	2	3	3	2	1			O50208	3.87	NA	NA	NA	NA	2.9	NA	NA	2.9	NA	NA	NA	2.9	3.87	NA	2
Q31QZ8	10.46	13.07	12.85	12.85	27.23	10.68	10.68	13.29	12.85	2.83	10.46	7.41	7.19	5.23	13.94	4	5	4	4	7	4	3	4	4	1	3	4	3	3	6			Q31K14	5.75	NA	NA	NA	NA	NA	NA	NA	NA	NA	NA	NA	NA	NA	NA	1
Q31QZ9	66.52	66.52	69.68	68.55	64.25	64.03	64.03	64.03	60.63	64.03	77.15	64.93	63.8	68.55	70.81	35	34	35	35	32	29	29	31	30	29	43	33	31	42	34			Q31L84	4.76	NA	4.76	NA	NA	4.76	NA	NA	NA	NA	6.12	NA	NA	4.76	NA	1
Q31R00	20.91	20.91	20.91	18.18	13.64	4.09	16.82	9.55	17.73	12.73	NA	16.82	9.55	NA	5.45	4	4	5	4	2	1	3	3	3	3	NA	4	2	NA	1			Q31MD4	1.39	NA	NA	NA	1.39	1.39	NA	1.39	NA	NA	NA	NA	1.39	NA	NA	1
Q31R01	40.39	37.71	36.98	40.39	50.12	37.96	42.82	37.96	37.96	33.33	33.58	43.8	36.98	43.8	40.39	12	14	13	13	14	13	15	15	12	11	13	13	12	15	12			Q31NL2	14.43	NA	NA	NA	14.43	NA	14.43	NA	NA	8.25	NA	NA	14.43	NA	NA	1
Q31R02	48.76	37.08	38.65	48.54	47.19	40.9	30.79	46.97	34.38	51.46	53.48	54.61	36.85	50.11	43.15	22	21	20	24	20	14	16	18	13	19	24	22	20	23	24			Q31PB0	1.1	1.1	1.1	1.1	NA	1.1	NA	NA	NA	NA	1.1	1.1	1.1	1.1	1.96	1
Q31R06	22.37	21.83	22.37	18.87	16.17	25.88	23.18	25.88	23.18	18.87	16.17	25.34	19.14	19.68	18.6	7	6	6	5	4	7	7	7	7	5	5	7	7	7	6			Q31RT9	1.88	1.88	NA	1.88	2.09	6.9	1.88	1.88	1.88	1.88	1.88	1.88	8.79	1.88	9	2
Q31R14	82.61	70.38	84.78	82.61	82.61	81.52	78.53	91.58	82.07	85.87	90.49	82.61	82.61	82.61	84.78	36	35	36	33	31	28	30	33	28	30	43	29	32	37	38			Q31KZ7	2.73	2.73	NA	NA	NA	2.73	NA	NA	2.73	2.73	5.76	NA	2.73	2.73	NA	1
Q31R24	17.18	5.52	20.86	32.52	5.52	25.77	5.52	NA	17.18	5.52	20.86	20.86	20.86	5.52	28.83	3	3	3	3	1	4	1	NA	2	2	4	4	4	4	4			Q31NZ0	7.26	NA	NA	NA	7.26	NA	NA	NA	NA	NA	NA	7.26	NA	7.26	NA	1
Q31R25	8.72	8.72	8.72	8.72	8.72	23.59	23.59	14.87	5.64	23.59	15.38	8.72	8.72	8.72	8.72	1	1	2	2	1	4	3	4	2	3	2	1	1	1	1			Q31PB2	10.68	10.68	10.68	10.68	10.68	10.68	10.68	17.48	10.68	10.68	10.68	10.68	10.68	10.68	10.68	1
Q31R28	54.47	44.72	52.03	54.47	56.1	53.66	43.9	54.2	54.74	43.9	54.47	53.66	38.75	57.45	54.47	17	18	16	18	16	16	16	16	16	13	18	15	14	18	18			Q31PJ3	3.66	3.66	3.66	3.66	3.66	3.66	3.66	NA	3.66	3.66	3.66	NA	3.66	NA	3.66	1
Q31R29	22.3	22.3	16.19	31.29	31.29	32.37	34.17	40.65	31.65	40.65	17.99	29.14	35.61	8.99	22.3	5	5	5	5	5	7	7	7	6	7	5	7	7	6	5			Q31PZ1	3.51	3.51	3.51	3.51	3.51	3.51	3.51	3.51	NA	3.51	5.95	6.22	3.51	5.68	5.68	0
Q31R34	7.43	5.45	2.72	2.72	NA	3.96	2.72	NA	NA	NA	2.72	5.45	NA	4.7	NA	3	2	1	1	NA	1	1	NA	NA	NA	1	2	NA	2	NA			Q31RJ5	3.43	NA	3.43	3.43	NA	4.66	3.43	NA	NA	NA	3.43	4.41	6.86	3.43	NA	2
Q31R35	20.75	20.75	20.75	6.29	20.13	NA	6.29	NA	NA	6.29	25.16	25.16	20.75	25.16	20.75	2	3	2	1	2	NA	1	NA	NA	1	3	3	2	3	3			Q8GLI4	3.12	NA	NA	3.12	NA	1.99	3.12	NA	NA	3.12	2.27	NA	NA	NA	NA	1
Q31R39	5.49	11.81	4.95	12.09	4.95	5.49	1.92	1.92	4.95	12.36	3.57	6.59	8.52	8.52	11.81	3	4	2	3	2	2	1	1	2	5	1	2	3	4	4			Q31L58	4.71	NA	NA	NA	NA	1.74	NA	NA	NA	NA	NA	NA	1.74	6.45	NA	2
Q31R45	8.85	3.82	3.82	3.82	8.85	3.82	3.82	8.85	3.82	8.85	2.21	8.85	8.85	3.82	8.85	3	2	2	2	3	2	3	3	2	3	1	3	3	2	3			Q31MV1	1.16	1.05	NA	NA	2.1	NA	NA	NA	NA	NA	NA	NA	1.05	NA	NA	1
Q31R47	14.67	17.33	14.67	8.53	14.67	11.2	11.2	7.73	8.53	11.2	11.2	28	11.2	14.67	8.53	4	4	3	3	3	3	3	4	2	3	3	4	4	4	2			Q31PU4	3.08	12.56	NA	3.08	NA	2.56	2.56	2.56	NA	2.56	3.08	3.08	3.08	3.08	3.08	1
Q31R48	50.66	47.6	43.23	46.29	28.38	35.37	34.93	21.83	40.61	31.44	46.29	47.6	45.41	43.23	42.36	15	15	13	15	9	8	9	10	11	9	11	13	14	12	11			Q31Q79	7.86	NA	NA	NA	NA	7.14	13.57	NA	7.14	7.14	NA	NA	NA	NA	NA	1
Q31R52	8.76	13.55	11.55	8.76	NA	2.79	7.57	7.57	2.79	7.57	2.79	13.55	8.76	2.79	5.58	3	3	3	4	NA	1	2	2	1	2	2	3	2	3	3			Q935Y1	5.39	5.39	NA	5.39	NA	5.39	5.39	5.39	5.39	5.39	5.39	5.39	5.39	5.39	NA	1
Q31R58	41.9	41.9	53.07	35.75	59.22	18.44	18.44	32.96	18.44	18.44	41.9	41.34	47.49	47.49	41.9	9	9	12	6	11	11	11	11	10	9	9	9	10	10	10			O77727	6.18	4.64	1.99	7.28	7.28	10.38	6.18	6.62	6.18	8.61	6.62	4.19	2.65	4.64	3.53	0
Q31R64	44.44	55.56	68.06	44.44	55.56	58.33	31.94	47.22	44.44	31.94	59.72	70.83	70.83	70.83	70.83	7	8	8	7	9	6	3	7	5	4	7	8	8	9	7			Q8KUU8	3.45	9.36	NA	9.36	NA	NA	NA	NA	NA	NA	3.45	9.36	3.45	NA	NA	1
Q31R65	39.21	40.53	45.79	33.42	30.26	25.26	25.26	20.79	25	21.58	29.21	53.42	35.53	38.42	30	18	15	16	15	12	10	11	10	10	11	12	17	13	15	13			Q31K89	5.83	5.83	9.22	5.83	5.83	NA	5.83	5.83	NA	5.83	NA	5.83	5.83	9.71	5.83	2
Q31R67	24.76	21.69	18.43	18.43	27.26	25.72	23.99	17.66	18.62	16.51	17.47	19.39	26.68	24.95	16.12	12	11	9	9	12	13	10	11	9	10	10	9	11	12	8			Q31R22	3.32	2.9	2.9	2.9	2.9	2.9	NA	2.9	3.32	NA	3.32	2.9	3.32	3.32	2.9	2
Q31R69	76.72	69.83	76.72	82.76	76.72	63.79	50.86	58.62	53.45	53.45	84.48	69.83	84.48	84.48	61.21	18	19	17	24	15	9	9	11	8	9	20	18	20	22	12			Q31NL5	1.09	1.09	1.09	1.09	1.09	1.09	1.09	1.09	1.09	1.09	1.09	1.09	1.09	1.09	2.07	2
Q31R70	57.37	50.8	61.75	61.35	45.82	40.24	35.86	44.22	33.86	43.82	61.35	57.17	57.17	61.55	59.16	51	47	45	52	30	21	26	26	17	25	50	49	48	52	41			Q31MD2	12.63	NA	12.63	12.63	9.47	12.63	12.63	12.63	NA	12.63	NA	12.63	NA	NA	NA	1
Q31R71	70.87	70.87	70.87	75.59	74.02	38.58	46.46	46.46	46.46	46.46	75.59	50.39	51.97	46.46	75.59	6	6	6	8	7	4	5	5	5	5	8	6	5	6	7			Q31MI4	23.08	NA	NA	23.08	NA	23.08	NA	NA	NA	NA	NA	NA	NA	NA	NA	1
Q31R72	44.92	49.85	49.85	51.38	32	37.54	24.31	24.31	32.62	33.54	45.54	53.54	43.38	45.23	32.31	16	19	17	17	12	10	8	8	9	10	13	18	18	16	11			Q31PM8	2.37	2.37	2.37	2.37	2.37	5.04	2.37	2.37	5.04	2.37	2.37	2.37	5.64	2.37	2.37	1
Q31R73	24.1	26.15	25.64	23.08	22.31	16.92	20	11.28	14.1	12.56	33.59	26.15	21.79	19.74	11.03	12	13	12	12	12	6	9	9	6	6	18	15	10	13	7			Q31MU0	2.49	2.49	2.49	2.49	2.49	11.08	NA	2.22	NA	4.71	2.49	4.71	2.49	2.49	2.49	1
Q31R75	22.02	30.28	22.02	30.28	22.02	27.52	30.28	30.28	30.28	30.28	22.02	30.28	22.02	22.02	22.02	2	3	1	3	2	2	3	3	2	3	2	3	2	2	2			P04997	18.33	17.5	15.56	18.06	15.56	14.72	17.78	15.56	12.5	12.5	9.44	9.44	21.67	15	9.44	0
Q31R81	78.2	58.65	66.92	69.17	69.17	67.67	60.15	36.09	60.15	47.37	63.16	74.44	66.92	65.41	54.14	13	8	10	12	12	9	7	6	8	6	9	11	8	8	9			Q31Q55	1.51	1.51	NA	1.51	1.51	1.51	1.51	3.01	1.51	1.51	2.84	1.51	1.51	1.51	1.51	0
Q31R83	27.3	19.74	16.78	23.03	16.78	23.03	25.99	30.26	30.59	33.55	26.32	23.03	27.3	19.74	23.03	7	6	5	8	5	8	8	9	9	11	8	7	8	6	7			Q31L38	2.71	NA	2.71	2.71	2.71	2.71	2.71	5.42	2.71	2.71	NA	2.71	NA	2.71	NA	1
Q31R87	26.5	26.5	26.5	26.5	18.5	31	20.5	26.5	26.5	26.5	31.5	26.5	29.5	18.5	15.5	3	4	3	4	3	6	5	5	4	5	5	3	5	4	4			Q31M03	1.61	NA	NA	1.02	1.61	NA	NA	NA	NA	NA	NA	NA	NA	NA	NA	1
Q31R88	33.6	40.8	44.4	30.4	40.8	26.4	24.4	30	18.8	30	30	33.6	59.2	33.6	30	12	12	11	11	11	8	8	8	8	9	10	11	12	11	9			Q31Q26	3.04	1.52	1.52	NA	NA	NA	NA	NA	NA	2.47	1.52	1.52	1.52	NA	1.52	3
Q31R92	41.18	28.88	28.07	28.07	28.07	18.98	28.07	18.98	28.07	15.78	30.75	30.75	28.07	30.75	28.07	15	13	11	12	12	7	11	9	11	10	13	13	12	13	13			Q31K72	3.02	3.02	NA	3.02	3.02	NA	NA	4.31	NA	NA	NA	3.02	NA	3.02	3.02	1
Q31R94	13.72	13.72	3.98	8.85	NA	12.39	8.41	8.85	NA	7.52	4.87	8.85	8.85	7.08	3.98	3	3	1	2	NA	3	2	2	NA	2	2	2	2	2	2			Q31LM8	5.09	4.83	2.54	2.54	2.54	NA	NA	NA	NA	NA	NA	2.54	2.54	NA	NA	2
Q31R95	13.27	4.85	2.3	NA	2.3	NA	2.3	2.3	NA	2.3	4.85	8.16	NA	2.3	4.85	4	2	1	NA	1	NA	1	1	NA	1	2	2	NA	1	2			Q31K54	3.37	NA	NA	NA	NA	NA	NA	NA	NA	NA	1	NA	NA	NA	NA	2
Q31R96	64.83	60.27	55.89	53.99	48.67	54.56	54.75	53.23	43.16	54.75	53.99	63.69	58.94	48.48	53.23	24	26	26	25	19	20	17	18	13	18	27	25	24	25	24			Q31LJ4	3.18	1	1	0.67	NA	NA	NA	NA	NA	NA	0.67	NA	0.67	0.67	NA	3
Q31R99	2.14	4.83	2.14	8.58	2.14	NA	NA	NA	NA	NA	2.14	6.97	NA	NA	5.63	3	3	1	3	1	NA	NA	NA	NA	NA	2	3	NA	NA	2			Q31QX4	13.2	NA	NA	4	NA	NA	NA	NA	NA	NA	4	NA	4	4	NA	2
Q31RA0	17.26	NA	NA	NA	12.5	4.76	4.76	4.76	4.76	17.26	NA	17.26	17.26	4.76	12.5	2	NA	NA	NA	2	1	1	1	1	2	NA	2	2	1	2			Q31MI0	1.36	5.46	NA	NA	NA	NA	NA	NA	NA	NA	NA	1.36	NA	NA	NA	1
Q31RA1	5.97	5.97	2.77	5.97	2.77	NA	NA	4.69	NA	2.77	NA	5.97	8.1	2.77	5.97	2	2	1	2	1	NA	NA	2	NA	1	NA	2	3	2	2			Q31L62	4.05	NA	NA	NA	NA	NA	NA	NA	3.38	3.38	NA	4.05	3.38	NA	NA	1
Q31RA2	45.73	46.61	45.95	45.08	47.48	41.79	34.35	36.11	34.57	35.45	42.23	45.51	46.61	44.86	40.48	23	23	22	23	22	18	16	18	15	16	21	22	22	23	19			Q31NI1	3.04	NA	NA	NA	NA	NA	NA	NA	NA	NA	NA	NA	NA	NA	NA	1
Q31RA4	13.6	13.6	8.33	8.33	5.26	13.6	13.6	13.6	13.6	13.6	NA	13.6	13.6	13.6	13.6	2	2	2	2	1	2	2	2	2	2	NA	2	2	2	2			Q31RN6	3.52	3.52	3.52	3.52	NA	3.52	NA	11.72	3.52	3.52	3.52	3.52	11.72	3.52	NA	1
Q31RA7	37.75	31.7	43.8	32.28	26.22	36.6	32.56	36.6	40.06	47.55	31.7	43.8	37.46	32.28	37.18	13	13	14	13	10	14	11	13	12	12	13	14	13	13	13			Q31KQ1	2.95	NA	NA	NA	NA	5.9	NA	NA	5.9	NA	NA	4.92	NA	NA	NA	1
Q31RB1	8.07	10.63	12.2	10.63	3.35	3.94	9.25	6.5	5.12	2.56	6.1	10.83	9.84	8.27	6.1	5	5	5	5	2	3	3	4	2	3	3	5	4	4	4			Q31M19	2.11	NA	10.3	2.11	NA	1.87	NA	NA	NA	1.87	2.11	2.11	NA	2.11	NA	1
Q31RB2	15.29	18.9	14.65	10.4	14.44	20.59	13.38	11.89	18.47	13.38	16.56	14.01	12.31	13.8	8.49	11	10	9	9	8	9	6	7	8	9	12	11	8	10	6			P14788	2.03	2.03	NA	NA	4.94	NA	NA	NA	NA	NA	2.03	NA	6.69	NA	NA	1
Q31RB7	54.38	50	55.3	59.68	53.92	52.3	49.31	57.6	49.08	57.6	57.14	51.84	48.62	57.83	54.38	19	17	18	18	19	17	16	18	13	17	19	17	17	20	17			Q31RK6	2.52	2.8	NA	NA	NA	2.52	NA	NA	NA	2.52	NA	NA	NA	2.52	2.52	1
Q31RB8	26.86	32.64	29.34	35.12	14.26	13.22	13.84	19.63	10.12	7.23	27.07	26.65	29.13	22.52	23.35	15	19	16	18	10	11	10	11	7	5	18	14	20	15	12			Q31LH3	5.54	5.54	5.54	5.25	5.54	5.25	NA	5.25	NA	5.25	NA	5.54	5.54	5.54	5.25	2
Q31RB9	7.11	7.11	2.44	2.44	NA	NA	NA	NA	NA	1.78	8.44	6.22	7.33	4.22	5.11	5	4	2	2	NA	NA	NA	NA	NA	1	5	3	3	4	3			Q59967	2.82	2.82	2.82	2.82	NA	2.82	2.82	2.82	2.82	2.82	NA	NA	NA	NA	NA	1
Q31RC2	8.13	33.01	8.13	8.13	NA	29.67	18.18	8.13	8.13	8.13	18.18	11.48	18.18	8.13	8.13	3	4	1	3	NA	3	2	2	1	1	3	3	3	2	3			O06866	5.15	5.15	5.15	5.15	NA	5.15	5.15	5.15	5.15	5.15	5.15	5.15	5.15	5.15	5.15	1
Q31RC4	56.38	67.02	38.3	38.3	53.19	85.11	98.94	70.21	70.21	70.21	70.21	56.38	70.21	56.38	70.21	4	4	3	3	4	5	6	6	5	6	5	3	5	5	4			Q31LI0	6.81	NA	NA	6.81	6.81	6.81	NA	NA	NA	NA	NA	NA	NA	NA	6.81	1
Q31RC7	12.56	19.85	21.36	15.08	12.81	11.56	21.36	9.55	10.8	11.56	20.35	15.08	24.37	17.09	18.09	9	8	11	8	6	6	8	7	7	6	8	7	10	8	8			Q55106	3.96	3.96	NA	NA	NA	3.96	NA	NA	3.96	NA	3.96	NA	NA	NA	NA	1
Q31RC8	13.74	12.21	10.69	13.74	18.07	9.92	8.14	6.62	NA	13.49	9.92	15.78	10.69	13.74	13.74	3	5	3	3	5	5	3	3	NA	5	5	4	3	3	3			Q31L46	2.14	2.14	NA	2.14	NA	NA	1.61	NA	NA	NA	NA	6.61	2.14	2.14	NA	1
Q31RD3	21.03	21.03	20.11	19.37	15.13	23.06	28.6	20.48	18.63	23.99	12.36	16.79	16.79	21.03	21.03	9	9	8	9	6	10	11	10	7	10	8	8	7	9	9			Q31LN5	24.49	6.12	NA	6.12	NA	NA	NA	NA	NA	NA	6.12	6.12	6.12	6.12	6.12	2
Q31RD5	24.26	24.26	13.37	13.37	13.37	24.26	13.37	24.26	13.37	13.37	13.37	29.21	13.37	18.32	13.37	4	4	2	3	2	3	3	3	2	2	2	4	2	3	2			Q31M16	4.42	4.42	NA	NA	NA	4.42	NA	NA	NA	NA	NA	NA	4.42	4.42	NA	1
Q31RD6	16.18	4.51	6.63	14.06	11.67	7.96	7.16	17.51	9.28	12.2	4.51	12.2	8.49	4.51	13.53	6	4	4	5	5	3	5	7	5	3	3	4	6	4	5			Q31MN8	4.08	4.08	NA	4.08	NA	NA	NA	NA	NA	4.08	4.08	NA	NA	4.08	NA	1
Q31RD7	17.12	24.32	12.33	12.33	8.56	4.45	11.99	7.88	7.53	11.99	7.88	17.47	15.41	11.99	17.12	6	6	4	4	3	1	3	2	2	3	4	6	5	5	5			Q31N94	4.04	2.16	NA	1.89	NA	2.16	2.16	2.16	2.16	2.16	4.04	NA	4.04	1.89	4.04	1
Q31RE0	70.37	70.37	70.37	70.37	70.37	66.67	66.67	66.67	70.37	66.67	70.37	72.22	70.37	70.37	70.37	13	10	10	11	10	8	8	9	10	11	10	9	11	9	9			Q31NA2	10.87	10.87	10.87	10.87	NA	10.87	10.87	NA	10.87	10.87	10.87	10.87	10.87	10.87	10.87	1
Q31RE1	17.37	11.58	11.58	23.94	8.88	22.78	28.57	28.57	8.88	11.58	3.09	17.37	17.37	8.88	8.88	4	4	2	4	2	5	5	5	2	3	2	4	3	3	2			Q31R90	5.18	NA	NA	NA	NA	5.18	2.38	NA	NA	2.38	NA	NA	NA	NA	NA	1
Q31RE4	61.65	27.82	69.17	54.14	52.63	42.86	66.92	61.65	36.09	68.42	36.09	60.15	68.42	54.89	60.15	9	7	9	12	9	9	10	10	7	10	8	7	10	9	9			Q31RV9	2.77	NA	NA	NA	NA	2.77	NA	NA	2.77	2.77	NA	NA	NA	NA	NA	1
Q31RE8	20.06	16.16	14.76	12.26	12.26	10.86	30.64	20.61	24.23	16.71	30.64	16.99	12.26	16.16	26.18	6	5	5	4	3	5	7	7	6	6	6	5	3	5	7			Q31RZ0	10.91	NA	NA	NA	NA	NA	NA	NA	NA	23.64	NA	NA	NA	NA	NA	1
Q31RE9	51.43	51.43	51.43	51.43	51.43	40	40	40	40	45.71	51.43	51.43	51.43	51.43	51.43	5	5	6	6	6	3	5	5	4	5	6	5	5	7	7			Q31SB2	2.29	NA	2.29	2.29	NA	2.29	NA	NA	NA	NA	NA	NA	NA	NA	NA	1
Q31RF8	12.08	14.25	8.21	8.21	3.38	12.08	9.66	6.04	13.53	9.66	14.25	12.08	12.8	9.18	11.84	5	8	6	5	2	6	6	4	5	4	8	5	6	5	5			Q8GMQ9	6.91	6.91	6.91	6.91	6.91	NA	NA	NA	NA	NA	NA	6.91	NA	NA	NA	1
Q31RF9	89.79	91.21	93.05	90.21	91.06	87.94	77.73	81.84	92.34	82.41	93.9	89.36	86.95	95.89	94.18	201	207	209	216	210	139	135	142	138	139	236	197	198	235	200			P27477	3.75	NA	NA	NA	3.75	NA	NA	NA	NA	NA	3.75	3.75	3.75	3.75	NA	1
Q31RG0	96.27	99.38	99.38	99.38	99.38	99.38	99.38	99.38	99.38	99.38	99.38	99.38	99.38	99.38	99.38	86	93	95	88	90	80	91	88	83	95	99	72	80	95	90			Q31MG9	5.48	NA	NA	NA	NA	NA	NA	NA	NA	6.16	NA	NA	NA	NA	5.48	1
Q31RG1	100	100	100	100	100	100	100	100	100	100	100	100	100	100	100	91	87	85	87	97	102	105	114	110	108	103	80	80	98	108			Q54773	7.08	7.08	7.08	7.08	33.63	7.08	NA	7.08	7.08	7.08	7.08	7.08	7.08	7.08	7.08	1
Q31RG2	97.01	92.54	97.01	97.01	97.01	85.07	98.51	92.54	100	77.61	97.01	92.54	97.01	97.01	92.54	32	32	35	36	37	17	22	21	25	20	35	31	29	35	33			O76013	1.5	NA	NA	NA	3.21	1.5	NA	5.14	1.5	NA	NA	1.5	NA	NA	1.5	0
Q31RG7	30.72	30.72	19.28	25.3	27.71	29.82	35.84	35.84	35.84	28.31	28.31	28.31	25.3	25.3	25.3	6	6	4	6	5	10	8	9	8	8	6	6	5	5	6			Q31PT3	4.97	4.97	4.97	4.97	4.97	4.97	4.97	4.97	4.97	4.97	4.97	4.97	4.97	4.97	4.97	1
Q31RG9	50.33	50.33	50.99	35.76	50.33	39.07	50.33	50.33	50.33	50.33	65.56	65.56	38.41	38.41	52.32	8	8	8	5	8	7	7	7	6	7	10	9	6	7	7			Q9WWL7	7.21	7.21	NA	3.6	NA	3	4.8	2.4	NA	2.4	4.2	3	NA	5.41	NA	1
Q31RH0	62.5	75	65.13	62.5	65.13	62.5	52.63	42.11	52.63	52.63	52.63	75	75	62.5	65.13	11	11	8	10	8	8	8	7	7	6	10	10	11	11	10			Q31LB4	7.52	7.52	7.52	7.52	7.52	7.52	7.52	7.52	7.52	7.52	7.52	7.52	7.52	7.52	7.52	1
Q31RH2	77.49	75.87	74.01	77.96	71.93	72.85	63.81	67.05	66.36	68.91	83.53	73.55	68.21	77.73	75.17	49	48	50	51	50	44	43	49	43	45	61	47	41	55	46			Q6VYY4	0.98	0.98	0.98	2.1	NA	NA	NA	0.98	0.98	0.98	2.1	0.98	0.98	0.98	0.98	0
Q31RH4	63.53	61.76	78.24	78.24	66.47	68.82	71.18	61.18	46.47	61.18	78.24	61.76	78.24	78.24	63.53	12	11	12	13	11	10	9	9	9	10	14	10	15	13	11			Q31KV2	2.47	2.47	NA	2.47	NA	2.47	NA	NA	2.47	NA	2.47	NA	2.47	NA	NA	1
Q31RI2	28.95	28.95	28.95	28.95	28.95	28.95	28.95	48.68	28.95	28.95	28.95	28.95	28.95	28.95	28.95	1	1	1	1	1	1	1	2	1	1	1	1	1	1	1			Q31RL1	1.63	NA	NA	NA	NA	NA	NA	NA	1.63	NA	1.63	1.43	NA	NA	NA	2
Q31RI3	76.74	69.3	78.6	75.35	73.49	60.47	71.63	72.56	64.65	69.3	73.49	73.49	77.21	78.6	78.6	35	38	35	40	32	25	28	26	27	28	33	35	34	36	32			Q31M38	1.64	1.64	NA	NA	NA	1.64	NA	NA	NA	NA	1.64	NA	1.64	1.64	NA	1
Q31RI6	99.17	99.17	99.17	99.17	99.17	85.83	94.17	94.17	85.83	85.83	99.17	99.17	99.17	99.17	94.17	30	30	30	31	28	24	23	23	26	23	30	28	26	31	30			Q31N65	10.81	NA	NA	NA	NA	NA	NA	NA	NA	NA	NA	NA	NA	NA	NA	1
Q31RI7	66.38	67.83	62.61	66.09	51.88	53.04	51.01	58.26	61.74	50.72	64.35	67.83	68.12	66.38	60.87	27	27	26	28	21	21	23	24	22	18	26	27	28	25	24			Q31LM5	4.06	4.06	NA	4.06	NA	NA	NA	NA	4.06	NA	NA	NA	4.06	NA	NA	1
Q31RJ0	47.47	41.6	45.35	53.83	38.01	49.43	48.78	47.63	50.9	47.63	31	41.76	42.58	39.64	36.87	32	30	26	31	25	28	27	34	31	24	22	29	26	24	24			Q31L60	4.93	NA	NA	NA	NA	NA	NA	NA	NA	NA	NA	NA	2.63	2.63	NA	1
Q31RJ1	23.85	19.67	24.29	22.95	13.56	13.86	14.31	22.5	10.88	10.88	26.23	27.12	23.4	28.17	18.18	17	15	13	16	7	11	11	14	5	9	16	16	17	18	12			Q31KZ3	1.73	NA	NA	NA	NA	NA	NA	NA	NA	NA	NA	NA	1.73	1.54	NA	1
Q31RJ4	66.07	66.07	66.07	66.07	46.43	72.32	72.32	72.32	66.07	66.07	46.43	66.07	66.07	66.07	46.43	11	9	12	11	8	12	14	15	10	10	9	8	10	11	9			Q31P30	13.86	NA	NA	NA	NA	NA	NA	NA	NA	NA	NA	NA	NA	5.42	NA	1
Q31RJ5	7.84	7.84	3.43	11.27	3.43	3.43	3.43	4.41	NA	3.43	11.27	10.05	7.84	11.27	7.84	2	2	1	3	1	2	1	1	NA	1	3	3	2	3	2			Q31K29	4.84	4.84	NA	4.84	NA	NA	NA	NA	NA	NA	NA	NA	NA	NA	NA	1
Q31RJ6	63.89	63.89	27.78	27.78	NA	98.61	63.89	98.61	27.78	63.89	63.89	27.78	NA	63.89	63.89	2	2	1	1	NA	5	5	5	1	3	3	1	NA	2	4			Q31R52	2.79	2.79	2.79	2.79	2.79	NA	2.79	NA	NA	NA	2.79	NA	2.79	2.79	NA	1
Q31RK1	33.33	10	10.83	55.83	33.33	33.33	32.5	39.17	32.5	32.5	10.83	10.83	33.33	10	10	4	2	2	4	4	5	3	6	2	2	3	3	4	3	2			Q31PL6	1.79	NA	NA	1.79	1.79	1.79	1.79	1.79	6.15	1.79	NA	1.79	NA	1.79	4.36	2
Q31RK9	7.27	12.12	7.27	7.27	NA	7.27	16.97	7.27	7.27	7.27	12.12	12.12	12.12	12.12	7.27	1	2	1	1	NA	1	2	1	1	1	2	2	2	2	1			Q31LA1	2.05	2.05	2.05	2.05	2.05	NA	2.05	2.05	2.05	2.05	2.05	2.05	2.05	2.05	2.05	1
Q31RL1	6.53	4.49	3.47	3.47	8.37	6.53	1.63	3.47	1.63	4.49	1.63	2.86	6.33	6.53	6.33	3	3	2	2	4	3	1	2	1	2	2	1	3	3	3			Q31K85	5.22	NA	NA	5.22	13.43	NA	NA	5.22	5.22	NA	5.22	7.46	5.22	5.22	NA	1
Q31RL9	19.38	19.38	13.12	19.38	19.38	27.5	27.5	27.5	27.5	27.5	13.12	19.38	19.38	17.5	19.38	4	4	2	4	4	6	5	6	5	5	2	4	4	5	6			P78385	1.62	NA	1.62	1.62	NA	NA	1.42	15.01	NA	NA	NA	1.62	1.62	1.62	1.62	0
Q31RM2	58.24	32.97	32.97	20.88	58.24	58.24	58.24	46.15	58.24	58.24	32.97	32.97	32.97	32.97	32.97	5	5	3	2	5	4	4	4	5	4	5	3	3	3	4			Q8GIT6	2.29	NA	NA	NA	NA	NA	2.61	2.29	NA	NA	NA	NA	NA	NA	NA	1
Q31RM3	4.38	2.79	2.79	9.16	NA	2.79	2.79	2.79	2.79	2.79	4.38	4.38	2.79	3.98	NA	2	1	1	3	NA	1	1	1	1	1	2	1	2	2	NA			Q31MF7	5.15	5.15	5.15	NA	5.15	5.15	5.15	NA	5.15	5.15	5.15	NA	NA	NA	5.15	1
Q31RM4	9.8	2.61	10.13	9.8	NA	NA	NA	NA	2.61	4.9	NA	9.8	7.19	9.8	NA	4	2	3	3	NA	NA	NA	NA	1	2	NA	3	3	3	NA			P78386	NA	3.75	NA	1.38	NA	1.38	1.38	12.43	1.38	1.38	1.38	1.38	1.38	1.38	1.38	NA
Q31RM5	46.98	45.04	46.77	47.63	47.2	36.85	37.93	35.99	34.48	36.64	41.16	45.69	46.77	34.05	37.07	18	20	17	20	19	16	17	15	12	15	16	16	17	17	18			Q31M81	NA	14.98	11.74	7.29	NA	14.57	2.83	10.12	10.12	10.12	NA	7.29	7.29	7.29	NA	NA
Q31RM7	76.82	71.36	68.45	80.7	77.91	66.75	69.9	68.33	71.24	75.12	68.08	78.03	78.28	71.36	73.3	84	73	72	90	70	62	63	71	56	74	76	83	79	84	79			Q31MA6	NA	2.41	NA	1.26	1.15	NA	NA	NA	3.56	NA	NA	NA	1.15	1.15	NA	NA
Q31RM8	28.18	40.91	47.27	28.18	46.36	46.36	47.27	46.36	47.27	47.27	40	46.36	40	46.36	46.36	16	15	15	16	16	17	21	20	18	24	17	15	16	13	19			Q31N58	NA	29.03	29.03	NA	NA	23.04	NA	23.04	27.65	23.04	19.35	6.91	10.6	38.25	19.35	NA
Q31RM9	12.33	8.9	NA	16.44	NA	26.71	49.32	47.26	8.9	43.15	16.44	24.66	8.9	NA	36.99	1	4	NA	3	NA	4	5	6	1	5	4	2	2	NA	3			Q31NA4	NA	3.44	1.55	1.89	1.55	6.7	3.44	3.09	14.09	8.59	3.44	1.55	1.89	1.89	1.89	NA
Q31RN0	6.43	NA	NA	NA	NA	NA	NA	NA	3.61	NA	NA	4.42	NA	NA	NA	2	NA	NA	NA	NA	NA	NA	NA	1	NA	NA	1	NA	NA	NA			Q31NH0	NA	7.04	7.04	7.04	NA	NA	NA	NA	NA	NA	11.56	7.04	7.04	7.04	NA	NA
Q31RN1	40.2	34.56	35.78	30.15	25.98	34.07	23.53	34.56	25.98	30.15	40.2	35.78	26.96	39.22	25.98	12	12	8	11	8	9	9	10	8	9	14	12	11	13	8			Q31PN0	NA	6.71	4.37	3.79	NA	13.7	NA	5.83	11.08	4.37	16.03	2.04	6.71	18.95	NA	NA
Q31RN2	40.38	40.38	43.19	44.13	29.81	29.11	42.02	37.09	34.04	39.67	39.44	43.19	41.78	42.49	36.15	15	14	14	15	11	10	13	12	11	14	16	16	14	15	13			Q31R15	NA	9.46	NA	NA	17.57	NA	NA	NA	17.57	NA	NA	9.46	9.46	NA	9.46	NA
Q31RN3	43.57	51.05	45.21	52.92	31.43	23.83	21.61	19.04	18.69	23.95	46.38	46.26	41.94	48.83	48.48	45	47	43	52	31	18	17	19	15	17	43	49	41	50	42			Q31R76	NA	7.89	11.28	15.04	11.28	9.02	7.14	7.14	3.38	6.39	3.38	11.28	7.52	15.04	16.92	NA
Q31RN5	48	48	98.67	48	98.67	45.33	45.33	45.33	41.33	45.33	49.33	72	93.33	94.67	48	6	5	6	5	11	5	6	6	4	6	6	7	9	9	6			Q55019	NA	9.72	NA	9.72	27.78	9.72	NA	9.72	13.89	27.78	NA	NA	NA	9.72	52.78	NA
Q31RN6	7.03	7.03	7.03	3.52	3.52	9.77	3.52	7.03	3.52	3.52	7.03	9.77	3.52	7.03	3.52	2	2	2	1	1	2	1	2	1	1	2	2	1	2	1			Q56208	NA	3.76	2.51	6.27	NA	2.51	2.51	2.51	2.51	2.51	7.84	NA	11.6	3.76	NA	NA
Q31RN8	11.49	11.49	14.94	14.94	NA	NA	NA	NA	9.58	NA	NA	14.94	3.45	NA	NA	3	4	3	4	NA	NA	NA	NA	1	NA	NA	3	2	NA	NA			Q31K49	NA	14.38	16.34	NA	NA	36.6	22.22	28.76	32.03	22.22	37.25	20.26	14.38	14.38	30.72	NA
Q31RP1	42.06	42.06	33.7	42.06	45.96	32.59	54.87	48.19	57.66	51.53	42.06	42.06	42.06	35.1	42.06	18	17	16	18	17	11	18	16	17	16	15	18	18	16	17			Q31KA1	NA	8.91	NA	NA	NA	12.87	5.45	5.94	5.94	12.87	NA	NA	NA	NA	NA	NA
Q31RP2	46.46	37.68	43.34	30.31	25.21	39.09	22.38	10.48	15.86	6.52	41.08	43.34	36.83	33.43	21.53	11	9	8	7	5	10	6	5	3	5	11	8	8	7	5			Q31KB0	NA	10.64	5.32	4.26	10.64	NA	10.11	10.11	NA	5.32	5.32	5.32	5.32	10.64	NA	NA
Q31RP3	42.3	51.66	45.62	46.68	44.67	47.39	48.1	49.76	39.34	46.68	45.38	44.67	46.92	47.75	43.13	37	43	42	40	39	38	38	40	32	38	41	37	38	40	40			Q31KF4	NA	5.83	NA	NA	NA	18.45	NA	NA	5.83	18.45	5.83	NA	NA	5.83	NA	NA
Q31RP4	40.43	27.66	40.43	40.43	78.72	27.66	27.66	40.43	40.43	40.43	NA	27.66	40.43	40.43	40.43	2	1	2	4	8	2	2	3	2	4	NA	1	2	3	8			Q31KH7	NA	4.81	8.89	NA	NA	NA	NA	NA	6.3	NA	4.81	NA	4.81	6.3	NA	NA
Q31RP6	38.46	36.7	36.26	32.75	22.64	25.71	25.71	16.26	16.04	14.51	36.26	38.46	41.54	30.33	28.13	17	16	17	15	12	13	13	9	9	9	18	18	16	18	13			Q31KU8	NA	3.1	NA	3.1	NA	NA	NA	NA	4.64	8.98	NA	NA	NA	NA	14.55	NA
Q31RP7	85.89	85.89	99.39	82.82	99.39	95.09	84.66	95.09	95.09	81.6	92.02	85.89	99.39	99.39	99.39	44	50	50	51	53	43	51	49	48	45	53	48	49	57	54			Q31KW9	NA	4.65	8.43	11.92	10.17	8.14	7.27	11.92	5.52	7.27	4.65	NA	2.91	4.65	8.43	NA
Q31RP8	55.36	55.36	54.46	54.46	55.36	50	33.04	50	49.11	32.14	50	54.46	55.36	55.36	50	7	7	7	9	7	7	7	7	6	5	7	9	8	7	8			Q31L95	NA	13.58	NA	11.11	13.58	NA	NA	NA	NA	NA	18.52	NA	25.31	18.52	NA	NA
Q31RQ2	15.79	30.41	22.22	36.26	14.62	25.15	45.61	25.15	29.82	29.82	17.54	36.26	22.22	23.39	36.26	5	6	4	6	4	4	7	6	5	6	4	6	4	5	6			Q31LD8	NA	3.4	3.4	6.8	3.4	3.4	10.88	3.4	3.4	9.18	23.13	6.8	10.88	3.4	3.4	NA
Q31RQ3	7.88	7.88	7.88	10.91	3.03	12.73	5.45	5.45	NA	4.55	5.45	13.33	15.45	5.45	5.45	4	3	3	5	1	5	3	2	NA	2	4	6	6	3	2			Q31LW1	NA	22.5	NA	48.75	50	48.75	50	26.25	41.25	26.25	23.75	48.75	22.5	48.75	26.25	NA
Q31RQ8	33.16	21.93	25.67	20.32	42.78	11.76	5.88	5.88	9.63	16.58	38.5	33.16	38.5	16.58	37.97	7	6	7	8	9	2	1	2	2	3	7	6	8	7	7			Q31M57	NA	8.05	8.05	7.38	NA	15.44	15.44	15.44	10.74	15.44	8.05	NA	8.05	4.7	8.05	NA
Q31RR5	4.86	9.38	4.86	10.76	NA	3.12	NA	3.12	NA	3.12	5.9	5.9	10.76	NA	NA	2	3	2	3	NA	1	NA	1	NA	1	1	1	2	NA	NA			Q31MM8	NA	18.72	13.9	13.9	NA	13.9	22.46	24.06	8.56	NA	NA	NA	4.81	5.35	5.35	NA
Q31RR6	21.74	21.74	25.8	20.29	13.33	17.39	23.77	23.77	23.77	25.22	16.81	27.25	22.32	25.8	22.32	6	5	6	5	2	5	6	6	5	5	4	6	5	7	6			Q31MS2	NA	5.87	NA	4.08	1.79	4.08	8.67	4.08	12.24	12.24	4.08	NA	13.52	5.87	1.79	NA
Q31RR7	34.92	34.92	29.37	29.37	29.37	33.73	33.73	33.73	30.16	33.73	34.92	29.37	29.37	29.37	29.37	11	11	8	10	9	11	10	12	9	10	11	9	9	8	9			Q31PJ7	NA	1.5	1.5	1.5	NA	1.35	NA	1.5	NA	NA	4.06	1.5	3.91	2.41	NA	NA
Q31RR9	76.36	76.36	76.36	76.36	76.36	54.55	54.55	54.55	54.55	54.55	54.55	76.36	76.36	76.36	76.36	6	6	6	5	6	6	6	5	5	6	4	6	5	6	5			Q31Q35	NA	7.18	NA	7.18	NA	3.59	NA	NA	10.77	10.77	7.18	7.18	10.77	7.18	3.59	NA
Q31RS1	22.49	13.02	45.86	24.85	38.46	13.02	23.96	22.19	24.56	26.92	29.88	30.77	14.5	22.78	32.25	6	7	8	6	8	5	5	6	5	7	7	8	5	9	7			Q31Q95	NA	19.88	6.21	21.12	18.01	39.13	18.01	26.09	31.68	31.68	6.21	NA	6.21	6.21	NA	NA
Q31RS9	12.35	12.46	9.53	8.88	6.39	10.94	9.86	11.16	9.53	11.92	9.53	12.24	11.05	7.26	10.73	11	10	6	7	6	7	7	8	7	8	8	9	9	6	8			Q31RC8	NA	12.98	10.43	10.43	10.43	1.78	7.38	3.31	6.62	9.92	5.6	4.83	NA	NA	4.83	NA
Q31RT1	11.26	9.09	NA	2.16	6.06	18.4	9.74	3.03	NA	3.03	3.03	3.03	5.19	2.16	3.03	3	2	NA	1	2	4	3	1	NA	1	1	1	2	1	1			Q31RT3	NA	6.49	NA	NA	NA	NA	NA	NA	NA	NA	5.84	6.49	9.74	NA	NA	NA
Q31RT2	19.82	22.49	19.82	26.04	23.37	16.27	27.81	22.78	14.5	25.74	26.63	26.33	28.7	24.56	26.63	7	8	6	9	7	5	8	9	5	8	9	7	8	7	8			Q8GMQ3	NA	3.83	4.37	8.2	3.83	13.11	4.37	5.46	NA	NA	9.84	3.83	NA	3.83	8.2	NA
Q31RT3	5.84	18.83	9.74	16.23	NA	NA	NA	NA	5.84	NA	28.57	18.83	12.34	12.99	NA	2	4	3	3	NA	NA	NA	NA	1	NA	5	3	3	4	NA			Q31KY3	NA	3.8	3.8	3.8	5.98	3.8	3.8	NA	3.8	7.61	NA	NA	3.8	9.78	NA	NA
Q31RT4	32.34	32.61	34.24	24.18	43.75	32.61	35.87	30.71	23.91	29.35	29.62	30.43	29.62	22.55	24.73	13	13	12	10	17	11	13	12	8	10	12	10	13	11	11			Q31S85	NA	4.65	NA	NA	NA	14.53	4.07	NA	4.07	4.07	NA	4.65	4.07	NA	NA	NA
Q31RT5	3.52	NA	1.45	1.66	NA	NA	NA	NA	3.52	1.86	1.86	1.66	1.86	1.45	1.45	3	NA	1	2	NA	NA	NA	NA	2	1	1	1	1	1	1			Q31NK6	NA	6.93	6.06	6.93	NA	6.93	NA	12.99	6.93	6.93	6.06	12.99	NA	NA	NA	NA
Q31RT6	7.2	4.4	4.4	7.2	4	7.2	7.2	7.2	10.4	7.2	4.4	7.2	NA	4.4	4.4	3	2	2	3	1	3	3	3	3	2	2	3	NA	2	1			Q31M05	NA	6.36	NA	NA	NA	6.36	6.36	NA	6.36	6.36	6.36	NA	NA	6.36	NA	NA
Q31RT9	17.78	11.51	14.02	16.11	3.35	NA	3.97	3.77	9.41	1.88	1.88	5.23	5.44	14.02	2.09	7	6	6	6	1	NA	2	3	4	1	4	2	3	6	2			Q31RA4	NA	5.26	NA	5.26	NA	5.26	13.6	5.26	5.26	5.26	NA	NA	5.26	5.26	NA	NA
Q31RU1	11.97	18.66	15.82	12.78	21.7	31.44	34.69	27.59	25.35	26.57	9.94	23.12	20.28	15.82	16.02	8	11	9	10	10	16	17	18	15	17	7	10	10	11	10			Q31JX8	NA	3.15	3.15	3.15	NA	6.69	NA	NA	NA	NA	3.15	NA	3.15	3.15	NA	NA
Q31RU2	36.62	36.62	26.76	36.62	36.62	14.79	46.48	36.62	36.62	46.48	26.76	35.21	57.04	4.93	36.62	3	3	3	3	3	2	4	3	4	4	2	3	4	1	3			Q31LS9	NA	7.14	NA	NA	NA	NA	NA	NA	NA	NA	7.14	NA	7.14	NA	NA	NA
Q31RU3	18.26	23.4	11.44	10.91	13.75	6.3	9.76	6.93	6.51	8.08	10.07	23.4	18.36	14.27	18.57	17	17	13	12	12	5	8	6	5	7	12	19	19	15	14			Q31QR7	NA	2.24	NA	NA	NA	NA	NA	3.58	3.13	NA	NA	NA	2.24	NA	NA	NA
Q31RU6	77.49	77.49	70.42	71.73	81.41	70.42	69.11	70.42	79.84	71.99	77.49	77.49	72.25	71.73	77.75	38	36	32	37	39	28	28	29	27	30	41	34	34	35	36			Q31NV5	NA	5.39	NA	11.38	4.19	NA	NA	NA	NA	11.38	NA	NA	NA	NA	NA	NA
Q31RU8	66.26	60.7	67.83	63.83	69.39	55.3	48.7	44.35	47.65	54.96	72	67.48	64.52	65.04	67.65	62	57	58	62	62	44	43	43	39	44	67	61	57	63	65			Q31KW6	NA	2.75	NA	NA	NA	4.71	NA	NA	NA	4.71	2.75	NA	NA	NA	NA	NA
Q31RV2	19.49	15.94	13.98	17.13	10.43	17.32	18.5	18.5	15.75	11.02	15.16	17.13	18.31	22.64	10.43	9	7	7	7	5	7	7	7	7	6	7	7	8	10	7			Q31RF5	NA	8.64	9.88	NA	NA	20.99	20.99	20.99	20.99	8.64	NA	NA	NA	NA	NA	NA
Q31RV5	14.52	27.8	2.9	14.11	14.11	4.56	14.11	4.56	18.26	21.16	21.16	21.16	7.05	7.05	11.2	5	6	2	6	3	3	4	2	3	4	6	5	2	5	3			Q31LF8	NA	3.48	5.7	NA	NA	NA	NA	NA	3.48	6.33	3.48	2.22	3.48	5.7	2.22	NA
Q31RV6	48.14	43.11	42.67	38.95	31.07	39.82	40.26	40.48	28.88	38.29	43.76	44.2	46.83	40.48	40.7	24	26	23	22	17	19	19	19	13	17	25	24	26	25	24			Q31S16	NA	4.9	2.21	2.21	NA	NA	NA	NA	NA	2.21	NA	NA	NA	NA	NA	NA
Q31RV7	13.79	13.79	8.62	13.79	8.62	11.03	8.62	8.62	5.86	11.38	2.76	13.79	16.21	7.93	8.62	3	3	2	3	2	3	2	2	1	3	2	3	4	4	2			Q9KHI5	NA	1.72	NA	NA	1.06	NA	NA	NA	NA	NA	1.72	1.19	1.72	NA	NA	NA
Q31RV9	23.08	8.62	2.77	2.77	7.69	NA	NA	NA	2.77	4.92	10.15	10.15	7.69	6.77	7.69	6	2	1	1	2	NA	NA	NA	1	1	2	2	2	2	3			Q31LZ7	NA	4.09	NA	NA	NA	NA	NA	2.97	NA	NA	NA	NA	4.09	NA	NA	NA
Q31RW3	4.11	4.11	4.11	7.53	4.11	NA	NA	NA	NA	NA	NA	4.11	4.11	6.51	NA	1	1	1	2	1	NA	NA	NA	NA	NA	NA	1	1	2	NA			Q56210	NA	11.52	NA	NA	NA	NA	NA	NA	NA	NA	NA	NA	NA	NA	NA	NA
Q31RW4	29.76	29.76	16.96	12.8	21.45	31.49	33.91	39.1	33.56	41.87	31.14	37.37	23.53	16.96	27.68	9	8	6	6	7	10	10	9	7	11	9	9	9	7	7			Q31JT6	NA	3.03	NA	NA	NA	3.03	NA	NA	NA	NA	3.03	NA	NA	NA	NA	NA
Q31RW5	30.93	31.96	21.65	21.65	21.65	59.79	73.2	54.64	22.68	53.61	21.65	21.65	21.65	23.71	21.65	4	3	2	2	2	6	7	6	3	5	2	2	2	2	2			Q31KV5	NA	3.96	3.96	3.96	NA	NA	NA	NA	NA	6.27	3.96	NA	3.96	3.96	NA	NA
Q31RW6	50.54	53.23	51.34	49.46	51.34	33.6	31.72	33.6	34.68	45.16	48.66	50.54	51.34	52.15	50.54	20	20	23	24	24	15	14	13	16	15	23	19	22	24	22			Q31N56	NA	25.35	NA	NA	NA	NA	25.35	NA	NA	NA	NA	NA	NA	NA	NA	NA
Q31RW8	34.44	30.15	32.37	29.74	30.71	42.46	30.01	37.76	33.06	39.28	26.42	32.5	41.77	30.29	30.29	23	21	20	20	20	24	21	25	21	23	18	21	22	23	19			Q31NH5	NA	7.97	NA	NA	NA	NA	NA	NA	NA	NA	NA	NA	7.97	NA	NA	NA
Q31RW9	19.82	18.06	14.54	14.54	19.38	26.87	22.91	23.79	23.35	24.67	10.57	20.26	23.79	17.62	20.26	5	5	3	4	6	9	8	11	6	11	2	5	6	4	6			Q31NK5	NA	2.15	NA	NA	2.15	2.15	2.15	2.15	2.15	2.15	2.15	NA	NA	NA	NA	NA
Q31RX0	77.63	77.63	36.84	67.11	77.63	47.37	47.37	52.63	36.84	47.37	36.84	77.63	77.63	77.63	89.47	6	5	4	5	6	4	4	4	3	5	4	6	5	6	6			Q31Q23	NA	40.54	40.54	NA	40.54	NA	NA	NA	NA	NA	NA	NA	NA	NA	NA	NA
Q31RX1	67.51	52.68	55.21	55.52	55.21	30.91	29.34	28.71	25.24	28.71	79.18	69.09	62.78	53.94	53.31	26	21	19	20	21	10	13	11	10	11	25	25	24	23	23			Q31RQ0	NA	21.35	NA	NA	NA	NA	NA	6.25	NA	6.25	NA	NA	NA	NA	NA	NA
Q31RX4	23.69	19.68	6.43	6.43	14.86	NA	14.86	8.43	NA	8.43	6.43	6.43	19.68	14.86	14.86	3	3	2	2	2	NA	2	2	NA	1	1	2	3	2	2			Q31RV1	NA	10.84	NA	NA	NA	NA	NA	10.84	10.84	10.84	NA	NA	NA	10.84	10.84	NA
Q31RX6	56.11	58.89	60.56	60.56	63.33	51.11	45	51.11	51.11	51.11	58.89	58.89	43.89	63.33	63.33	14	14	17	16	14	11	10	12	10	11	19	16	14	17	14			Q31KX3	NA	2.26	NA	NA	NA	2.54	NA	NA	2.54	2.54	NA	NA	NA	NA	NA	NA
Q31RX7	53.05	39.55	31.83	39.55	31.83	27.97	31.51	31.51	24.44	27.97	36.98	49.2	36.01	31.83	36.01	11	11	10	12	8	7	8	8	6	7	10	12	11	12	9			Q31M99	NA	4.94	NA	NA	NA	NA	NA	NA	NA	NA	NA	NA	NA	NA	NA	NA
Q31RX8	7.64	7.64	7.64	7.64	7.64	7.64	NA	7.64	9.03	NA	7.64	15.28	7.64	7.64	7.64	1	1	1	1	1	1	NA	1	1	NA	1	2	1	1	1			Q31S49	NA	4.58	NA	NA	NA	NA	NA	NA	NA	NA	NA	NA	NA	NA	NA	NA
Q31RX9	55.75	58.06	64.19	70.33	64.71	44.25	49.1	49.1	41.18	53.45	59.85	69.57	60.61	65.98	61.13	24	24	22	24	22	16	17	18	15	19	25	26	25	27	22			Q31S79	NA	4.42	NA	4.42	4.42	4.42	4.42	4.42	4.42	4.42	4.42	NA	4.42	NA	4.42	NA
Q31RY1	52.3	58.01	41.99	59.48	58.56	59.3	62.06	61.33	51.57	60.77	59.85	56.54	54.7	57.09	58.75	36	43	36	42	42	42	39	39	36	42	48	40	37	43	45			Q31R99	NA	2.14	NA	NA	NA	NA	NA	NA	NA	NA	NA	NA	NA	NA	NA	NA
Q31RY3	32.2	30.73	21.95	20.49	6.83	38.05	28.29	24.88	28.29	21.46	20.49	28.29	28.78	24.88	10.73	8	8	5	6	3	8	7	7	8	8	8	8	6	9	5			Q31PJ0	NA	12.12	NA	NA	12.12	NA	NA	NA	NA	NA	NA	NA	NA	NA	NA	NA
Q31RY4	38.71	38.71	38.71	38.71	43.01	38.71	38.71	38.71	38.71	38.71	38.71	38.71	55.91	38.71	38.71	4	5	4	4	5	4	4	4	3	4	4	5	5	4	3			Q31NF8	NA	2.65	NA	1.4	NA	NA	NA	NA	NA	NA	1.4	NA	1.4	1.4	NA	NA
Q31RY6	13.94	14.45	13.57	13.07	2.76	9.67	11.43	12.94	9.42	10.93	10.68	15.33	13.32	15.7	10.05	15	16	14	16	2	9	9	9	7	8	9	15	12	15	15			Q31LY3	NA	4.47	4.88	4.47	NA	4.88	NA	NA	4.88	4.47	NA	4.88	4.88	4.47	NA	NA
Q31RY9	51.36	52.33	48.44	51.36	51.36	44.55	44.75	35.99	35.99	43.58	48.83	51.36	49.22	48.25	46.3	30	34	35	36	29	24	22	22	18	22	32	32	30	33	34			Q31P56	NA	4.76	NA	NA	NA	NA	NA	NA	NA	NA	NA	NA	NA	NA	NA	NA
Q31RZ4	63.8	66.26	64.11	61.04	67.18	63.19	62.58	62.58	56.75	60.12	64.72	67.79	65.34	67.79	65.03	25	25	23	22	24	20	22	21	19	23	24	25	22	27	24			Q31NM7	NA	1.33	NA	NA	NA	NA	NA	NA	1.33	NA	NA	NA	NA	NA	NA	NA
Q31RZ5	16.59	13.58	15.3	15.95	16.59	7.97	14.87	17.46	20.04	10.13	16.59	21.98	14.66	16.59	17.67	8	8	9	9	8	6	7	8	8	5	8	9	9	10	10			Q31QU6	NA	9.21	9.21	9.21	9.21	NA	NA	NA	NA	NA	9.21	NA	9.21	9.21	9.21	NA
Q31RZ8	52.78	47.55	41.99	41.34	32.68	40.85	39.54	45.59	42.32	45.42	41.99	51.14	48.86	44.28	38.4	33	31	26	28	19	26	25	26	22	25	28	32	29	30	23			P00883	NA	NA	1.92	NA	NA	NA	5.49	9.34	NA	NA	NA	NA	NA	NA	NA	NA
Q31S02	9.95	9.95	10.9	9.95	9.95	9.95	11.37	9.95	9.95	5.21	5.21	9.95	9.95	9.95	9.95	4	4	3	3	2	2	2	2	2	2	2	2	3	3	2			P37278	NA	NA	1.4	NA	1.08	NA	NA	NA	0.97	1.51	NA	2.48	NA	1.08	NA	NA
Q31S05	26.07	19.48	22.64	26.07	18.91	21.49	11.46	18.91	18.91	18.91	21.2	22.64	18.91	18.91	18.91	7	7	6	6	5	6	3	5	5	5	7	6	5	5	5			Q31PU5	NA	NA	4.74	NA	NA	7.89	NA	5.26	NA	NA	NA	NA	NA	NA	NA	NA
Q31S06	1.49	1.49	1.49	NA	0.74	NA	2.76	NA	1.49	NA	NA	2.76	1.49	0.74	1.49	2	2	2	NA	1	NA	2	NA	1	NA	NA	3	2	1	2			Q55276	NA	NA	2.19	2.19	NA	4.38	4.14	4.38	2.19	4.38	9.49	NA	1.95	4.14	2.68	NA
Q31S07	42.05	34.36	42.05	34.87	42.05	38.46	34.36	35.38	17.95	22.56	17.95	42.56	42.05	25.64	29.74	7	9	9	7	6	6	6	8	4	4	5	7	7	6	4			Q31JZ6	NA	NA	5.62	NA	NA	NA	NA	13.48	NA	NA	NA	NA	NA	NA	NA	NA
Q31S09	22.69	25	16.67	15.97	8.1	10.19	15.74	15.28	18.52	12.96	13.66	16.67	30.32	10.42	21.3	10	10	5	7	5	3	6	7	7	5	7	5	12	5	9			Q31KI8	NA	NA	5.52	25.77	34.36	64.42	58.9	68.1	49.08	58.28	5.52	5.52	15.34	33.13	32.52	NA
Q31S11	59.3	59.3	59.3	59.3	59.3	63.95	59.3	63.95	59.3	59.3	70.16	59.3	59.3	59.3	59.3	19	21	20	21	20	21	19	21	18	18	29	20	18	28	26			Q31LN0	NA	NA	3.8	1.3	NA	2.93	NA	1.52	0.98	1.52	6.4	NA	6.51	NA	1.52	NA
Q31S13	29.65	20.6	31.16	6.53	10.55	40.2	40.2	33.67	29.65	10.55	29.65	20.6	20.6	20.6	20.6	7	3	5	3	2	6	6	6	4	4	4	3	5	5	3			Q31LV9	NA	NA	4.45	7.69	NA	5.26	3.64	NA	12.15	2.83	8.91	NA	8.91	NA	NA	NA
Q31S20	13.09	8.58	8.13	12.64	8.58	17.38	17.38	9.93	12.64	9.93	8.58	8.58	8.13	5.19	8.13	5	4	4	4	4	5	6	5	4	5	4	4	3	5	4			Q31M88	NA	NA	5.88	NA	NA	8.82	8.82	8.82	8.82	8.82	8.82	NA	8.82	8.82	8.82	NA
Q31S21	28.09	34.57	34.57	34.57	34.57	22.22	23.77	9.57	21.91	14.2	24.69	34.57	28.09	34.57	22.53	6	7	6	6	6	4	5	5	5	4	5	5	6	6	6			Q31MI9	NA	NA	4.78	NA	NA	3.18	3.18	3.18	3.18	3.18	NA	3.82	NA	2.87	NA	NA
Q31S25	34.3	26.45	28.93	25.21	22.52	9.92	8.47	8.47	14.26	11.78	27.07	25.21	31.82	32.85	21.69	18	15	14	14	14	6	5	7	7	7	16	13	16	17	12			Q31MP4	NA	NA	8.1	NA	8.1	NA	NA	NA	8.1	NA	6.48	NA	24.29	8.1	NA	NA
Q31S26	24.29	22.6	20.15	22.6	24.67	25.61	26.18	28.81	22.6	24.29	23.16	22.6	24.48	21.28	22.98	15	16	13	13	19	12	14	14	11	13	14	15	16	16	15			Q31N06	NA	NA	3.23	NA	NA	3.23	NA	3.23	6.81	6.09	NA	NA	NA	NA	NA	NA
Q31S27	38.38	31.89	24.32	60	34.05	32.43	30.27	47.03	45.41	47.57	55.68	31.89	14.05	15.68	30.27	8	7	6	10	7	12	9	11	7	9	9	7	5	7	9			Q31NA7	NA	NA	3.03	5.53	NA	1.78	1.6	2.85	1.25	8.73	3.21	NA	6.42	6.42	6.95	NA
Q31S28	67.26	63.69	54.76	67.26	67.26	42.86	47.62	47.62	53.57	60.12	54.76	68.45	49.4	51.19	50	10	10	9	10	8	8	11	9	11	15	8	10	7	8	7			Q31NC2	NA	NA	2.75	4.89	2.75	9.79	10.7	13.15	15.6	9.48	NA	NA	4.89	NA	2.75	NA
Q31S32	13.76	9.93	12.37	12.02	10.1	21.95	21.78	17.25	18.29	21.95	10.28	10.28	20.38	13.24	9.93	9	7	10	11	9	10	11	10	9	12	9	9	10	9	6			Q31ND5	NA	NA	7.42	NA	NA	4.37	NA	NA	NA	NA	4.8	NA	NA	NA	NA	NA
Q31S33	3.88	NA	3.88	3.88	NA	3.88	3.88	6.59	NA	6.59	NA	NA	3.88	NA	3.88	1	NA	1	1	NA	1	1	2	NA	2	NA	NA	1	NA	1			Q31ND8	NA	NA	5.6	20.8	22.4	11.2	NA	26.4	NA	10.4	NA	11.2	5.6	NA	18.4	NA
Q31S35	17.65	19.79	22.46	24.6	23.53	10.16	17.65	26.2	29.41	19.25	33.69	10.16	11.76	24.6	24.06	3	2	3	3	4	3	3	4	4	5	6	1	3	3	3			Q31NS4	NA	NA	8.44	8.44	3.38	NA	NA	NA	NA	NA	NA	8.44	3.8	13.08	NA	NA
Q31S36	13.29	19.59	21.85	19.37	10.59	25.68	18.69	20.05	19.59	23.42	16.89	15.77	19.37	15.09	21.62	12	12	13	13	8	9	9	11	9	11	8	9	11	12	12			Q31PJ5	NA	NA	4.23	NA	15.34	4.23	NA	4.23	24.87	4.23	NA	NA	14.29	15.34	NA	NA
Q31S38	31.19	22.02	22.02	22.02	22.02	20.18	16.51	16.51	16.51	29.36	19.27	19.27	42.2	45.87	28.44	5	5	5	4	5	3	3	3	2	3	3	3	5	5	4			Q31PP2	NA	NA	3.38	NA	NA	NA	NA	NA	NA	NA	NA	NA	14.37	NA	NA	NA
Q31S39	72.05	73.57	75.08	67.17	63.8	59.93	59.43	57.74	69.02	53.37	70.54	65.15	65.32	77.44	65.15	47	50	44	48	45	35	38	38	38	32	50	47	45	52	47			Q31PT5	NA	NA	10.5	10.5	10.5	28.73	22.65	10.5	22.65	36.46	10.5	NA	NA	10.5	NA	NA
Q31S44	26.98	51.16	26.98	26.98	26.98	40.47	35.81	26.98	24.65	40	34.88	35.81	42.33	19.53	42.33	7	9	6	11	5	8	8	8	5	7	7	8	9	7	7			Q31QH0	NA	NA	9.71	9.71	22.33	9.71	9.71	NA	11.65	21.36	NA	NA	NA	9.71	33.98	NA
Q31S47	37.92	17.43	22.02	18.96	12.54	18.04	11.01	18.04	11.01	11.01	20.49	29.97	20.49	17.43	24.46	10	7	7	5	5	4	3	4	4	3	5	9	7	5	7			Q31QQ6	NA	NA	15.65	NA	NA	28.7	20.87	9.57	20.87	9.57	11.3	9.57	20.87	20.87	11.3	NA
Q31S48	41.8	46.72	59.84	55.74	46.72	42.62	46.72	45.9	55.74	51.64	51.23	50.82	30.74	63.93	28.69	9	10	10	11	11	9	10	9	12	11	14	9	8	14	11			Q31QW4	NA	NA	5.43	7.75	NA	7.75	7.75	7.75	7.75	10.08	7.75	NA	7.75	7.75	NA	NA
Q31S49	4.58	4.58	4.58	4.58	4.58	3.33	4.58	4.58	4.58	4.58	6.67	6.67	22.92	4.58	4.58	2	2	2	2	1	1	1	2	2	1	3	3	4	2	1			Q31QW6	NA	NA	12.82	7.18	10.77	9.23	5.13	5.64	NA	3.59	5.64	5.64	5.64	12.82	7.18	NA
Q31S51	13.11	5.04	3.89	1.44	3.89	2.59	1.01	NA	1.15	1.01	1.44	4.76	NA	1.44	3.6	5	3	2	2	2	2	1	NA	1	1	2	4	NA	2	1			Q79PG5	NA	NA	4.91	7.02	NA	15.09	12.63	3.86	8.77	12.63	8.77	NA	4.21	3.86	3.16	NA
Q31S55	21.65	15.12	10.82	15.12	6.53	1.89	9.97	1.89	1.89	6.19	8.93	13.23	13.23	10.82	13.75	14	11	8	13	5	1	6	3	1	3	8	8	6	7	8			Q8KPQ5	NA	NA	6.15	5.38	6.15	NA	NA	NA	NA	6.92	NA	NA	NA	NA	33.08	NA
Q31S56	69.57	69.57	37.68	69.57	69.57	28.99	37.68	37.68	37.68	17.39	69.57	69.57	69.57	37.68	69.57	3	3	2	3	3	2	3	2	2	1	3	3	3	3	3			Q31QE5	NA	NA	7.61	NA	7.61	5.43	4.35	NA	17.93	NA	7.61	NA	NA	NA	NA	NA
Q31S58	100	100	100	100	100	97.3	87.16	87.16	87.16	87.16	100	100	100	100	100	23	24	25	23	24	17	18	19	15	18	26	21	24	26	26			P02769	NA	NA	2.14	NA	2.14	NA	NA	6.26	NA	NA	NA	NA	NA	NA	NA	NA
Q31S59	26.17	26.17	26.17	24.83	24.83	24.83	24.83	24.83	13.42	13.42	26.17	26.17	26.17	26.17	26.17	4	4	4	3	3	3	3	3	2	2	4	4	4	4	4			Q31PG2	NA	NA	12.64	NA	NA	16.09	NA	NA	NA	NA	NA	NA	12.64	12.64	12.64	NA
Q31S60	39.3	38.86	37.99	37.99	38.86	49.78	44.1	44.1	49.34	43.23	33.62	38.43	38.43	44.1	37.99	9	8	9	8	8	13	13	14	12	11	10	11	10	10	8			Q31L99	NA	NA	13.99	NA	NA	22.38	8.39	NA	NA	NA	13.99	NA	NA	NA	NA	NA
Q31S61	38.34	34.39	31.23	31.23	33.2	33.99	41.11	25.69	32.02	31.62	55.34	30.83	30.83	28.06	36.36	12	11	9	11	13	8	12	9	9	11	18	10	9	11	10			Q31LT9	NA	NA	16.87	NA	NA	16.87	NA	16.87	8.43	NA	16.87	NA	16.87	NA	16.87	NA
Q31S62	54	46.45	47.83	40.96	41.42	65.22	59.04	60.41	66.36	59.04	55.61	42.79	41.19	49.89	61.78	32	28	26	31	29	32	34	29	27	31	35	27	27	32	29			Q71MI7	NA	NA	17.32	17.32	NA	NA	NA	NA	7.09	NA	7.09	NA	NA	7.09	NA	NA
Q31S65	17.97	17.97	3.69	NA	NA	8.76	NA	NA	3.69	NA	8.76	14.29	12.9	NA	NA	3	3	1	NA	NA	2	NA	NA	1	NA	2	3	2	NA	NA			Q31LQ4	NA	NA	3.37	6.73	NA	NA	NA	NA	NA	NA	3.37	NA	NA	NA	NA	NA
Q31S66	24.56	24.56	28.32	29.82	33.08	34.84	29.57	27.57	30.58	32.58	33.83	24.56	28.32	36.34	26.82	9	10	10	12	11	12	12	12	10	13	12	9	9	13	10			Q31NN5	NA	NA	5.79	NA	NA	NA	NA	NA	NA	NA	NA	NA	NA	NA	5.79	NA
Q31S69	10.03	8.81	6.38	15.5	10.64	11.25	5.78	3.04	5.47	8.81	8.81	10.03	8.81	11.25	15.2	4	4	4	5	3	5	2	1	2	3	3	5	3	4	5			Q31RI2	NA	NA	22.37	NA	NA	NA	NA	NA	NA	NA	NA	NA	NA	NA	NA	NA
Q31S71	4.76	3.97	NA	2.98	NA	1.39	NA	1.39	NA	NA	NA	NA	1.39	NA	1.39	2	2	NA	2	NA	1	NA	1	NA	NA	NA	NA	2	NA	1			Q31N13	NA	NA	3.8	NA	NA	NA	NA	NA	3.8	NA	NA	NA	NA	NA	NA	NA
Q31S72	69.02	86.41	87.5	69.02	65.76	27.72	21.74	21.74	27.17	21.74	69.02	69.02	67.39	80.98	69.02	14	16	16	13	12	6	6	8	5	7	13	12	13	14	13			Q31L63	NA	NA	2.1	NA	NA	NA	3.15	NA	NA	NA	NA	NA	NA	NA	NA	NA
Q31S75	5.06	5.06	5.06	9.73	5.06	15.56	5.06	5.06	15.56	9.73	9.73	9.73	9.73	5.06	9.73	1	1	1	2	1	3	2	2	3	2	2	2	2	1	2			Q31MD1	NA	NA	2.49	NA	NA	3.32	NA	NA	5.82	NA	NA	2.49	NA	NA	NA	NA
Q31S76	23.1	25.27	16.03	25.27	17.12	22.28	18.75	19.02	16.3	19.84	19.84	23.1	14.4	13.04	13.04	10	10	5	8	7	8	8	8	6	7	8	7	4	4	7			Q31QD2	NA	NA	3.32	NA	3.32	7.58	3.32	3.32	3.32	3.32	NA	NA	3.32	NA	NA	NA
Q31S78	58.02	58.02	37.04	58.02	38.27	32.1	38.27	38.27	20.99	51.85	38.27	58.02	58.02	38.27	58.02	3	3	2	3	2	4	4	2	1	4	3	3	3	2	3			Q31M33	NA	NA	10.12	NA	NA	NA	NA	NA	NA	NA	NA	NA	NA	NA	NA	NA
Q31S80	12.2	8.78	4.63	9.76	4.15	21.46	17.32	9.76	7.56	17.32	13.17	9.76	21.71	14.15	4.63	7	4	3	4	2	8	6	7	2	6	5	3	7	5	3			Q31N36	NA	NA	3.86	3.86	NA	NA	3.86	NA	NA	3.86	NA	NA	NA	NA	NA	NA
Q31S82	11.89	7.93	8.81	4.85	NA	4.85	NA	NA	NA	NA	7.93	8.81	4.85	4.85	NA	3	2	2	1	NA	1	NA	NA	NA	NA	2	2	1	1	NA			Q31PY8	NA	NA	12.12	12.12	NA	12.12	12.12	12.12	12.12	12.12	NA	NA	NA	12.12	NA	NA
Q31S83	11.76	6.27	27.45	11.76	3.14	22.35	16.08	16.47	18.43	10.98	21.96	8.63	22.35	17.25	11.76	5	3	5	3	1	6	4	4	4	3	6	2	6	5	3			Q31K04	NA	NA	7.02	NA	NA	NA	NA	NA	NA	NA	NA	NA	NA	NA	NA	NA
Q31S84	19.37	17.54	8.38	17.28	13.61	7.85	10.47	12.3	7.85	12.3	8.38	24.35	20.42	10.47	15.45	7	5	4	5	3	3	3	3	3	3	4	7	6	4	4			Q31L55	NA	NA	3.76	NA	NA	NA	NA	NA	NA	NA	NA	NA	NA	NA	NA	NA
Q31S85	8.14	8.72	12.79	8.72	8.72	4.07	12.79	4.07	4.07	8.14	8.72	12.79	8.72	12.79	4.07	3	2	3	2	2	1	3	1	1	2	2	3	2	3	1			Q31Q39	NA	NA	NA	4.97	NA	6.83	NA	6.83	6.83	NA	NA	NA	NA	NA	NA	NA
Q31S86	8.69	19.27	12.48	8.69	9	3.95	2.69	3.79	5.85	2.84	17.22	15.64	11.69	8.06	9	7	12	9	6	6	3	2	4	4	3	11	10	8	7	6			Q54711	NA	NA	NA	6.51	8.84	3.72	3.72	3.72	4.65	13.49	4.19	4.19	9.77	9.77	NA	NA
Q31S87	6.6	6.01	4.72	5.78	3.54	7.55	7.55	7.55	7.55	6.49	5.66	7.9	9.08	5.9	4.6	8	10	7	9	3	7	7	6	6	7	9	10	11	8	7			Q31LD7	NA	NA	NA	27.85	NA	27.85	27.85	27.85	27.85	27.85	NA	NA	NA	NA	27.85	NA
Q31S88	36.11	36.81	36.81	36.81	36.81	37.5	37.5	38.89	38.89	43.75	36.11	36.11	36.11	36.11	36.11	6	6	6	6	5	6	6	8	7	6	6	4	6	6	5			Q31MD9	NA	NA	NA	27.34	19.53	33.59	NA	28.12	22.66	33.59	19.53	NA	NA	NA	NA	NA
Q31S89	27.78	27.78	27.78	27.78	27.78	28.47	28.47	27.78	27.78	34.03	27.78	24.31	27.78	27.78	26.39	1	1	1	1	1	1	1	1	1	0	1	0	1	1	1			Q31PG7	NA	NA	NA	4.2	NA	3.05	NA	NA	NA	NA	NA	NA	NA	NA	NA	NA
Q31S90	18.15	18.27	15.23	9.01	8.88	14.09	10.03	15.61	10.79	9.01	15.74	18.91	19.8	16.24	13.07	13	13	10	10	6	10	8	11	8	7	15	12	14	12	9			Q31PW9	NA	NA	NA	16	NA	21.33	12	21.33	9.33	9.33	16	NA	NA	16	NA	NA
Q31S91	32.44	32.44	28.64	32.44	25.73	23.94	27.74	27.29	27.29	27.74	30.2	30.65	35.12	42.28	26.85	25	26	26	27	17	17	18	18	18	17	27	28	27	30	23			Q31Q57	NA	NA	NA	2.63	4.38	1.75	NA	NA	1.97	4.81	2.63	6.35	4.81	2.63	NA	NA
Q31S93	30	35.91	34.24	29.09	30	33.94	35.15	29.55	30.61	34.85	36.82	34.7	41.67	33.64	34.24	27	25	25	28	24	26	25	26	23	25	29	26	27	27	25			Q31QK1	NA	NA	NA	27.16	16.05	27.16	27.16	27.16	27.16	NA	27.16	NA	27.16	27.16	NA	NA
Q31S97	27.2	20.8	27.2	20.8	23.2	20.8	20.8	20.8	20.8	20.8	27.2	20.8	27.2	20.8	20.8	3	2	3	2	4	3	3	3	2	3	4	2	3	3	2			Q31RA0	NA	NA	NA	4.76	NA	12.5	NA	NA	NA	6.55	NA	NA	NA	NA	NA	NA
Q31SA7	37.14	37.14	34.76	37.14	29.52	48.57	44.29	37.14	37.14	48.57	37.14	40.48	37.14	37.14	37.14	8	8	6	7	5	11	10	10	8	12	9	8	8	7	9			Q31RD6	NA	NA	NA	6.9	NA	NA	3.18	NA	5.31	5.84	NA	NA	2.65	NA	NA	NA
Q31SB0	8.25	5.15	NA	8.25	2.58	NA	2.58	NA	2.58	NA	NA	NA	NA	5.67	NA	2	2	NA	2	1	NA	1	NA	1	NA	NA	NA	NA	1	NA			Q8KUU7	NA	NA	NA	17.05	10.23	NA	NA	NA	25	17.05	NA	NA	NA	NA	NA	NA
Q31SB1	34.15	41.23	44.31	42.15	24	20.62	24	31.08	16	31.08	37.23	36.62	32.92	44.31	31.08	15	17	15	16	7	6	7	8	4	7	15	14	12	17	12			Q31ML3	NA	NA	NA	9.68	NA	NA	NA	NA	NA	NA	NA	NA	NA	5.99	NA	NA
Q31SB9	49.04	46.7	34.2	52.2	39.29	37.09	32.97	36.95	39.15	40.38	49.59	43.82	56.73	58.24	43.82	37	37	34	41	30	28	29	32	24	33	40	34	39	39	38			Q31QF0	NA	NA	NA	2.04	NA	NA	NA	NA	NA	NA	1.67	1.67	NA	2.04	NA	NA
Q31SC4	48.94	28.09	44.26	28.51	33.19	65.96	49.79	59.57	59.57	75.74	21.28	28.51	28.51	44.68	70.21	11	9	12	9	12	13	13	13	15	16	7	10	9	11	16			Q31KJ3	NA	NA	NA	4.37	NA	NA	NA	NA	NA	9.29	4.37	NA	4.37	4.37	4.37	NA
Q31SC6	6.33	6.33	6.33	10.76	21.52	41.14	15.19	12.66	21.52	15.19	6.33	6.33	10.76	NA	21.52	1	1	1	2	3	3	3	3	3	3	1	1	2	NA	3			Q31PC2	NA	NA	NA	3.85	NA	NA	NA	4.95	NA	NA	NA	NA	5.49	3.85	NA	NA
Q31SD0	62.93	62.93	62.93	62.93	62.93	62.93	34.48	62.93	62.93	34.48	62.93	62.93	62.93	62.93	56.9	4	4	5	5	5	4	4	5	5	4	6	4	5	7	5			Q31Q06	NA	NA	NA	3.5	NA	NA	NA	10.5	10.5	NA	NA	NA	NA	NA	NA	NA
Q31SD1	29.2	20.44	29.2	34.31	25.55	33.58	25.55	27.01	20.44	29.2	20.44	29.2	29.2	29.2	39.42	4	4	3	4	4	5	4	3	3	3	3	3	4	4	5			Q31P35	NA	NA	NA	4.14	NA	2.53	2.53	2.53	NA	NA	4.14	NA	2.53	2.53	NA	NA
Q54704	59.9	55.8	57.25	62.56	49.28	49.76	48.31	45.89	50.72	43	57.73	61.59	52.9	62.08	46.14	33	29	30	30	23	22	22	25	20	19	23	30	28	30	25			Q31KS7	NA	NA	NA	1.96	NA	NA	NA	NA	NA	NA	NA	NA	1.96	NA	NA	NA
Q54705	74.89	66.37	72.87	68.39	66.59	56.28	63.68	63.68	67.49	60.54	64.13	71.3	69.28	60.76	65.25	47	45	38	46	34	29	30	34	31	32	36	43	44	45	39			Q31JZ1	NA	NA	NA	2.79	NA	NA	NA	NA	NA	NA	NA	NA	2.79	2.79	2.79	NA
Q54734	33.33	28.36	30.1	30.1	16.17	31.59	31.59	32.59	18.66	30.1	32.59	30.1	33.33	39.8	30.1	13	12	11	12	6	11	12	11	5	11	14	10	12	14	11			Q31N45	NA	NA	NA	5.49	NA	NA	NA	5.49	NA	NA	NA	NA	9.7	5.49	NA	NA
Q54755	62.03	57.4	63.13	55.63	55.85	50.99	50.33	50.99	58.72	50.11	67.33	66.45	62.03	65.34	61.59	27	31	27	30	27	20	20	21	23	20	29	29	30	31	28			Q31R66	NA	NA	NA	12.12	NA	12.12	6.82	NA	NA	NA	NA	NA	NA	12.12	9.09	NA
Q54761	24.68	24.68	15.19	15.19	15.19	51.9	51.9	51.9	51.9	51.9	59.49	51.9	24.68	51.9	51.9	4	5	3	4	3	7	6	6	7	7	6	5	3	5	5			Q31MM0	NA	NA	NA	2.16	NA	NA	NA	NA	NA	NA	NA	2.16	NA	1.01	NA	NA
Q54762	10	9	5	8.5	NA	5.8	2.4	2.4	1.3	2.4	7.5	15.8	14.5	5	5.5	10	9	5	8	NA	4	2	3	1	2	8	13	12	4	4			Q31R00	NA	NA	NA	9.55	NA	NA	NA	NA	NA	NA	NA	9.55	NA	NA	9.55	NA
Q54763	23.72	21.27	23.47	32.76	31.54	28.12	26.41	31.05	24.21	18.34	19.8	25.92	20.05	29.83	19.07	11	9	8	11	13	13	12	13	11	11	11	10	10	11	8			Q31RA1	NA	NA	NA	3.2	NA	NA	NA	NA	3.2	NA	NA	NA	3.2	NA	NA	NA
Q54767	13.47	28.57	26.53	13.47	10.61	7.76	7.76	3.27	7.76	7.76	31.43	13.47	8.57	13.47	13.47	6	6	7	6	5	4	4	3	3	4	8	5	5	6	6			Q31RW7	NA	NA	NA	13.1	NA	NA	NA	NA	NA	NA	NA	NA	NA	NA	NA	NA
Q54771	34.31	34.31	35.29	34.31	34.31	29.41	29.41	28.43	29.41	34.31	34.31	34.31	34.31	34.31	34.31	3	3	2	3	3	2	2	2	1	4	2	3	3	2	3			Q31K42	NA	NA	NA	11.32	NA	11.32	11.32	NA	11.32	NA	11.32	NA	NA	11.32	NA	NA
Q54772	10.83	10.83	17.5	17.5	17.5	10.83	21.67	21.67	NA	8.33	10.83	10.83	19.17	NA	10.83	1	1	2	2	2	2	2	3	NA	2	1	1	2	NA	1			Q31RV4	NA	NA	NA	6.2	6.2	6.2	NA	NA	11.63	5.43	NA	NA	NA	6.2	6.2	NA
Q54773	26.55	26.55	26.55	26.55	26.55	24.78	26.55	7.08	26.55	7.08	26.55	26.55	26.55	7.08	26.55	3	3	2	2	3	2	3	1	3	1	3	3	3	2	3			Q31KE6	NA	NA	NA	3.23	NA	NA	NA	NA	NA	NA	NA	NA	NA	NA	NA	NA
Q54774	38.28	38.28	38.28	30.47	18.75	19.53	19.53	19.53	19.53	19.53	26.56	30.47	38.28	30.47	38.28	3	3	3	3	3	2	2	2	2	2	3	2	3	3	3			Q31LS7	NA	NA	NA	20	NA	20	20	NA	20	20	NA	NA	20	NA	NA	NA
Q54777	53.79	48.28	52.41	53.79	52.41	43.45	52.41	44.83	64.14	44.83	52.41	48.28	52.41	53.79	58.62	12	11	10	12	11	8	10	10	10	10	10	9	11	12	12			Q31R08	NA	NA	NA	NA	1.49	3.31	3.31	1.49	3.31	3.31	1.49	1.49	4.14	1.49	1.49	NA
Q55283	2.29	5.44	3.15	3.15	NA	16.91	10.89	10.89	10.03	13.18	NA	10.03	13.47	5.44	2.29	3	2	1	2	NA	6	3	5	3	4	NA	3	4	2	1			Q31KK6	NA	NA	NA	NA	2.35	2.35	6.79	6.01	6.53	2.09	NA	2.61	6.27	4.7	NA	NA
Q57311	69.12	69.12	69.12	61.76	69.12	61.76	55.15	61.76	61.76	61.76	69.12	69.12	62.5	69.12	62.5	5	5	6	4	5	6	5	6	4	4	5	5	6	5	5			Q31LS3	NA	NA	NA	NA	9.41	24.71	9.41	NA	NA	NA	9.41	NA	9.41	NA	NA	NA
Q6BBK3	98.67	65.33	65.33	65.33	98.67	61.33	61.33	61.33	61.33	61.33	65.33	98.67	98.67	65.33	65.33	16	13	12	15	13	11	11	11	11	13	20	12	14	20	18			Q31MJ4	NA	NA	NA	NA	2.71	3.31	NA	NA	3.92	NA	6.63	2.71	11.14	6.63	2.71	NA
Q6VYY4	7.27	3.92	3.92	3.92	3.92	2.8	3.92	2.8	3.92	0.98	3.92	8.25	4.34	4.9	3.92	4	4	2	4	2	1	2	1	2	1	2	4	2	3	2			Q31MD0	NA	NA	NA	NA	19.4	19.4	NA	19.4	NA	19.4	NA	NA	NA	19.4	19.4	NA
Q71MI7	18.11	35.43	25.98	24.41	17.32	7.09	35.43	7.09	NA	7.09	NA	17.32	24.41	17.32	11.02	3	3	3	2	1	1	3	1	NA	1	NA	1	2	1	1			Q31MT6	NA	NA	NA	NA	1.87	NA	NA	NA	NA	NA	NA	NA	2.67	NA	NA	NA
Q79AV0	83	72	76	76	84	82	85	75	73	83	73	84	65	86	75	22	19	24	22	20	16	18	13	14	16	27	21	15	26	21			Q31PG3	NA	NA	NA	NA	1.2	NA	NA	NA	NA	NA	2.23	NA	NA	3.77	2.23	NA
Q79N42	43.1	37.46	48.43	39.5	40.75	39.18	31.5	30.09	32.45	36.05	36.68	52.51	48.75	49.22	37.93	35	28	29	30	21	23	20	22	20	23	31	34	34	36	29			Q31K13	NA	NA	NA	NA	1.59	NA	NA	NA	NA	NA	1.59	NA	NA	NA	5.56	NA
Q79PE8	9.76	9.76	9.76	9.76	9.76	21.95	35.37	24.39	20.73	20.73	20.73	9.76	9.76	9.76	NA	1	1	1	1	1	3	4	3	2	2	2	1	1	1	NA			Q31MC7	NA	NA	NA	NA	2.9	NA	NA	NA	NA	NA	NA	NA	2.07	NA	NA	NA
Q79PE9	17.54	29.82	29.82	40.35	29.82	28.07	29.82	40.35	17.54	40.35	40.35	40.35	40.35	40.35	40.35	4	4	4	4	4	3	3	4	2	4	4	4	4	4	4			Q31NY7	NA	NA	NA	NA	0.85	NA	0.85	0.85	NA	0.85	NA	1.7	NA	NA	NA	NA
Q79PF2	38.92	46.11	44.91	46.11	45.51	54.49	32.93	54.49	54.49	41.32	46.11	45.51	32.93	46.11	44.31	12	14	11	14	13	12	11	12	13	13	13	11	10	10	11			Q31MV9	NA	NA	NA	NA	5.67	NA	9.22	NA	NA	NA	5.67	NA	5.67	5.67	NA	NA
Q79PF9	80.8	70.4	70.4	60	60	60	60	68.8	68.8	68.8	70.4	43.2	70.4	85.6	82.4	5	4	4	4	5	5	4	6	5	4	6	3	4	7	5			Q31NQ1	NA	NA	NA	NA	4.76	14.29	NA	14.29	NA	NA	NA	4.76	NA	NA	NA	NA
Q79PG5	9.12	12.63	16.84	17.19	8.07	9.12	16.14	20	12.63	9.12	12.98	12.98	9.12	16.84	12.63	5	3	5	6	3	4	5	5	3	5	4	4	3	5	3			Q31L01	NA	NA	NA	NA	4.67	NA	NA	NA	NA	NA	NA	NA	NA	NA	NA	NA
Q7X386	44.94	35.96	44.94	40.45	19.1	35.96	25.84	35.96	40.45	35.96	35.96	44.94	44.94	44.94	44.94	5	3	5	4	2	3	3	4	3	3	4	5	4	6	5			Q31S52	NA	NA	NA	NA	4.39	NA	NA	NA	NA	NA	3.95	NA	NA	NA	NA	NA
Q7X4K8	74.75	74.75	74.75	74.75	74.75	58.08	62.12	62.12	57.58	58.08	78.28	74.75	74.75	74.75	74.75	27	30	25	25	33	25	29	25	19	26	38	30	26	34	38			Q31R04	NA	NA	NA	NA	8.84	9.52	NA	NA	NA	NA	NA	NA	NA	NA	NA	NA
Q8GA98	15.31	28.04	25.28	16.05	16.42	19	21.22	17.53	21.96	11.62	25.09	18.82	21.03	14.76	24.17	10	11	9	9	8	9	9	10	8	5	11	9	9	10	9			Q31R85	NA	NA	NA	NA	NA	22.41	23.56	22.41	13.22	16.09	NA	5.75	NA	5.75	10.34	NA
Q8GAA2	19.83	21.12	18.97	9.91	18.97	27.16	11.21	18.97	13.79	31.47	18.97	35.34	22.84	18.97	22.84	4	4	3	4	3	5	3	3	3	5	4	5	4	3	4			Q54764	NA	NA	NA	NA	NA	3.46	9.09	9.09	9.09	3.46	NA	NA	6.06	NA	NA	NA
Q8GAA4	29.96	45.37	41.85	29.96	21.15	30.84	19.82	24.23	14.54	22.91	32.16	41.85	36.56	34.36	25.55	10	10	8	10	5	6	4	7	4	4	8	10	10	8	6			Q8KPS9	NA	NA	NA	NA	NA	12.1	3.23	4.84	2.82	16.94	NA	NA	NA	NA	NA	NA
Q8GIS0	24.53	37.74	37.74	37.74	24.53	24.53	24.53	24.53	24.53	24.53	24.53	37.74	37.74	37.74	37.74	3	2	2	2	2	2	1	1	1	1	1	2	2	2	2			Q31KC4	NA	NA	NA	NA	NA	32.53	21.69	45.78	10.84	45.78	NA	NA	NA	NA	NA	NA
Q8GIS3	27.85	27.85	27.85	27.85	21.48	23.83	25.17	25.17	23.83	23.83	31.21	31.21	27.85	31.21	27.85	11	11	9	11	8	8	10	10	8	8	11	12	10	12	12			Q31KD9	NA	NA	NA	NA	NA	2.59	2.85	5.19	2.59	1.3	NA	NA	NA	NA	NA	NA
Q8GIS4	30.65	83.87	48.39	63.71	51.61	73.39	56.45	54.03	56.45	54.03	50	62.9	62.9	30.65	68.55	6	7	6	8	7	7	7	7	7	7	7	8	8	6	9			Q31KH9	NA	NA	NA	NA	NA	2.62	6.1	NA	NA	2.62	NA	NA	NA	NA	NA	NA
Q8GIS6	11.33	5.33	8	5.33	NA	8	NA	4.33	NA	3.67	NA	5.33	NA	NA	5.33	2	1	2	2	NA	2	NA	1	NA	1	NA	1	NA	NA	1			Q31KM6	NA	NA	NA	NA	NA	6.5	6.5	5.69	6.5	6.5	NA	NA	NA	NA	NA	NA
Q8GIS7	19.02	21.22	20.73	22.44	12.44	17.56	17.56	15.12	11.71	15.12	12.44	14.88	17.32	17.32	17.32	7	8	8	8	4	6	7	7	4	5	5	5	6	6	5			Q31LP6	NA	NA	NA	NA	NA	22.82	9.71	15.53	22.82	22.82	NA	NA	NA	NA	NA	NA
Q8GIS8	63.45	48.22	39.09	40.1	32.49	24.37	36.04	24.37	25.38	22.34	46.7	62.94	39.09	40.61	34.01	16	15	13	13	8	9	11	8	9	7	13	15	14	14	13			Q31N33	NA	NA	NA	NA	NA	9.42	NA	NA	NA	9.42	9.42	NA	NA	NA	NA	NA
Q8GIT2	12.17	16.16	4.37	8.17	8.17	10.27	12.74	10.27	10.27	11.41	6.27	12.74	12.17	6.27	8.17	7	9	3	7	4	5	6	5	5	6	4	6	5	4	5			Q31NQ2	NA	NA	NA	NA	NA	2.13	2.13	2.13	2.13	2.13	2.13	NA	2.13	2.13	2.13	NA
Q8GIT7	53.95	47.44	55.35	55.97	39.22	32.25	41.86	30.7	35.81	36.12	50.54	52.09	48.22	56.28	52.4	36	33	38	40	26	20	24	23	20	21	34	40	38	38	33			Q31P46	NA	NA	NA	NA	NA	11.62	10.61	10.61	4.04	14.14	NA	NA	NA	NA	NA	NA
Q8GIU0	3.56	7.91	3.95	NA	NA	NA	NA	NA	NA	NA	NA	NA	NA	NA	3.95	1	2	1	NA	NA	NA	NA	NA	NA	NA	NA	NA	NA	NA	1			Q31P49	NA	NA	NA	NA	NA	9.23	NA	3.59	3.93	3.59	NA	NA	NA	NA	NA	NA
Q8GJL0	12.89	21.13	5.67	12.89	14.43	NA	12.89	12.89	5.67	12.89	27.32	15.46	8.76	27.32	17.53	3	4	3	2	2	NA	1	1	1	1	3	2	3	3	4			Q31PF6	NA	NA	NA	NA	NA	3.14	2.83	3.14	3.14	9.75	3.14	NA	NA	NA	NA	NA
Q8GJL5	79.22	89.61	73.38	73.38	73.38	69.48	73.38	89.61	73.38	73.38	73.38	73.38	95.45	73.38	89.61	16	14	16	13	14	16	16	17	13	17	13	14	16	17	17			Q31PG4	NA	NA	NA	NA	NA	14.74	NA	NA	NA	NA	NA	NA	NA	NA	NA	NA
Q8GJN7	54.67	54.67	28	38.67	53.33	42.67	53.33	69.33	28	42.67	69.33	38.67	54.67	53.33	53.33	5	4	2	2	3	3	3	4	1	2	4	3	4	3	3			Q31PH9	NA	NA	NA	NA	NA	25.51	25.1	26.75	24.28	20.16	8.23	NA	8.64	8.23	NA	NA
Q8GMQ3	33.88	16.39	16.39	24.04	NA	21.86	27.32	27.32	15.3	28.42	20.77	24.59	16.39	24.04	13.11	6	3	2	3	NA	4	4	4	4	5	5	5	4	4	2			Q31PN9	NA	NA	NA	NA	NA	2.74	2.74	NA	2.74	7.53	4.34	NA	NA	NA	NA	NA
Q8GMQ4	21.63	15.25	3.55	6.74	3.55	11.7	NA	3.55	3.55	NA	3.19	14.89	6.74	6.74	NA	6	5	1	4	3	2	NA	2	1	NA	3	3	3	4	NA			Q31PT0	NA	NA	NA	NA	NA	6.78	NA	7.63	18.64	7.63	NA	NA	NA	NA	NA	NA
Q8GMQ5	26.62	8.96	15.92	19.65	NA	6.97	7.71	12.19	11.19	12.94	5.22	25.62	24.63	7.96	9.7	9	5	5	7	NA	2	4	5	4	5	4	8	8	5	3			Q31PT4	NA	NA	NA	NA	NA	22.22	22.22	24.44	31.11	30.56	6.11	6.11	6.11	6.11	6.11	NA
Q8GMR3	59.46	59.46	59.46	59.46	59.46	46.4	45.05	47.75	47.75	47.75	53.6	59.46	47.75	59.46	59.46	7	7	7	7	7	6	6	7	8	7	8	7	7	7	7			Q31QI9	NA	NA	NA	NA	NA	5.65	NA	2.83	NA	NA	NA	NA	NA	NA	NA	NA
Q8GMR4	41.16	35.59	43.34	43.34	42.13	30.27	53.03	40.68	38.01	51.82	41.16	39.23	47.46	35.35	48.67	16	14	15	18	15	12	16	17	12	17	13	15	15	14	15			Q31QR2	NA	NA	NA	NA	NA	4.81	4.81	13.9	4.81	4.81	5.35	NA	NA	NA	NA	NA
Q8GMR8	70.37	43.21	62.96	43.21	90.12	43.21	70.37	70.37	70.37	43.21	43.21	62.96	62.96	62.96	70.37	7	4	6	5	7	5	6	7	6	4	4	5	4	5	6			Q31RE3	NA	NA	NA	NA	NA	7.49	13.26	7.49	7.49	7.49	NA	NA	NA	NA	NA	NA
Q8GMT3	23.47	23.47	19.86	15.16	19.13	9.75	16.25	14.8	22.74	11.19	19.86	18.05	19.86	19.86	22.74	9	9	4	6	5	2	5	4	6	4	7	5	7	6	6			Q31RT1	NA	NA	NA	NA	NA	5.84	NA	NA	3.03	3.03	NA	NA	1.52	NA	NA	NA
Q8KPQ0	12.67	12.67	12.67	12.67	12.67	10	10	7.33	7.33	10	10	23.33	10	12.67	12.67	4	4	4	5	4	3	3	2	2	3	4	6	4	4	4			Q31S41	NA	NA	NA	NA	NA	6.36	6.36	16.76	17.92	17.92	NA	NA	NA	NA	NA	NA
Q8KPQ5	25.38	25.38	22.31	25.38	16.15	16.15	16.15	16.15	13.08	22.31	25.38	25.38	25.38	25.38	25.38	4	4	4	5	4	3	2	3	2	3	4	5	4	4	5			Q31P37	NA	NA	NA	NA	NA	9.25	13.43	2.99	2.99	7.16	NA	NA	NA	NA	NA	NA
Q8KPR2	24.36	24.36	24.36	24.36	12.82	39.74	39.74	39.74	39.74	39.74	24.36	24.36	24.36	24.36	39.74	2	3	2	2	3	4	4	4	3	4	2	2	2	2	3			Q31RR3	NA	NA	NA	NA	NA	23.91	23.91	23.91	23.91	23.91	23.91	NA	23.91	23.91	23.91	NA
Q8KPR8	17.65	17.65	17.65	19.96	6.72	9.03	9.03	11.55	8.82	10.71	11.13	20.17	13.03	12.82	12.82	8	9	7	10	3	5	4	6	4	5	8	9	7	7	7			Q31KX2	NA	NA	NA	NA	NA	22.35	22.35	22.35	22.35	NA	NA	NA	NA	NA	NA	NA
Q8KPS6	27.91	27.91	27.91	11.63	26.74	27.91	27.91	12.79	26.74	27.91	27.91	26.74	26.74	26.74	25.58	4	5	4	3	3	6	4	4	3	5	4	4	3	3	2			Q31MX4	NA	NA	NA	NA	NA	6.16	NA	6.16	NA	6.16	NA	NA	NA	NA	NA	NA
Q8KPS7	1.79	4.08	1.79	5.61	4.08	1.79	1.79	4.08	1.79	2.81	1.79	4.08	4.08	NA	4.08	2	2	1	3	2	1	1	2	1	2	1	2	2	NA	2			Q31QZ5	NA	NA	NA	NA	NA	6.03	NA	NA	NA	NA	NA	NA	NA	4.44	NA	NA
Q8KPT7	47.26	47.26	41.78	41.1	35.62	26.03	26.71	27.4	32.19	28.77	41.1	47.26	47.26	46.58	41.1	12	11	10	10	10	6	7	9	7	8	11	12	12	12	10			Q54772	NA	NA	NA	NA	NA	10.83	21.67	21.67	10.83	10.83	10.83	NA	NA	NA	NA	NA
Q8KPU3	42.4	40.79	35.78	37.75	30.59	44.9	45.08	43.11	36.67	46.51	43.83	42.75	37.03	36.31	38.82	29	27	22	21	21	25	28	28	22	29	28	23	20	26	23			Q8GAA2	NA	NA	NA	NA	NA	9.91	NA	5.6	9.91	9.91	NA	NA	NA	NA	NA	NA
Q8KPV1	13.22	7.64	6.9	6.9	14.39	16.15	19.68	11.6	14.68	9.54	7.64	12.78	9.84	6.9	5.29	9	5	5	5	8	10	11	10	7	7	6	7	7	8	4			Q8KPP5	NA	NA	NA	NA	NA	11.59	11.59	NA	11.59	11.59	NA	NA	NA	NA	NA	NA
Q8KPV3	46.99	49.62	52.63	51.13	62.78	42.86	45.86	38.72	50.38	42.86	47.37	52.63	58.27	57.89	42.86	16	14	15	16	16	12	13	11	15	14	17	15	14	15	13			Q31LL8	NA	NA	NA	NA	NA	14.43	NA	NA	NA	NA	NA	NA	NA	NA	NA	NA
Q8KUT3	53.6	56.12	47.48	50.36	33.81	44.96	49.28	51.44	46.4	33.81	53.6	62.59	57.55	47.48	45.68	16	15	13	13	9	14	12	13	15	8	16	17	17	15	13			Q31N25	NA	NA	NA	NA	NA	9.55	NA	NA	NA	9.55	3.52	3.52	3.52	3.52	3.52	NA
Q8KUU6	12.93	12.93	12.93	12.93	12.93	40.52	49.14	12.93	12.93	12.93	12.93	12.93	12.93	12.93	33.62	1	1	1	1	1	3	3	4	1	2	1	1	1	1	2			Q31JY4	NA	NA	NA	NA	NA	6.42	NA	6.42	6.42	NA	6.42	NA	NA	NA	NA	NA
Q8KUU7	37.5	37.5	12.5	20.45	20.45	29.55	37.5	29.55	37.5	29.55	37.5	12.5	12.5	20.45	20.45	3	3	1	2	2	2	3	2	3	2	3	1	2	2	3			Q31R11	NA	NA	NA	NA	NA	14.71	8.09	NA	8.09	8.09	NA	NA	NA	NA	NA	NA
Q8KUU8	18.23	15.76	9.85	11.82	3.45	3.45	3.45	9.85	NA	6.4	3.45	11.82	16.26	7.39	9.85	5	5	4	5	1	1	1	2	NA	1	1	5	5	3	2			Q31LN9	NA	NA	NA	NA	NA	3.24	NA	NA	1.76	NA	NA	NA	NA	NA	NA	NA
Q8KUU9	3.28	9.85	NA	12.77	NA	3.65	3.65	NA	NA	3.65	3.65	9.85	NA	NA	3.65	2	3	NA	4	NA	1	1	NA	NA	1	1	3	NA	NA	1			Q31LE2	NA	NA	NA	NA	NA	3.27	NA	NA	NA	NA	NA	NA	NA	NA	NA	NA
Q8KUV1	31.9	39.66	31.9	31.9	31.9	31.9	31.9	31.9	31.9	31.9	41.38	15.52	15.52	31.9	31.9	2	3	2	2	2	3	3	2	2	2	3	2	2	2	2			Q31PY3	NA	NA	NA	NA	NA	5.83	NA	NA	NA	NA	NA	NA	NA	NA	NA	NA
Q8RQ68	3.01	3.01	2.71	1.66	5.42	1.66	1.36	1.36	NA	4.37	2.71	5.42	5.12	3.01	6.78	3	3	2	2	3	1	1	1	NA	3	3	3	3	2	4			Q31K97	NA	NA	NA	NA	NA	3.38	NA	3.38	NA	NA	NA	NA	3.38	NA	NA	NA
Q8VPU8	1.67	5.68	NA	NA	NA	NA	NA	4.01	1.5	NA	1.5	1.67	1.67	1.67	NA	2	2	NA	NA	NA	NA	NA	3	1	NA	2	1	1	2	NA			Q8KPP1	NA	NA	NA	NA	NA	25	25	25	25	25	NA	NA	NA	NA	NA	NA
Q8VPV6	52.63	52.63	52.63	52.63	39.85	43.61	38.35	36.84	36.84	36.84	36.84	52.63	52.63	52.63	52.63	11	9	10	10	9	8	8	7	6	5	10	8	10	10	9			Q31K57	NA	NA	NA	NA	NA	4.35	NA	NA	NA	NA	NA	NA	NA	NA	NA	NA
Q8VPV7	39.77	37.44	40.47	41.63	32.09	45.12	43.95	37.91	42.79	43.49	36.28	40.47	42.33	35.81	36.28	20	17	14	19	10	16	17	14	16	15	13	17	16	13	14			Q31M34	NA	NA	NA	NA	NA	3.29	NA	NA	NA	NA	NA	NA	NA	NA	NA	NA
Q8VW88	82.63	85.99	82.63	82.63	85.43	72.83	72.55	73.39	71.71	75.07	82.63	82.63	82.63	82.63	76.75	73	82	78	81	89	52	47	51	48	58	95	72	79	89	88			Q31M52	NA	NA	NA	NA	NA	11.4	11.4	11.4	NA	NA	NA	NA	NA	NA	NA	NA
Q935X0	37.09	37.09	33.33	33.33	33.33	41.1	42.61	40.85	42.36	37.09	37.09	46.37	37.09	32.58	37.09	13	12	12	12	11	14	14	15	13	12	12	12	12	11	12			Q31NG9	NA	NA	NA	NA	NA	12.66	12.66	12.66	12.66	12.66	NA	NA	NA	NA	NA	NA
Q935X2	37.57	46.05	39.27	40.11	39.27	31.64	31.36	31.36	24.01	18.36	44.07	44.63	43.22	39.27	33.05	11	11	9	10	7	8	7	7	5	6	8	11	11	9	6			Q31RC2	NA	NA	NA	NA	NA	8.13	8.13	NA	NA	NA	NA	NA	NA	NA	NA	NA
Q935X4	77.57	61.99	75.08	75.08	75.08	38.01	29.91	32.09	43.3	39.88	57.94	70.4	67.91	67.91	71.65	33	31	33	35	30	13	13	14	14	13	28	30	32	31	29			Q31RE5	NA	NA	NA	NA	NA	12	12	12	12	12	NA	NA	NA	NA	NA	NA
Q935X8	46.73	30.4	33.17	36.43	32.16	26.88	31.41	29.65	36.93	24.37	43.22	42.71	34.92	28.64	31.66	20	18	17	18	16	15	16	16	15	14	19	20	18	18	16			Q31SA5	NA	NA	NA	NA	NA	8.55	NA	NA	8.55	NA	NA	NA	NA	NA	NA	NA
Q935Y0	45.71	45.71	21.43	21.43	21.43	14.29	NA	14.29	NA	12.86	45.71	47.14	47.14	20	45.71	3	2	2	2	2	2	NA	1	NA	1	2	4	5	4	3			Q31SC0	NA	NA	NA	NA	NA	8.56	NA	NA	NA	6.95	NA	NA	NA	6.95	NA	NA
Q935Y1	10.18	13.17	5.39	5.39	NA	14.97	10.18	10.18	14.97	5.39	5.39	17.96	17.96	5.39	5.39	2	2	1	1	NA	3	3	2	3	1	1	3	3	1	1			Q31RQ6	NA	NA	NA	NA	NA	6.9	6.9	NA	6.9	6.9	NA	NA	NA	NA	NA	NA
Q935Z1	49.1	42.31	41.4	36.65	36.43	34.39	36.65	34.39	25.57	31.9	46.15	39.82	39.59	42.08	40.5	22	21	21	21	19	13	13	13	8	12	26	18	22	23	20			Q31S69	NA	NA	NA	NA	NA	3.04	NA	NA	NA	3.04	NA	NA	3.04	NA	NA	NA
Q93AK0	22.35	20.92	24.88	22.82	20.44	19.18	24.88	22.5	22.35	19.49	20.13	27.73	20.44	22.35	22.66	11	13	12	13	10	10	14	13	12	10	11	15	12	12	12			Q31LM6	NA	NA	NA	NA	NA	4	NA	NA	NA	NA	NA	NA	NA	NA	NA	NA
Q99QJ5	49.24	41.64	42.55	38.91	28.57	29.18	28.57	28.57	28.27	15.2	39.82	47.72	39.21	45.29	31.61	22	18	21	20	12	13	11	12	11	8	18	22	18	22	17			Q31PR9	NA	NA	NA	NA	NA	13.1	NA	NA	13.1	13.1	NA	NA	13.1	NA	NA	NA
Q9ALA6	7.92	7.92	3.33	4.58	7.92	3.33	3.33	3.33	3.33	7.92	3.33	7.92	3.33	7.92	7.92	3	3	1	3	2	1	1	2	1	2	2	2	1	2	2			Q31S45	NA	NA	NA	NA	NA	10.43	NA	NA	NA	NA	NA	NA	NA	NA	NA	NA
Q9F1R3	8.71	20	3.55	5.81	NA	NA	2.9	NA	NA	NA	3.55	7.74	3.55	NA	17.74	3	4	1	2	NA	NA	1	NA	NA	NA	1	2	1	NA	2			P30331	NA	NA	NA	NA	NA	12.5	12.5	12.5	12.5	12.5	NA	NA	NA	NA	NA	NA
Q9R6W2	85.84	85.84	83.78	85.84	85.84	84.96	78.47	78.47	78.47	85.84	91.15	85.84	85.84	89.68	91.74	68	69	68	69	75	62	59	63	56	67	92	66	66	79	88			Q31MA2	NA	NA	NA	NA	NA	4.38	NA	NA	NA	NA	NA	NA	NA	NA	NA	NA
Q9WWQ0	20.77	20.77	20.77	20.77	20	7.69	13.46	10.38	7.69	13.46	16.54	20.77	20.77	20.77	20.77	6	6	7	5	7	2	3	3	2	3	6	6	6	6	6			Q8GJN0	NA	NA	NA	NA	NA	1.57	NA	NA	NA	NA	NA	NA	NA	NA	NA	NA
Q9Z3G5	84.02	78.54	80.82	68.95	84.02	73.06	78.08	78.54	78.54	78.08	84.02	81.28	84.02	73.06	81.74	23	23	25	22	26	20	24	24	20	26	29	23	23	25	21			Q31Q91	NA	NA	NA	NA	NA	4.17	NA	NA	NA	NA	NA	NA	NA	NA	NA	NA
Q9Z3G6	62.18	64.29	64.71	64.71	64.29	40.34	44.96	51.68	60.08	49.16	64.71	64.29	60.5	64.71	66.81	24	23	27	29	26	15	16	17	18	13	30	26	20	29	27			Q31PT1	NA	NA	NA	NA	NA	3.83	NA	3.83	3.83	3.83	NA	NA	NA	NA	NA	NA
Q31RH5	7.04	NA	NA	NA	NA	NA	NA	NA	NA	NA	7.04	5.63	NA	NA	NA	1	NA	NA	NA	NA	NA	NA	NA	NA	NA	1	1	NA	NA	NA			P02768	NA	NA	NA	NA	NA	NA	5.42	15.11	NA	NA	NA	NA	NA	NA	NA	NA
Q31K13	2.98	2.98	2.98	2.98	1.59	NA	1.59	1.59	1.59	2.98	3.17	2.98	1.59	5.16	2.98	1	1	1	1	1	NA	1	1	1	1	2	1	1	2	1			P25690	NA	NA	NA	NA	NA	NA	1.73	20.54	NA	NA	NA	NA	NA	NA	NA	NA
Q31KK2	1.79	2.98	NA	NA	NA	NA	NA	NA	NA	NA	NA	1.79	NA	NA	2.98	1	2	NA	NA	NA	NA	NA	NA	NA	NA	NA	1	NA	NA	2			P25691	NA	NA	NA	NA	NA	NA	1.39	15.94	2.39	1.39	NA	NA	NA	NA	7.17	NA
Q31KV4	2.51	2.51	2.51	2.51	NA	2.23	4.74	2.23	5.85	5.85	4.74	4.74	NA	NA	3.34	2	2	2	2	NA	2	2	1	3	3	2	2	NA	NA	2			P61626	NA	NA	NA	NA	NA	NA	18.92	NA	NA	NA	NA	NA	NA	NA	NA	NA
Q31L90	2.8	NA	NA	NA	NA	NA	2.8	NA	NA	NA	NA	2.8	NA	NA	NA	1	NA	NA	NA	NA	NA	1	NA	NA	NA	NA	1	NA	NA	NA			P62937	NA	NA	NA	NA	NA	NA	12.12	16.36	NA	NA	NA	4.24	NA	7.27	NA	NA
Q31MI0	3.7	2.34	1.75	NA	NA	2.34	NA	NA	NA	NA	5.85	1.75	NA	NA	1.75	2	1	1	NA	NA	1	NA	NA	NA	NA	2	2	NA	NA	1			Q31K74	NA	NA	NA	NA	NA	NA	1.85	1.59	1.19	NA	1.59	NA	1.59	1.59	1.32	NA
Q31N37	10.22	10.22	10.22	10.22	10.22	10.22	10.22	10.22	10.22	10.22	10.22	10.22	10.22	17.74	10.22	2	2	2	2	2	2	2	2	2	2	2	3	2	3	2			Q31LN8	NA	NA	NA	NA	NA	NA	4.04	8.46	NA	9.56	NA	NA	5.15	12.5	NA	NA
Q31N87	1.67	7.11	2.09	2.09	NA	NA	NA	NA	NA	NA	1.67	2.09	2.09	2.09	NA	2	2	1	1	NA	NA	NA	NA	NA	NA	2	1	1	2	NA			Q31LY7	NA	NA	NA	NA	NA	NA	4.89	4.89	2.87	NA	NA	2.87	NA	NA	2.01	NA
Q31Q58	1.22	1.22	2.44	1.22	0.98	NA	NA	NA	NA	2.56	1.59	1.22	1.22	NA	1.22	2	2	3	2	2	NA	NA	NA	NA	2	1	2	2	NA	3			Q31NE4	NA	NA	NA	NA	NA	NA	17.27	NA	17.99	NA	6.47	NA	NA	NA	NA	NA
Q31QH3	8.91	5.12	NA	2.67	NA	NA	NA	NA	1.56	1.56	NA	2.67	1.56	NA	2.67	3	3	NA	2	NA	NA	NA	NA	1	1	NA	1	2	NA	1			Q31NN3	NA	NA	NA	NA	NA	NA	8.06	8.06	NA	8.6	NA	NA	NA	5.91	NA	NA
Q31QH6	1.87	3.75	5.62	1.87	1.87	NA	5.06	NA	1.87	NA	5.81	1.87	1.87	1.87	NA	2	2	2	1	1	NA	3	NA	1	NA	3	1	1	1	NA			Q31KI3	NA	NA	NA	NA	NA	NA	2.64	NA	NA	NA	2.64	NA	NA	NA	NA	NA
Q31QX4	4	4	NA	4	NA	4	4	NA	4	4	4	4	4	12.4	4	1	1	NA	1	NA	1	1	NA	1	1	2	1	1	3	1			Q31KR1	NA	NA	NA	NA	NA	NA	4.68	8.26	3.03	NA	NA	NA	NA	NA	NA	NA
Q31RA5	21.59	21.59	21.59	21.59	12.5	13.64	13.64	13.64	13.64	13.64	31.82	13.64	13.64	21.59	13.64	3	3	2	2	2	2	2	2	2	2	4	1	3	3	3			Q31RB3	NA	NA	NA	NA	NA	NA	14.89	14.89	14.89	14.89	NA	NA	NA	NA	NA	NA
Q31RL3	20.54	20.54	20.54	10.71	9.82	20.54	9.82	9.82	16.07	9.82	20.54	10.71	20.54	10.71	20.54	2	2	2	1	1	2	1	1	2	1	2	1	2	1	2			Q31RV0	NA	NA	NA	NA	NA	NA	4.61	NA	2.88	NA	NA	NA	4.61	NA	NA	NA
Q31RV4	11.63	11.63	5.43	11.63	6.2	11.63	11.63	13.18	18.6	11.63	11.63	11.63	6.2	11.63	11.63	2	2	2	2	1	2	3	2	3	2	2	2	1	2	2			Q31LA7	NA	NA	NA	NA	NA	NA	1.48	NA	NA	NA	4.87	1.69	1.69	NA	NA	NA
Q31S16	1.72	1.96	2.21	NA	NA	NA	NA	NA	1.96	NA	NA	2.21	2.21	NA	2.7	2	1	1	NA	NA	NA	NA	NA	1	NA	NA	1	1	NA	2			P06732	NA	NA	NA	NA	NA	NA	6.04	2.1	NA	NA	NA	NA	NA	NA	NA	NA
Q31SB2	2.29	2.29	2.29	9.15	2.29	2.29	NA	NA	NA	NA	2.29	4.23	2.29	8.1	2.29	1	2	1	3	1	1	NA	NA	NA	NA	1	2	1	3	1			Q31LV8	NA	NA	NA	NA	NA	NA	4.69	NA	NA	NA	NA	NA	NA	NA	NA	NA
Q31SB6	4.88	4.88	NA	4.88	NA	4.88	NA	4.47	NA	NA	4.47	9.76	NA	4.88	NA	1	2	NA	2	NA	1	NA	1	NA	NA	1	2	NA	2	NA			Q31MJ6	NA	NA	NA	NA	NA	NA	10.53	NA	NA	NA	NA	NA	NA	NA	NA	NA
O85786	8.37	3.42	3.42	8.37	NA	3.42	3.42	3.42	NA	3.42	3.42	8.37	4.94	6.46	NA	2	1	1	2	NA	1	1	1	NA	1	1	2	1	3	NA			Q31QD5	NA	NA	NA	NA	NA	NA	8.4	8.4	8.4	8.4	NA	NA	NA	NA	NA	NA
P04997	23.06	15.83	15.83	21.11	15.83	15.83	12.78	18.06	15.83	18.06	15.83	15.83	15.83	15.83	15.83	1	1	1	1	1	0	0	1	0	1	0	1	1	1	1			P35087	NA	NA	NA	NA	NA	NA	32.2	13.56	13.56	13.56	NA	NA	NA	NA	NA	NA
P72546	8.45	8.45	NA	8.45	4.23	4.23	4.23	4.23	4.23	8.45	8.45	8.45	8.45	8.45	8.45	2	2	NA	2	1	1	1	1	1	2	2	2	2	2	2			P08263	NA	NA	NA	NA	NA	NA	4.05	4.05	NA	NA	NA	NA	NA	NA	NA	NA
Q55106	3.96	3.96	3.96	3.96	NA	3.96	3.96	NA	3.96	3.96	3.96	3.96	3.96	3.96	3.96	1	1	1	1	NA	1	1	NA	1	1	1	1	1	1	1			Q31NL8	NA	NA	NA	NA	NA	NA	2.65	NA	NA	NA	NA	NA	NA	NA	NA	NA
Q31K34	2.31	2.31	NA	2.31	2.31	2.31	2.31	2.31	NA	NA	2.31	2.31	2.31	2.31	2.31	1	1	NA	1	1	1	1	1	NA	NA	1	1	1	1	1			P04040	NA	NA	NA	NA	NA	NA	2.47	1.71	1.71	NA	NA	NA	NA	NA	NA	NA
Q31K57	5.69	4.35	NA	4.35	NA	4.35	4.01	4.35	4.35	NA	NA	4.35	5.69	4.35	4.35	3	2	NA	1	NA	1	1	1	1	NA	NA	2	2	1	2			Q31NE0	NA	NA	NA	NA	NA	NA	NA	2.08	4.95	3.39	NA	NA	5.73	5.73	NA	NA
Q31KK7	4.8	14.39	NA	2.02	12.37	NA	NA	NA	NA	NA	12.37	4.8	NA	2.02	NA	1	3	NA	1	1	NA	NA	NA	NA	NA	1	1	NA	1	NA			Q31PX1	NA	NA	NA	NA	NA	NA	NA	4.3	NA	2.41	2.92	1.37	4.3	3.26	NA	NA
Q31KM8	7.61	7.61	7.61	7.61	2.42	6.92	2.42	2.42	2.42	2.42	2.42	7.61	7.61	2.42	2.42	1	1	1	1	0	1	0	1	0	0	1	1	1	0	0			Q31QC9	NA	NA	NA	NA	NA	NA	NA	5.83	NA	NA	NA	NA	1.72	1.72	NA	NA
Q31KV3	3.05	4.16	NA	NA	NA	3.05	NA	3.05	NA	3.05	NA	NA	NA	NA	NA	1	1	NA	NA	NA	1	NA	1	NA	1	NA	NA	NA	NA	NA			Q31R94	NA	NA	NA	NA	NA	NA	NA	4.87	NA	NA	4.87	NA	7.08	3.98	NA	NA
Q31KV9	19.03	9.68	9.68	9.68	6.77	6.77	9.68	9.68	2.9	9.68	9.68	9.68	9.68	9.68	2.9	3	2	2	2	1	1	2	2	1	2	2	2	2	2	1			P02539	NA	NA	NA	NA	NA	NA	NA	17.43	NA	NA	NA	NA	NA	NA	NA	NA
Q31KZ3	4.04	2.31	2.31	3.85	NA	NA	NA	1.73	1.73	NA	NA	4.04	4.04	2.31	2.31	3	1	1	2	NA	NA	NA	2	1	NA	NA	2	2	1	1			P08758	NA	NA	NA	NA	NA	NA	NA	5.62	NA	NA	NA	NA	NA	NA	NA	NA
Q31L93	14.42	14.42	14.42	NA	14.42	9.62	NA	NA	NA	NA	NA	14.42	14.42	NA	NA	1	1	1	NA	1	1	NA	NA	NA	NA	NA	1	1	NA	NA			Q31LW6	NA	NA	NA	NA	NA	NA	NA	6.88	NA	NA	NA	NA	NA	NA	NA	NA
Q31LI7	5.52	NA	NA	5.52	3.1	NA	NA	NA	NA	NA	NA	NA	NA	NA	NA	1	NA	NA	2	1	NA	NA	NA	NA	NA	NA	NA	NA	NA	NA			Q31MS0	NA	NA	NA	NA	NA	NA	NA	14.29	NA	NA	NA	NA	NA	6.55	6.55	NA
Q31LS1	4.87	2.21	2.21	2.21	NA	2.21	2.21	2.21	NA	NA	NA	4.87	2.65	NA	NA	2	1	1	1	NA	1	1	1	NA	NA	NA	2	1	NA	NA			Q31QW5	NA	NA	NA	NA	NA	NA	NA	13.01	NA	NA	NA	13.01	NA	13.01	NA	NA
Q31M34	1.97	1.97	NA	1.97	1.97	1.97	1.97	NA	NA	5.48	NA	1.97	NA	NA	NA	1	1	NA	1	1	1	1	NA	NA	1	NA	1	NA	NA	NA			Q31L98	NA	NA	NA	NA	NA	NA	NA	7.14	7.14	7.14	NA	NA	NA	NA	NA	NA
Q31M71	16.19	NA	NA	NA	NA	16.19	16.19	16.19	NA	16.19	NA	NA	NA	NA	NA	1	NA	NA	NA	NA	1	1	1	NA	1	NA	NA	NA	NA	NA			Q31K62	NA	NA	NA	NA	NA	NA	NA	4.29	3.21	3.21	NA	NA	NA	NA	NA	NA
Q31M99	4.94	4.94	NA	NA	NA	NA	NA	NA	NA	NA	7.98	4.94	4.94	NA	NA	1	1	NA	NA	NA	NA	NA	NA	NA	NA	1	1	1	NA	NA			P10599	NA	NA	NA	NA	NA	NA	NA	12.38	NA	NA	NA	NA	NA	NA	NA	NA
Q31MD4	1.39	1.39	1.39	1.39	NA	1.39	NA	2.77	NA	NA	NA	1.39	1.39	NA	1.39	1	1	1	1	NA	1	NA	2	NA	NA	NA	1	1	NA	1			Q31PQ9	NA	NA	NA	NA	NA	NA	NA	5.81	5.81	NA	NA	NA	NA	NA	NA	NA
Q31MF8	19.25	6.83	19.25	19.25	19.25	NA	6.83	NA	NA	12.42	NA	6.83	6.83	12.42	NA	2	2	2	2	2	NA	2	NA	NA	1	NA	2	1	1	NA			Q31L37	NA	NA	NA	NA	NA	NA	NA	7.88	NA	NA	NA	NA	NA	NA	NA	NA
Q31N94	13.48	2.16	NA	NA	NA	4.04	2.16	1.89	2.16	4.04	1.89	NA	2.16	5.39	4.04	2	1	NA	NA	NA	1	1	1	1	1	1	NA	1	2	1			Q31MP2	NA	NA	NA	NA	NA	NA	NA	4.25	NA	NA	NA	NA	NA	NA	NA	NA
Q31NJ1	14.14	14.14	14.14	14.14	14.14	14.14	14.14	14.14	14.14	14.14	14.14	14.14	14.14	14.14	14.14	1	1	1	1	1	1	1	1	1	1	1	1	1	1	1			P15559	NA	NA	NA	NA	NA	NA	NA	4.74	NA	NA	NA	NA	NA	NA	NA	NA
Q31NN6	17.42	17.42	17.42	17.42	17.42	NA	NA	NA	NA	NA	NA	17.42	9.85	NA	17.42	1	1	2	1	1	NA	NA	NA	NA	NA	NA	1	2	NA	1			Q8KUX3	NA	NA	NA	NA	NA	NA	NA	3.62	NA	NA	NA	NA	NA	NA	NA	NA
Q31NP0	5.62	5.62	10.94	5.62	NA	NA	NA	NA	NA	NA	NA	NA	NA	5.62	NA	1	1	2	1	NA	NA	NA	NA	NA	NA	NA	NA	NA	1	NA			Q31M82	NA	NA	NA	NA	NA	NA	NA	16.89	NA	NA	NA	NA	NA	NA	NA	NA
Q31NV5	11.38	11.38	5.99	11.38	5.39	NA	5.39	5.39	NA	11.38	NA	5.39	5.39	NA	11.38	2	2	1	2	1	NA	1	2	NA	2	NA	1	1	NA	2			Q31PI0	NA	NA	NA	NA	NA	NA	NA	6.03	NA	NA	NA	NA	NA	NA	NA	NA
Q31P02	6.14	6.14	6.14	6.14	6.14	2.56	6.14	2.56	6.14	6.14	2.56	2.56	6.14	6.14	6.14	2	2	2	2	2	1	2	2	2	2	1	2	2	2	2			Q31NT1	NA	NA	NA	NA	NA	NA	NA	12.41	NA	NA	NA	NA	NA	NA	NA	NA
Q31P87	5.63	7.04	7.04	7.04	NA	NA	NA	NA	NA	NA	5.63	12.68	12.68	12.68	NA	2	1	1	2	NA	NA	NA	NA	NA	NA	1	2	2	2	NA			Q31R75	NA	NA	NA	NA	NA	NA	NA	NA	19.27	19.27	NA	NA	30.28	NA	9.17	NA
Q31PE9	11.35	4.86	8.65	4.86	NA	4.86	NA	4.86	NA	NA	11.35	11.35	8.65	4.86	4.86	2	2	2	1	NA	1	NA	1	NA	NA	2	3	2	1	1			Q31QI3	NA	NA	NA	NA	NA	NA	NA	NA	10.11	10.11	10.11	NA	NA	NA	NA	NA
Q31PK7	5.39	7.84	5.39	13.24	NA	13.24	5.39	5.39	NA	5.39	NA	13.24	7.84	7.84	NA	2	1	1	2	NA	2	1	2	NA	1	NA	2	1	1	NA			Q31L70	NA	NA	NA	NA	NA	NA	NA	NA	8.41	8.41	NA	NA	7.48	NA	NA	NA
Q31PT3	7.45	7.45	7.45	7.45	7.45	4.97	4.97	4.97	4.97	4.97	7.45	7.45	4.97	4.97	4.97	2	2	2	2	2	1	1	1	1	1	2	2	2	2	1			Q31K47	NA	NA	NA	NA	NA	NA	NA	NA	10.43	NA	NA	NA	NA	NA	NA	NA
Q31PX8	5.13	2.1	NA	2.1	NA	3.03	1.63	3.03	1.63	NA	NA	NA	NA	3.03	NA	2	1	NA	1	NA	1	1	2	1	NA	NA	NA	NA	2	NA			Q31NI3	NA	NA	NA	NA	NA	NA	NA	NA	8.61	NA	NA	NA	NA	NA	NA	NA
Q31PZ4	9.75	9.75	9.75	9.75	5.08	5.08	9.75	9.75	9.75	9.75	4.66	9.75	NA	4.66	NA	2	2	2	2	1	1	2	2	2	2	1	2	NA	1	NA			Q31SC6	NA	NA	NA	NA	NA	NA	NA	NA	6.33	6.33	NA	NA	NA	NA	NA	NA
Q31Q42	4.93	NA	4.93	NA	NA	NA	4.93	NA	NA	4.93	NA	4.93	NA	NA	4.93	1	NA	1	NA	NA	NA	1	NA	NA	1	NA	1	NA	NA	1			Q31LW7	NA	NA	NA	NA	NA	NA	NA	NA	9.04	NA	NA	NA	NA	NA	NA	NA
Q31Q91	6.55	6.55	6.55	6.55	6.55	6.55	6.55	6.55	6.55	6.55	6.55	6.55	6.55	6.55	6.55	1	1	1	1	1	1	1	1	1	1	1	1	1	1	1			Q31RL3	NA	NA	NA	NA	NA	NA	NA	NA	9.82	NA	NA	NA	NA	NA	NA	NA
Q31QD5	14.89	8.4	NA	14.89	8.4	NA	8.4	8.4	8.4	8.4	8.4	8.4	14.89	8.4	14.89	2	2	NA	2	1	NA	1	1	1	1	2	2	2	1	2			Q31KW1	NA	NA	NA	NA	NA	NA	NA	NA	NA	1.4	1.54	NA	5.03	2.94	NA	NA
Q31QF0	3.71	3.71	NA	2.04	2.04	NA	NA	NA	NA	NA	NA	3.71	3.71	2.04	NA	2	2	NA	1	1	NA	NA	NA	NA	NA	NA	2	2	1	NA			Q31NK2	NA	NA	NA	NA	NA	NA	NA	NA	NA	0.77	NA	NA	NA	NA	NA	NA
Q31QJ4	16.42	16.42	16.42	16.42	16.42	16.42	16.42	16.42	16.42	NA	16.42	16.42	16.42	16.42	NA	1	1	1	1	1	1	1	1	1	NA	1	1	1	1	NA			Q31RT6	NA	NA	NA	NA	NA	NA	NA	NA	NA	6.8	NA	NA	NA	NA	NA	NA
Q31QP1	6.13	2.9	NA	NA	NA	NA	NA	NA	NA	NA	6.13	6.13	NA	6.13	NA	2	1	NA	NA	NA	NA	NA	NA	NA	NA	1	1	NA	1	NA			P37269	NA	NA	NA	NA	NA	NA	NA	NA	NA	2.92	NA	NA	NA	NA	NA	NA
Q31QX7	5.56	NA	NA	NA	5.56	5.56	6.02	NA	NA	5.56	NA	NA	NA	NA	5.56	2	NA	NA	NA	1	1	1	NA	NA	1	NA	NA	NA	NA	1			Q31LM2	NA	NA	NA	NA	NA	NA	NA	NA	NA	15.46	12.37	NA	NA	15.46	NA	NA
Q31R66	12.12	13.64	12.12	12.12	12.12	NA	12.12	NA	12.12	12.12	NA	12.12	12.12	NA	NA	2	2	1	2	1	NA	1	NA	1	1	NA	2	1	NA	NA			Q31MN2	NA	NA	NA	NA	NA	NA	NA	NA	NA	19.18	NA	NA	NA	NA	NA	NA
Q31R82	3.92	NA	3.92	3.92	NA	NA	2.71	NA	NA	NA	2.71	5.72	NA	2.71	NA	1	NA	1	1	NA	NA	1	NA	NA	NA	1	2	NA	2	NA			Q31QH9	NA	NA	NA	NA	NA	NA	NA	NA	NA	18.57	NA	NA	NA	NA	NA	NA
Q31RE5	12	12	12	12	12	12	12	NA	12	12	32	12	12	12	32	1	1	1	1	2	1	1	NA	1	1	2	1	2	1	2			Q31QX7	NA	NA	NA	NA	NA	NA	NA	NA	NA	5.56	NA	NA	NA	NA	NA	NA
Q31RN7	9.03	9.03	NA	16.77	NA	8.39	17.42	NA	9.03	NA	9.03	9.03	9.03	NA	NA	1	1	NA	2	NA	1	2	NA	1	NA	1	1	1	NA	NA			Q31QQ5	NA	NA	NA	NA	NA	NA	NA	NA	NA	3.89	3.29	NA	3.29	NA	NA	NA
Q31RT8	3.57	3.57	NA	3.57	NA	3.57	3.57	3.57	NA	9.09	NA	NA	NA	NA	3.57	1	1	NA	1	NA	1	1	2	NA	2	NA	NA	NA	NA	1			Q31R35	NA	NA	NA	NA	NA	NA	NA	NA	NA	NA	20.75	NA	NA	NA	NA	NA
Q31RV0	4.61	NA	NA	4.61	NA	4.61	NA	NA	4.61	4.61	NA	4.61	4.61	4.61	4.61	1	NA	NA	1	NA	1	NA	NA	1	1	NA	1	1	1	1			O85786	NA	NA	NA	NA	NA	NA	NA	NA	NA	NA	8.37	NA	NA	NA	NA	NA
Q31S37	7.61	3.8	NA	NA	NA	3.8	NA	3.8	NA	NA	NA	13.04	NA	3.8	3.8	2	2	NA	NA	NA	1	NA	1	NA	NA	NA	2	NA	2	1			Q31KJ7	NA	NA	NA	NA	NA	NA	NA	NA	NA	NA	1.65	NA	3.5	1.85	1.65	NA
Q8GMQ9	11.7	4.79	4.79	4.79	4.79	4.79	11.7	4.79	4.79	4.79	11.7	4.79	11.7	4.79	4.79	2	1	1	1	1	1	2	1	1	1	2	1	2	1	1			Q31QX0	NA	NA	NA	NA	NA	NA	NA	NA	NA	NA	1.68	NA	NA	NA	NA	NA
Q8GMR9	13.4	13.4	13.4	13.4	NA	13.4	13.4	13.4	13.4	13.4	13.4	13.4	13.4	13.4	13.4	1	1	1	1	NA	1	1	1	1	1	1	1	1	1	1			Q31PL4	NA	NA	NA	NA	NA	NA	NA	NA	NA	NA	4.73	NA	NA	9.12	NA	NA
Q9WWL7	9.61	6.61	7.81	7.81	12.01	4.2	5.41	9.31	12.31	8.11	16.52	5.41	9.61	5.41	3	2	0	2	3	3	1	1	2	2	3	3	2	3	2	1			Q31RM4	NA	NA	NA	NA	NA	NA	NA	NA	NA	NA	6.21	NA	NA	NA	NA	NA
O76015	3.73	1.97	1.97	1.97	1.97	1.54	NA	NA	1.54	1.97	1.97	4.39	4.39	4.39	1.97	0	0	0	0	0	0	NA	NA	0	0	0	1	1	1	0			Q8GMQ4	NA	NA	NA	NA	NA	NA	NA	NA	NA	NA	3.55	NA	NA	NA	NA	NA
Q31QE4	3.97	NA	NA	NA	NA	NA	NA	NA	NA	NA	NA	4.33	NA	NA	NA	2	NA	NA	NA	NA	NA	NA	NA	NA	NA	NA	1	NA	NA	NA			Q31QD4	NA	NA	NA	NA	NA	NA	NA	NA	NA	NA	2.49	NA	NA	NA	NA	NA
Q31QR6	4.6	1.75	NA	NA	1.75	NA	1.75	NA	NA	1.75	2.84	1.75	1.75	NA	4.6	2	1	NA	NA	1	NA	1	NA	NA	1	1	1	1	NA	2			P95837	NA	NA	NA	NA	NA	NA	NA	NA	NA	NA	2.99	NA	2.99	NA	NA	NA
Q31QS1	2.79	5.18	2.79	2.79	2.79	NA	2.79	NA	NA	NA	2.79	7.97	5.18	7.97	2.79	1	1	1	1	1	NA	1	NA	NA	NA	1	2	2	2	1			Q31M26	NA	NA	NA	NA	NA	NA	NA	NA	NA	NA	8.53	NA	NA	NA	NA	NA
Q31S50	3.58	2.19	2.19	2.19	2.19	NA	NA	NA	NA	NA	2.19	3.58	2.19	2.19	2.19	2	1	1	1	1	NA	NA	NA	NA	NA	1	2	1	1	1			Q31N70	NA	NA	NA	NA	NA	NA	NA	NA	NA	NA	8.29	NA	NA	NA	NA	NA
Q31M01	3.76	NA	NA	NA	NA	NA	NA	4.62	NA	NA	NA	NA	NA	NA	2.89	1	NA	NA	NA	NA	NA	NA	1	NA	NA	NA	NA	NA	NA	1			Q31S40	NA	NA	NA	NA	NA	NA	NA	NA	NA	NA	NA	0.55	NA	NA	NA	NA
Q31QA3	2.08	2.08	NA	NA	NA	NA	4.33	2.08	NA	1.44	2.08	2.08	2.08	3.37	2.08	2	1	NA	NA	NA	NA	3	1	NA	1	1	1	1	2	2			Q31N72	NA	NA	NA	NA	NA	NA	NA	NA	NA	NA	NA	4.8	NA	NA	NA	NA
Q31QH9	18.57	18.57	NA	18.57	NA	18.57	18.57	18.57	18.57	18.57	NA	18.57	18.57	NA	18.57	1	1	NA	1	NA	1	1	1	1	1	NA	1	1	NA	1			Q31Q92	NA	NA	NA	NA	NA	NA	NA	NA	NA	NA	NA	6.72	NA	NA	NA	NA
Q31R22	2.9	3.32	3.32	2.9	3.32	NA	NA	2.9	2.9	3.32	2.9	2.9	3.32	2.9	2.9	2	2	1	2	1	NA	NA	1	1	1	2	1	2	2	1			Q31RT8	NA	NA	NA	NA	NA	NA	NA	NA	NA	NA	NA	NA	4.22	NA	NA	NA
Q79PF0	13.95	NA	13.95	NA	NA	NA	NA	13.95	NA	13.95	13.95	13.95	NA	13.95	NA	1	NA	1	NA	NA	NA	NA	1	NA	1	1	1	NA	1	NA			Q31R39	NA	NA	NA	NA	NA	NA	NA	NA	NA	NA	NA	NA	3.57	NA	NA	NA
Q8GMR5	4.82	4.82	NA	4.82	NA	NA	NA	NA	NA	5.7	NA	NA	4.82	NA	NA	1	1	NA	1	NA	NA	NA	NA	NA	1	NA	NA	1	NA	NA			Q31P75	NA	NA	NA	NA	NA	NA	NA	NA	NA	NA	NA	NA	5.23	NA	NA	NA
P50026	7.32	4.88	NA	7.32	NA	NA	NA	NA	2.44	2.44	NA	NA	7.32	NA	4.88	2	1	NA	2	NA	NA	NA	NA	1	1	NA	NA	2	NA	1			P54208	NA	NA	NA	NA	NA	NA	NA	NA	NA	NA	NA	NA	2.79	NA	NA	NA
Q31N82	8.89	3.11	8.89	3.11	3.11	3.11	3.11	3.11	3.11	3.11	3.11	3.11	3.11	8.89	8.89	2	1	2	1	1	1	1	1	1	1	1	1	1	2	2			Q31QX2	NA	NA	NA	NA	NA	NA	NA	NA	NA	NA	NA	NA	15	NA	NA	NA
Q8KPP0	20.51	NA	NA	NA	NA	NA	NA	NA	NA	NA	NA	NA	NA	NA	NA	1	NA	NA	NA	NA	NA	NA	NA	NA	NA	NA	NA	NA	NA	NA			Q31S50	NA	NA	NA	NA	NA	NA	NA	NA	NA	NA	NA	NA	2.19	NA	NA	NA
Q31K70	1	1	NA	1	NA	0.78	NA	NA	NA	NA	NA	1	NA	NA	NA	1	1	NA	1	NA	1	NA	NA	NA	NA	NA	1	NA	NA	NA			Q31RN7	NA	NA	NA	NA	NA	NA	NA	NA	NA	NA	NA	NA	NA	9.03	NA	NA
Q31N59	4.35	4.35	4.35	4.35	14.13	NA	NA	NA	NA	NA	4.35	NA	NA	4.35	4.35	1	1	1	1	2	NA	NA	NA	NA	NA	1	NA	NA	1	1			Q31R03	NA	NA	NA	NA	NA	NA	NA	NA	NA	NA	NA	NA	NA	4.58	NA	NA
Q31MA5	3.46	NA	NA	NA	NA	NA	NA	NA	NA	NA	3.46	NA	NA	3.46	NA	1	NA	NA	NA	NA	NA	NA	NA	NA	NA	1	NA	NA	1	NA			Q31KH8	NA	NA	NA	NA	NA	NA	NA	NA	NA	NA	NA	NA	NA	8.51	NA	NA
Q31N35	5.19	2.16	NA	NA	NA	NA	NA	NA	NA	NA	NA	3.9	2.16	NA	NA	3	1	NA	NA	NA	NA	NA	NA	NA	NA	NA	2	2	NA	NA			P74893	NA	NA	NA	NA	NA	NA	NA	NA	NA	NA	NA	NA	NA	1.01	NA	NA
Q31RQ0	6.25	4.69	6.25	6.25	NA	4.69	6.25	4.69	6.25	6.25	NA	6.25	6.25	NA	6.25	2	2	1	2	NA	2	2	2	2	2	NA	2	2	NA	2			Q9R6V2	NA	NA	NA	NA	NA	NA	NA	NA	NA	NA	NA	NA	NA	NA	4.44	NA
Q31Q89	24.55	NA	13.77	NA	24.55	22.75	NA	NA	NA	NA	NA	NA	NA	NA	NA	1	NA	2	NA	1	1	NA	NA	NA	NA	NA	NA	NA	NA	NA
Q31L53	1.83	1.83	1.83	1.83	1.83	NA	NA	NA	1.83	NA	1.83	1.83	1.83	3.67	1.83	2	1	1	2	1	NA	NA	NA	1	NA	1	1	1	2	1
Q31QV4	8.97	8.97	17.95	8.97	8.97	8.97	8.97	8.97	NA	8.97	8.97	17.95	NA	8.97	NA	1	2	2	1	1	1	1	2	NA	1	1	2	NA	1	NA
Q31KJ0	3.06	NA	NA	NA	3.06	NA	4.59	NA	2.55	NA	NA	NA	NA	3.06	NA	1	NA	NA	NA	1	NA	1	NA	1	NA	NA	NA	NA	1	NA
Q8KUX3	2.3	NA	NA	NA	NA	2.3	NA	NA	NA	NA	NA	NA	NA	NA	NA	1	NA	NA	NA	NA	1	NA	NA	NA	NA	NA	NA	NA	NA	NA
Q31MN8	9.8	9.8	4.08	NA	NA	NA	4.08	NA	NA	NA	NA	9.8	NA	9.8	4.08	2	2	1	NA	NA	NA	1	NA	NA	NA	NA	2	NA	2	1
Q8KUV6	3.12	NA	NA	NA	NA	3.12	NA	3.12	3.12	NA	NA	NA	4.02	NA	NA	1	NA	NA	NA	NA	1	NA	1	1	NA	NA	NA	2	NA	NA
Q31NU5	1.62	1.62	1.62	1.62	1.62	1.62	1.62	1.62	1.62	4.63	1.62	1.62	1.62	1.62	1.62	1	1	1	1	1	1	1	1	1	2	1	1	1	1	1
Q31K29	4.84	15.05	4.84	4.84	NA	4.84	NA	NA	NA	4.84	NA	4.84	4.84	4.84	4.84	1	2	1	1	NA	1	NA	NA	NA	1	NA	1	1	1	1
Q31MD2	20	20	20	20	20	12.63	20	20	12.63	20	12.63	12.63	20	20	20	2	2	2	2	2	2	2	2	1	2	2	1	2	2	2
Q31PF5	2.79	2.79	2.79	2.79	2.79	2.79	2.79	NA	NA	2.79	2.79	NA	NA	NA	2.79	1	1	1	1	1	1	1	NA	NA	1	1	NA	NA	NA	1
P39664	1.69	9.2	NA	NA	NA	NA	NA	NA	NA	NA	NA	NA	2.18	NA	NA	0	1	NA	NA	NA	NA	NA	NA	NA	NA	NA	NA	1	NA	NA
P25691	1.79	NA	NA	1.39	NA	NA	1.39	NA	NA	NA	1.39	2.59	1.79	2.39	NA	0	NA	NA	0	NA	NA	0	NA	NA	NA	1	0	0	0	NA
Q31P78	2.28	2.28	NA	2.28	NA	1.33	1.33	1.33	NA	NA	2.28	NA	NA	NA	NA	1	1	NA	1	NA	1	1	1	NA	NA	1	NA	NA	NA	NA
Q31Q44	6.31	4.95	3.15	3.15	NA	10.36	6.31	NA	NA	13.51	NA	3.15	NA	13.96	NA	1	1	1	2	NA	2	1	NA	NA	2	NA	1	NA	1	NA
Q31PL9	3.63	NA	NA	NA	NA	NA	3.25	5.35	1.72	NA	NA	NA	3.63	3.63	NA	1	NA	NA	NA	NA	NA	2	2	1	NA	NA	NA	1	1	NA
Q8KPP1	25	NA	NA	NA	NA	32.5	25	25	25	25	NA	NA	NA	NA	NA	1	NA	NA	NA	NA	2	2	2	1	2	NA	NA	NA	NA	NA
Q31S67	8.06	NA	NA	NA	NA	NA	NA	NA	NA	9.68	NA	NA	NA	NA	NA	1	NA	NA	NA	NA	NA	NA	NA	NA	1	NA	NA	NA	NA	NA
Q31R89	9.21	NA	NA	NA	NA	NA	NA	NA	10.53	NA	NA	NA	9.21	NA	13.82	1	NA	NA	NA	NA	NA	NA	NA	1	NA	NA	NA	1	NA	2
Q31K85	12.69	5.22	5.22	5.22	5.22	NA	NA	5.22	5.22	NA	5.22	12.69	7.46	5.22	5.22	2	1	1	1	1	NA	NA	1	1	NA	1	2	2	1	1
Q31K37	5.79	NA	NA	NA	NA	NA	4.13	NA	NA	NA	NA	NA	NA	NA	NA	1	NA	NA	NA	NA	NA	1	NA	NA	NA	NA	NA	NA	NA	NA
Q31LG3	3.43	3.43	NA	NA	NA	NA	NA	NA	NA	NA	3.43	6	3.43	NA	6	1	1	NA	NA	NA	NA	NA	NA	NA	NA	1	2	1	NA	2
Q31M75	7.44	NA	NA	7.44	NA	NA	NA	NA	NA	7.44	NA	NA	NA	NA	NA	1	NA	NA	1	NA	NA	NA	NA	NA	1	NA	NA	NA	NA	NA
Q31QU6	9.21	NA	9.21	9.21	9.21	NA	9.21	NA	9.21	NA	9.21	9.21	NA	19.74	9.21	1	NA	1	1	1	NA	1	NA	1	NA	1	1	NA	2	1
Q31MK3	3.52	NA	NA	NA	NA	NA	NA	NA	NA	NA	NA	NA	NA	NA	NA	1	NA	NA	NA	NA	NA	NA	NA	NA	NA	NA	NA	NA	NA	NA
P54208	1.5	1.5	1.5	1.5	NA	NA	2.79	2.79	NA	1.5	NA	1.5	NA	1.5	3.43	0	1	0	1	NA	NA	1	1	NA	0	NA	0	NA	1	1
Q31LI2	6.19	6.19	6.19	6.19	6.19	NA	6.19	6.19	6.19	6.19	6.19	6.19	6.19	6.19	6.19	1	1	1	1	1	NA	1	1	1	1	1	1	1	1	1
Q31Q03	4.53	4.53	NA	4.53	NA	NA	NA	NA	NA	NA	NA	4.53	6.67	4.53	NA	1	1	NA	1	NA	NA	NA	NA	NA	NA	NA	1	2	1	NA
Q31RR3	23.91	23.91	23.91	23.91	23.91	23.91	23.91	23.91	23.91	23.91	NA	23.91	23.91	23.91	23.91	1	1	1	1	1	1	1	1	1	1	NA	1	1	1	1
Q31K33	3.8	3.8	3.8	3.8	3.8	3.8	11.41	3.8	3.8	3.8	NA	3.8	3.8	3.8	3.8	0	0	0	0	0	0	1	0	0	0	NA	0	0	0	0
Q31K62	3.93	3.93	3.93	3.93	3.93	NA	NA	NA	NA	NA	8.57	3.93	3.93	3.93	3.93	1	1	1	1	1	NA	NA	NA	NA	NA	2	1	1	1	1
Q31KB9	7.06	7.06	NA	NA	NA	NA	NA	NA	NA	NA	NA	NA	NA	NA	NA	1	1	NA	NA	NA	NA	NA	NA	NA	NA	NA	NA	NA	NA	NA
Q31L47	2.99	2.99	NA	NA	NA	1.31	NA	NA	NA	1.31	NA	NA	NA	NA	2.99	1	1	NA	NA	NA	0	NA	NA	NA	0	NA	NA	NA	NA	1
Q31LC3	2.8	2.8	2.8	2.8	2.8	NA	NA	NA	NA	NA	NA	2.8	2.8	2.8	2.8	1	1	1	1	1	NA	NA	NA	NA	NA	NA	1	1	1	1
Q31LM2	15.46	15.46	NA	NA	15.46	15.46	15.46	NA	NA	15.46	NA	NA	15.46	NA	15.46	1	1	NA	NA	1	1	1	NA	NA	1	NA	NA	1	NA	1
Q31LP3	17.24	NA	NA	17.24	NA	NA	NA	NA	NA	NA	17.24	17.24	17.24	NA	NA	1	NA	NA	1	NA	NA	NA	NA	NA	NA	1	1	1	NA	NA
Q31MC2	1.91	1.91	NA	1.91	NA	NA	NA	NA	NA	1.91	NA	1.91	1.91	NA	NA	1	1	NA	1	NA	NA	NA	NA	NA	1	NA	1	1	NA	NA
Q31MY0	6.7	6.7	10.27	6.7	NA	NA	6.7	NA	NA	NA	6.7	6.7	6.7	6.7	NA	1	1	1	1	NA	NA	1	NA	NA	NA	1	1	1	1	NA
Q31NA3	12.16	12.16	NA	NA	12.16	NA	NA	NA	12.16	NA	NA	12.16	12.16	NA	12.16	1	1	NA	NA	1	NA	NA	NA	1	NA	NA	1	1	NA	1
Q31NI3	8.61	8.61	NA	NA	NA	8.61	8.61	8.61	8.61	8.61	NA	NA	NA	NA	NA	1	1	NA	NA	NA	1	1	1	1	1	NA	NA	NA	NA	NA
Q31NS5	2.74	NA	NA	NA	NA	NA	NA	NA	NA	NA	NA	4.02	NA	NA	NA	1	NA	NA	NA	NA	NA	NA	NA	NA	NA	NA	1	NA	NA	NA
Q31PB2	10.68	10.68	10.68	10.68	10.68	10.68	10.68	10.68	10.68	10.68	10.68	10.68	10.68	10.68	10.68	1	1	1	1	1	1	1	1	1	1	1	1	1	1	1
Q31PY8	12.12	12.12	12.12	NA	12.12	12.12	12.12	12.12	NA	12.12	12.12	12.12	12.12	12.12	12.12	1	1	1	NA	1	1	1	1	NA	1	1	1	1	1	1
Q31Q28	2.24	2.24	2.24	2.24	2.24	NA	2.24	2.24	2.24	2.24	NA	2.24	2.24	2.24	2.24	1	1	1	1	1	NA	1	1	1	1	NA	1	1	1	1
Q31QG9	34.78	NA	NA	34.78	NA	NA	NA	NA	NA	NA	NA	NA	NA	NA	NA	1	NA	NA	1	NA	NA	NA	NA	NA	NA	NA	NA	NA	NA	NA
Q31QP5	3.06	3.06	NA	3.06	NA	NA	NA	1.94	NA	NA	NA	3.06	NA	NA	NA	1	1	NA	1	NA	NA	NA	1	NA	NA	NA	1	NA	NA	NA
Q31RT7	10.11	10.11	10.11	10.11	10.11	10.11	10.11	10.11	NA	10.11	NA	10.11	10.11	10.11	10.11	1	1	1	1	1	1	1	1	NA	1	NA	1	1	1	1
Q31RZ7	14.39	14.39	9.09	14.39	14.39	5.3	14.39	5.3	5.3	5.3	14.39	14.39	9.09	9.09	9.09	1	1	1	1	1	1	1	1	1	1	1	1	1	1	1
Q31SC1	5.67	5.67	5.67	5.67	NA	NA	NA	NA	NA	NA	NA	5.67	NA	NA	5.67	1	1	1	1	NA	NA	NA	NA	NA	NA	NA	1	NA	NA	1
Q31KY9	2.33	2.33	2.33	NA	NA	NA	NA	NA	NA	NA	NA	2.33	2.33	2.33	NA	1	1	1	NA	NA	NA	NA	NA	NA	NA	NA	1	1	1	NA
Q31KL3	8.09	8.09	NA	8.09	NA	NA	NA	NA	NA	NA	NA	NA	8.09	8.09	NA	1	1	NA	1	NA	NA	NA	NA	NA	NA	NA	NA	1	1	NA
Q31LH4	9.52	9.52	9.52	9.52	9.52	NA	NA	NA	NA	NA	9.52	9.52	9.52	9.52	9.52	1	1	1	1	1	NA	NA	NA	NA	NA	1	1	1	1	1
Q31M93	8.25	8.25	NA	8.25	NA	8.25	NA	NA	NA	NA	8.25	8.25	NA	NA	8.25	1	1	NA	1	NA	1	NA	NA	NA	NA	1	1	NA	NA	1
Q31P23	2.72	NA	NA	NA	NA	NA	NA	NA	NA	NA	NA	NA	2.72	NA	2.72	1	NA	NA	NA	NA	NA	NA	NA	NA	NA	NA	NA	1	NA	1
Q31QE9	10.71	NA	11.61	NA	NA	NA	NA	NA	NA	NA	NA	NA	NA	NA	NA	1	NA	1	NA	NA	NA	NA	NA	NA	NA	NA	NA	NA	NA	NA
Q31QU0	5.92	5.92	NA	NA	NA	NA	NA	NA	NA	NA	NA	NA	NA	NA	5.92	1	1	NA	NA	NA	NA	NA	NA	NA	NA	NA	NA	NA	NA	1
Q31R17	5.65	5.65	NA	5.65	NA	NA	NA	NA	NA	NA	5.65	5.65	NA	5.65	NA	1	1	NA	1	NA	NA	NA	NA	NA	NA	1	1	NA	1	NA
Q31R78	15.96	15.96	15.96	15.96	NA	NA	15.96	NA	NA	15.96	15.96	15.96	15.96	15.96	15.96	1	1	1	1	NA	NA	1	NA	NA	1	1	1	1	1	1
P27477	3.75	3.75	3.75	3.75	3.75	3.75	13.12	3.75	3.75	3.75	3.75	3.75	3.75	3.75	3.75	1	1	1	1	1	1	2	1	1	1	1	1	1	1	1
Q31P36	1.63	NA	NA	NA	NA	NA	NA	NA	NA	NA	NA	NA	NA	NA	NA	1	NA	NA	NA	NA	NA	NA	NA	NA	NA	NA	NA	NA	NA	NA
Q31PR9	13.1	13.1	13.1	13.1	13.1	13.1	NA	13.1	NA	13.1	NA	13.1	NA	13.1	13.1	1	1	1	1	1	1	NA	1	NA	1	NA	1	NA	1	1
Q31RE6	4.74	4.74	4.74	4.74	4.74	NA	NA	NA	4.74	NA	4.74	4.74	4.74	4.74	4.74	1	1	1	1	1	NA	NA	NA	1	NA	1	1	1	1	1
Q31KQ1	2.95	2.95	NA	NA	NA	2.95	NA	NA	2.95	2.95	NA	NA	2.95	NA	2.95	1	1	NA	NA	NA	1	NA	NA	1	1	NA	NA	1	NA	1
Q31L62	3.38	3.38	3.38	3.38	3.38	NA	NA	NA	3.38	NA	3.38	3.38	3.38	NA	3.38	1	1	1	1	1	NA	NA	NA	1	NA	1	1	1	NA	1
Q31NE3	10.59	NA	10.59	NA	NA	NA	NA	NA	NA	NA	NA	NA	10.59	NA	10.59	1	NA	1	NA	NA	NA	NA	NA	NA	NA	NA	NA	1	NA	1
Q31RP0	3.98	3.98	NA	3.98	NA	NA	NA	4.24	NA	NA	NA	NA	NA	NA	NA	1	1	NA	1	NA	NA	NA	1	NA	NA	NA	NA	NA	NA	NA
Q31RB5	3.76	NA	NA	NA	NA	NA	NA	NA	NA	NA	NA	NA	NA	NA	NA	1	NA	NA	NA	NA	NA	NA	NA	NA	NA	NA	NA	NA	NA	NA
Q31JZ5	3.45	3.45	7.88	3.45	3.45	3.45	NA	4.43	3.45	NA	3.45	3.45	3.45	3.45	3.45	2	1	2	1	1	1	NA	2	1	NA	1	1	1	1	2
P46204	4.35	4.35	4.35	4.35	NA	NA	NA	NA	NA	NA	4.35	4.35	NA	4.35	NA	1	1	1	1	NA	NA	NA	NA	NA	NA	1	1	NA	1	NA
P52693	3.24	NA	NA	NA	NA	NA	NA	NA	NA	NA	NA	NA	NA	NA	NA	1	NA	NA	NA	NA	NA	NA	NA	NA	NA	NA	NA	NA	NA	NA
Q31LS7	20	20	20	20	20	20	20	20	20	20	20	20	20	20	20	1	1	1	1	1	1	1	1	1	1	1	1	1	1	1
Q31MA1	0.7	0.7	0.7	0.7	NA	0.7	0.7	0.7	0.57	0.7	0.7	NA	0.83	0.7	NA	1	1	1	1	NA	1	1	1	1	1	1	NA	1	2	NA
Q31K28	2.52	2.52	2.52	2.52	NA	NA	NA	NA	NA	2.52	NA	2.52	2.52	NA	2.52	1	1	1	1	NA	NA	NA	NA	NA	1	NA	1	1	NA	1
Q31PR7	3	3	3	3	NA	NA	NA	NA	NA	NA	NA	3	3	3	NA	1	1	1	1	NA	NA	NA	NA	NA	NA	NA	1	1	1	NA
Q31LA1	2.05	2.05	2.05	2.05	2.05	NA	2.05	2.05	2.05	2.05	2.05	2.05	2.05	2.05	2.05	1	1	1	1	1	NA	1	1	1	1	1	1	1	1	1
Q92764	1.54	NA	1.54	1.54	2.42	1.54	NA	2.64	1.54	1.54	1.54	NA	NA	1.54	1.54	0	NA	0	0	0	0	NA	0	0	0	0	NA	NA	0	0
Q31NH7	4.97	NA	NA	NA	NA	NA	NA	NA	NA	NA	NA	NA	NA	NA	NA	1	NA	NA	NA	NA	NA	NA	NA	NA	NA	NA	NA	NA	NA	NA
P30340	5.74	5.74	5.74	5.74	5.74	NA	NA	NA	NA	NA	NA	5.74	5.74	5.74	5.74	1	1	1	1	1	NA	NA	NA	NA	NA	NA	1	1	1	1
Q31RR0	4.81	4.81	NA	NA	NA	4.81	4.81	4.81	NA	4.81	4.81	4.81	4.81	4.81	4.81	1	1	NA	NA	NA	1	1	1	NA	1	1	1	1	1	1
Q31KS9	1.43	1.43	1.43	1.43	1.43	1.43	1.43	1.43	1.43	1.43	6.54	NA	1.43	1.43	1.43	0	0	0	0	0	0	0	0	0	0	2	NA	0	0	0
P61626	NA	28.38	NA	NA	NA	NA	NA	NA	27.7	NA	NA	NA	NA	NA	NA	NA	1	NA	NA	NA	NA	NA	NA	1	NA	NA	NA	NA	NA	NA
Q8KPS9	NA	9.68	21.37	3.23	3.23	16.94	23.39	14.92	8.06	20.97	NA	28.23	3.23	22.58	3.23	NA	2	3	1	1	6	5	6	2	5	NA	4	3	3	1
Q31K02	NA	6.86	NA	6.86	16.57	5.71	5.71	5.71	5.71	NA	NA	7.43	NA	NA	NA	NA	1	NA	2	1	1	1	1	1	NA	NA	1	NA	NA	NA
Q31KI8	NA	10.43	10.43	15.95	40.49	77.91	60.74	77.91	63.19	77.91	5.52	29.45	26.99	31.9	40.49	NA	1	1	7	10	17	17	19	13	16	3	5	5	7	10
Q31KR9	NA	28.42	24.21	20	28.42	13.68	11.58	11.58	41.05	11.58	25.26	35.79	20	33.68	20	NA	3	3	2	3	2	1	1	4	1	2	4	2	4	2
Q31KX7	NA	6.4	NA	NA	NA	8.32	1.71	4.26	4.26	5.12	NA	NA	NA	NA	NA	NA	2	NA	NA	NA	4	1	2	2	3	NA	NA	NA	NA	NA
Q31L74	NA	17.46	NA	NA	NA	17.46	17.46	17.46	17.46	17.46	5.56	NA	NA	NA	NA	NA	1	NA	NA	NA	3	2	2	1	1	1	NA	NA	NA	NA
Q31L98	NA	8.44	NA	5.84	5.84	18.83	11.69	11.69	12.99	11.69	NA	5.84	NA	NA	5.84	NA	2	NA	1	1	3	2	2	2	2	NA	1	NA	NA	2
Q31LD7	NA	34.18	34.18	34.18	34.18	34.18	34.18	34.18	34.18	34.18	34.18	34.18	34.18	34.18	34.18	NA	2	1	2	2	3	3	2	3	2	1	2	2	2	2
Q31LN9	NA	3.24	3.24	5	1.49	3.24	NA	1.35	NA	1.89	NA	2.57	1.76	2.7	3.38	NA	2	2	3	1	2	NA	1	NA	1	NA	2	1	2	3
Q31LW0	NA	1.81	NA	NA	4.4	4.4	9.59	2.59	6.74	1.81	NA	NA	NA	NA	3.63	NA	1	NA	NA	2	2	4	1	3	1	NA	NA	NA	NA	2
Q31MS0	NA	8.93	14.29	NA	NA	27.38	23.21	8.93	NA	23.21	NA	NA	NA	NA	NA	NA	1	1	NA	NA	2	2	1	NA	2	NA	NA	NA	NA	NA
Q31NG1	NA	1.94	NA	1.94	NA	NA	NA	3.39	2.18	NA	NA	3.39	3.39	NA	NA	NA	1	NA	1	NA	NA	NA	1	1	NA	NA	1	1	NA	NA
Q31NI2	NA	1.6	NA	0.61	NA	NA	NA	NA	NA	NA	0.61	0.61	NA	0.77	NA	NA	2	NA	1	NA	NA	NA	NA	NA	NA	1	1	NA	1	NA
Q31NL8	NA	6.19	2.65	10.62	7.37	NA	13.57	2.06	2.65	2.65	4.42	NA	15.93	10.91	15.34	NA	1	1	2	1	NA	2	1	1	1	1	NA	3	5	3
Q31P81	NA	14.29	NA	NA	NA	NA	14.29	NA	14.29	NA	14.29	19.78	NA	14.29	NA	NA	1	NA	NA	NA	NA	1	NA	1	NA	2	2	NA	1	NA
Q31PP8	NA	1.93	1.23	2.28	NA	1.93	2.28	NA	4.92	NA	NA	1.58	NA	1.58	2.28	NA	2	1	2	NA	1	1	NA	2	NA	NA	1	NA	2	1
Q31PT5	NA	10.5	10.5	NA	22.65	22.65	10.5	10.5	15.47	10.5	10.5	12.15	10.5	NA	10.5	NA	1	1	NA	2	2	1	2	2	1	1	1	1	NA	1
Q31PY3	NA	10.83	NA	10.83	10.83	35	35	35	25.83	35	35	15	15	15	10.83	NA	2	NA	1	1	3	3	3	2	3	3	1	1	2	1
Q31PZ8	NA	9.38	NA	14.38	14.38	34.38	20	14.38	9.38	24.38	NA	NA	NA	NA	9.38	NA	2	NA	1	1	3	2	3	1	4	NA	NA	NA	NA	1
Q31QM6	NA	2.39	NA	2.76	1.26	NA	1.13	NA	NA	1.13	NA	1.13	1.13	NA	1.51	NA	2	NA	4	1	NA	1	NA	NA	1	NA	1	1	NA	1
Q31QR2	NA	14.97	NA	NA	NA	4.81	37.97	30.48	19.79	22.99	NA	NA	NA	NA	NA	NA	1	NA	NA	NA	3	4	5	2	3	NA	NA	NA	NA	NA
Q31QX2	NA	15	15	15	NA	22.86	15	15	15	15	15	NA	23.57	15	8.57	NA	1	2	2	NA	2	1	1	1	1	1	NA	2	2	1
Q31R90	NA	5.18	NA	NA	5.18	NA	5.18	5.18	5.18	5.18	NA	NA	NA	5.18	5.18	NA	1	NA	NA	1	NA	1	2	1	2	NA	NA	NA	1	1
Q31RK8	NA	3.37	1.69	1.31	1.31	6.18	1.69	3.75	NA	3.93	NA	6.37	1.31	NA	1.31	NA	1	1	0	0	4	3	2	NA	2	NA	2	0	NA	0
Q31RX3	NA	43.17	NA	17.27	43.17	54.68	56.12	23.02	23.02	23.74	17.27	17.27	5.76	17.27	23.02	NA	2	NA	1	3	8	8	6	5	8	1	1	1	2	3
Q31S40	NA	0.63	NA	0.63	1.58	1.98	0.87	0.63	NA	NA	0.63	0.63	NA	1.35	0.63	NA	1	NA	1	2	2	1	1	NA	NA	1	1	NA	2	1
Q31S41	NA	6.36	6.36	6.36	NA	29.48	17.92	45.09	28.32	17.92	NA	6.36	NA	17.92	6.36	NA	1	2	2	NA	5	3	6	4	3	NA	1	NA	2	1
Q31S52	NA	4.82	NA	3.95	NA	3.07	NA	NA	NA	NA	13.16	10.09	3.95	3.95	NA	NA	1	NA	1	NA	1	NA	NA	NA	NA	3	2	1	1	NA
Q31S79	NA	4.42	4.42	4.42	4.42	4.42	4.42	4.42	4.42	12.15	4.42	4.42	4.42	4.42	4.42	NA	1	1	1	1	1	1	1	1	2	1	1	1	1	1
Q31SA9	NA	6.31	NA	6.76	6.76	22.07	22.07	24.77	17.57	17.57	11.26	6.76	13.06	NA	6.76	NA	2	NA	1	1	4	4	4	3	3	2	1	2	NA	1
Q31SD5	NA	18.28	12.76	18.28	18.28	10.69	23.45	14.83	23.79	11.72	12.76	12.76	NA	5.52	23.45	NA	2	2	2	2	3	4	3	3	4	3	2	NA	2	4
Q79PF3	NA	2.69	NA	NA	NA	NA	NA	NA	NA	NA	NA	NA	2.99	2.99	NA	NA	1	NA	NA	NA	NA	NA	NA	NA	NA	NA	NA	1	2	NA
Q31M39	NA	1.71	NA	4.89	NA	NA	3.91	NA	NA	NA	NA	NA	1.71	NA	NA	NA	1	NA	2	NA	NA	2	NA	NA	NA	NA	NA	2	NA	NA
Q31QF4	NA	2.35	NA	2.64	NA	NA	NA	NA	NA	NA	2.64	NA	2.05	NA	NA	NA	1	NA	2	NA	NA	NA	NA	NA	NA	2	NA	1	NA	NA
Q31N04	NA	23.03	NA	NA	NA	NA	8.55	NA	NA	NA	NA	NA	NA	NA	NA	NA	1	NA	NA	NA	NA	1	NA	NA	NA	NA	NA	NA	NA	NA
Q31KH8	NA	21.28	12.77	12.77	NA	NA	12.77	NA	NA	NA	NA	8.51	NA	NA	NA	NA	2	1	1	NA	NA	1	NA	NA	NA	NA	1	NA	NA	NA
Q31LG0	NA	3.56	NA	NA	NA	NA	NA	NA	3.56	3.56	NA	NA	NA	3.82	NA	NA	1	NA	NA	NA	NA	NA	NA	1	1	NA	NA	NA	1	NA
Q31M33	NA	10.12	10.12	10.12	10.12	10.12	NA	NA	NA	NA	NA	10.12	NA	NA	NA	NA	1	1	1	1	1	NA	NA	NA	NA	NA	1	NA	NA	NA
Q31ML2	NA	3.01	3.01	3.01	4.93	NA	NA	3.01	NA	3.01	3.01	7.95	NA	3.01	3.01	NA	1	1	1	1	NA	NA	1	NA	1	1	2	NA	1	1
Q31MT9	NA	2.5	2.5	2.86	2.5	NA	2.86	2.86	NA	2.5	NA	NA	2.5	NA	NA	NA	1	1	1	1	NA	1	1	NA	1	NA	NA	1	NA	NA
Q31PI5	NA	28.21	NA	5.98	NA	NA	NA	28.21	NA	NA	NA	NA	NA	NA	NA	NA	1	NA	1	NA	NA	NA	1	NA	NA	NA	NA	NA	NA	NA
Q31Q59	NA	10.39	NA	NA	NA	9.09	NA	NA	NA	NA	NA	NA	NA	NA	10.39	NA	1	NA	NA	NA	1	NA	NA	NA	NA	NA	NA	NA	NA	1
Q31K97	NA	3.38	NA	8.02	NA	3.38	NA	NA	NA	NA	3.38	3.38	3.38	3.38	NA	NA	1	NA	2	NA	1	NA	NA	NA	NA	1	1	1	1	NA
Q31P35	NA	1.61	NA	5.98	NA	NA	NA	NA	NA	NA	3.22	2.76	NA	NA	NA	NA	1	NA	1	NA	NA	NA	NA	NA	NA	2	1	NA	NA	NA
Q31QL8	NA	8.53	NA	NA	5.21	5.21	NA	5.21	NA	5.21	8.53	NA	5.21	NA	NA	NA	2	NA	NA	1	1	NA	1	NA	1	2	NA	1	NA	NA
Q31LQ1	NA	8.22	NA	5.04	1.86	NA	NA	NA	NA	NA	NA	NA	NA	NA	NA	NA	2	NA	2	1	NA	NA	NA	NA	NA	NA	NA	NA	NA	NA
Q31MU0	NA	2.49	NA	2.49	4.71	8.86	6.37	8.86	2.49	8.86	5.54	NA	2.49	2.49	2.49	NA	1	NA	1	2	2	2	2	2	3	2	NA	1	1	1
Q31P71	NA	1.55	NA	NA	NA	NA	NA	NA	NA	NA	NA	NA	NA	NA	NA	NA	1	NA	NA	NA	NA	NA	NA	NA	NA	NA	NA	NA	NA	NA
Q31PK3	NA	3.13	NA	NA	NA	NA	NA	NA	NA	NA	NA	NA	NA	NA	NA	NA	1	NA	NA	NA	NA	NA	NA	NA	NA	NA	NA	NA	NA	NA
Q31RS7	NA	11.28	NA	NA	NA	NA	11.28	NA	11.28	NA	21.05	20.3	11.28	16.54	20.3	NA	1	NA	NA	NA	NA	1	NA	1	NA	2	2	1	1	2
P30331	NA	12.5	12.5	12.5	12.5	12.5	12.5	12.5	12.5	12.5	12.5	NA	12.5	NA	NA	NA	1	1	1	1	1	1	1	1	1	1	NA	1	NA	NA
Q31PX9	NA	4.7	4.7	NA	NA	4.7	NA	NA	NA	4.7	6.9	NA	NA	NA	NA	NA	1	1	NA	NA	1	NA	NA	NA	1	2	NA	NA	NA	NA
Q31M85	NA	3.8	21.74	NA	NA	NA	3.8	3.8	NA	3.8	NA	17.93	17.93	NA	NA	NA	1	2	NA	NA	NA	1	1	NA	1	NA	1	1	NA	NA
Q31RI5	NA	1.67	3.13	1.67	3.13	NA	1.67	1.67	3.76	2.09	6.89	3.13	NA	1.46	3.13	NA	1	2	1	1	NA	1	1	1	1	2	1	NA	2	1
Q31L70	NA	7.48	NA	7.48	NA	NA	NA	NA	NA	7.48	NA	NA	NA	NA	NA	NA	1	NA	1	NA	NA	NA	NA	NA	2	NA	NA	NA	NA	NA
Q31S15	NA	2.1	NA	NA	NA	NA	NA	NA	NA	1.52	NA	NA	NA	NA	NA	NA	1	NA	NA	NA	NA	NA	NA	NA	1	NA	NA	NA	NA	NA
Q31NS9	NA	2.55	2.55	NA	NA	NA	NA	2.55	NA	NA	2.55	2.55	6.91	2.55	2.55	NA	1	1	NA	NA	NA	NA	1	NA	NA	1	1	2	1	1
Q31K55	NA	4.51	NA	NA	1.9	2.38	NA	NA	NA	NA	4.04	1.9	NA	NA	NA	NA	2	NA	NA	1	1	NA	NA	NA	NA	2	1	NA	NA	NA
Q31KZ2	NA	2.15	NA	NA	NA	NA	NA	NA	1.36	NA	0.91	0.91	NA	2.38	NA	NA	2	NA	NA	NA	NA	NA	NA	1	NA	1	1	NA	1	NA
Q31KU1	NA	4.83	4.83	NA	NA	NA	NA	NA	NA	NA	NA	NA	NA	3.38	NA	NA	2	2	NA	NA	NA	NA	NA	NA	NA	NA	NA	NA	2	NA
Q31KF8	NA	1.58	NA	NA	NA	NA	NA	NA	NA	NA	NA	NA	NA	NA	NA	NA	1	NA	NA	NA	NA	NA	NA	NA	NA	NA	NA	NA	NA	NA
Q31MN2	NA	19.18	19.18	19.18	19.18	19.18	19.18	19.18	19.18	19.18	19.18	19.18	19.18	NA	19.18	NA	1	1	1	1	1	1	1	1	1	1	1	1	NA	1
Q31NK7	NA	9.71	NA	NA	NA	NA	NA	NA	NA	NA	9.71	NA	NA	NA	NA	NA	1	NA	NA	NA	NA	NA	NA	NA	NA	1	NA	NA	NA	NA
Q31R84	NA	37.29	NA	37.29	NA	NA	NA	37.29	NA	NA	NA	NA	NA	NA	NA	NA	1	NA	1	NA	NA	NA	1	NA	NA	NA	NA	NA	NA	NA
Q31PJ0	NA	12.12	12.12	12.12	12.12	NA	NA	NA	NA	NA	NA	12.12	12.12	12.12	NA	NA	1	1	1	1	NA	NA	NA	NA	NA	NA	1	1	1	NA
Q31SA4	NA	8.18	NA	NA	8.18	8.18	6.36	8.18	NA	NA	NA	NA	NA	NA	NA	NA	1	NA	NA	1	1	1	1	NA	NA	NA	NA	NA	NA	NA
Q31Q31	NA	3.7	NA	3.7	NA	NA	NA	NA	NA	NA	NA	3.7	NA	NA	NA	NA	1	NA	1	NA	NA	NA	NA	NA	NA	NA	1	NA	NA	NA
Q31P30	NA	5.42	5.42	5.42	NA	NA	NA	NA	NA	NA	5.42	5.42	5.42	5.42	5.42	NA	1	1	1	NA	NA	NA	NA	NA	NA	1	1	1	1	1
Q31PL6	NA	1.79	1.79	1.79	5.13	NA	1.79	NA	NA	1.79	1.79	NA	3.59	NA	1.79	NA	1	1	1	2	NA	1	NA	NA	1	1	NA	2	NA	1
Q31R04	NA	9.52	9.52	NA	9.52	9.52	9.52	9.52	NA	9.52	NA	NA	NA	NA	NA	NA	1	1	NA	1	1	1	1	NA	1	NA	NA	NA	NA	NA
Q31P17	NA	1.66	NA	1.66	NA	NA	NA	NA	NA	NA	NA	NA	NA	NA	NA	NA	1	NA	1	NA	NA	NA	NA	NA	NA	NA	NA	NA	NA	NA
P15241	NA	1.83	NA	1.43	NA	2.04	5.3	1.83	NA	NA	NA	NA	1.83	NA	1.83	NA	1	NA	0	NA	1	1	0	NA	NA	NA	NA	0	NA	1
[truncated: 123 more rows]
[truncated: 14 more columns]

## Sheet: Supporting Table S3
Supporting Table S3. Protein-level changes in abundance
[truncated: 1,897 more rows]

## Sheet: Supporting Table S4
Supporting Table S4 - Peptide-level and protein-level solvent accessibility changes, and ion-level identification information from LiP-MS datasets
[truncated: 66,572 more rows]

[truncated: 4 more sheets: Supporting Table S5, Supporting Table S6, Supporting Table S7, Supporting Table S8]
